# Supplementary material for: Machine Learning Revealed Ferroptosis Features and a Novel Ferroptosis-Based Classification for Diagnosis in Acute Myocardial Infarction
Source: Front Genet. 2022 Jan 25;13:813438. doi: 10.3389/fgene.2022.813438 (PMC8821875; doi:10.3389/fgene.2022.813438)
Supplement: Supplementary file 1 [file Table3.XLSX]

## Sheet: Sheet1
Table-S1: The results of TWAS
PANEL	ID	CHR	P0	P1	HSQ	BEST.GWAS.ID	BEST.GWAS.Z	EQTL.ID	EQTL.R2	EQTL.Z	EQTL.GWAS.Z	NSNP	NWGT	MODEL	MODELCV.R2	MODELCV.PV	TWAS.Z	TWAS.P	FDR
Whole_Blood	PSRC1	1	109822178	109825808	0.132317	rs7528419	-8.028	rs646776	0.0699	5.35	-6.926	442	9	enet	0.0745	6.28e-08	-6.44217	1.18e-10	1e-06
Whole_Blood	CARF	2	203776950	203851786	0.051312	rs6722332	7.38	rs35212307	0.0157	-3.73	7.229	244	4	enet	-0.00188	0.577	-6.33	2.41e-10	1e-06
Whole_Blood	RP11-378J18.8	1	222832209	222834854	0.036722	rs17163358	-6.711	rs17011765	0.00652	-2.91	1.461	327	327	blup	-0.000165	0.333	-5.8529	4.83e-09	1.5e-05
Whole_Blood	GGCX	2	85772404	85788670	0.348755	rs1561198	6.06	rs10198569	0.279	10.18	5.693	473	6	lasso	0.282	2.37e-28	5.73	1.01e-08	2.3e-05
Whole_Blood	POC1B	12	89813495	89919801	0.052165	rs2681472	5.81	rs11105310	0.000633	-3.74	4.335	355	355	blup	0.00514	0.0897	-5.71972	1.07e-08	2.3e-05
Whole_Blood	IL6R	1	154377669	154441926	0.108068	rs4845618	5.284	rs4845618	0.071	5.56	5.284	408	5	lasso	0.0625	7.11e-07	5.38891	7.09e-08	0.000128
Whole_Blood	SH2B3	12	111843752	111889427	0.027633	rs653178	6.66	rs12580246	-0.00229	-2.8	-1.811	243	243	blup	0.00144	0.217	5.33521	9.54e-08	0.00015
Whole_Blood	FAM177B	1	222910549	222924147	0.207301	rs17163358	-6.711	rs2378607	0.091	-6.05	-6.058	324	7	lasso	0.0991	3.92e-10	5.26991	1.36e-07	0.000175
Whole_Blood	TAF1A	1	222731244	222763166	0.05759	rs17163358	-6.711	rs4481859	0.00204	-4.08	-5.086	332	2	lasso	0.00287	0.152	5.26686	1.39e-07	0.000175
Whole_Blood	BSND	1	55464606	55476556	0.11118	rs11591147	-5.173	rs11206510	0.0111	-4.51	-4.963	580	24	enet	0.0269	0.000938	5.15595	2.52e-07	0.000289
Whole_Blood	UBE2Q1	1	154521053	154531504	0.018554	rs4845618	5.284	rs6689393	-0.00251	3.1	5.015	421	1	lasso	0.0151	0.0105	5.015	5.3e-07	0.000557
Whole_Blood	RP11-422P24.10	1	153938992	153939406	0.059308	rs4845618	5.284	rs13796	0.00698	3.35	0.194	332	332	blup	0.0189	0.00478	-4.98405	6.23e-07	0.000605
Whole_Blood	CDKN2A	9	21967751	21995300	0.080525	rs4977574	18.33	rs3731217	-0.002724	3.58	-0.531	446	28	enet	-0.00212	0.636	-4.94884	7.47e-07	0.000673
Whole_Blood	SRD5A3-AS1	4	56230138	56262009	0.093644	rs11945371	-3.16	rs17725337	-0.00147	-3.59	0.017	395	395	blup	0.0221	0.00246	-4.91118	9.05e-07	0.000761
Whole_Blood	FES	15	91426925	91439006	0.156164	rs8039305	5.36	rs1894400	0.0231	-5.28	5.086	505	24	enet	0.0561	2.58e-06	-4.77814	1.77e-06	0.001396
Whole_Blood	RP11-37E23.5	13	32872291	32872849	0.049592	rs7328733	-4.91	rs207634	0.00506	4.04	2.836	444	444	blup	0.024665	0.00146	4.7098	2.48e-06	0.001841
Whole_Blood	MIA3	1	222791428	222841354	0.071249	rs17163358	-6.711	rs11487815	0.00661	-3.72	-4.137	318	19	enet	0.0126	0.0178	4.63117	3.64e-06	0.002451
Whole_Blood	HIC1	17	1957448	1962981	0.032079	rs2760740	4.83	rs7207864	0.00118	3.07	0.795	464	464	blup	-0.00155	0.511	-4.62824	3.69e-06	0.002451
Whole_Blood	SREBF1	17	17714768	17740325	0.18914	rs16960744	4.57	rs4925120	0.107	-7.28	4.512	431	14	enet	0.119	5.85e-12	-4.5888	4.46e-06	0.002814
Whole_Blood	IP6K2	3	48725436	48777786	0.016981	rs34759087	-4.52	rs3172494	0.0189	-3.78	-4.121	276	3	lasso	0.0128	0.0168	4.56636	4.96e-06	0.00298
Whole_Blood	NT5C2	10	104850368	104953056	0.139939	rs1004467	-5.37	rs11191548	0.051	4.78	-4.831	349	349	blup	0.0552	3.1e-06	-4.51169	6.43e-06	0.003688
Whole_Blood	RP1-12G14.7	6	149912891	149913799	0.013928	rs2153219	-4.42	rs1934226	-0.00262	-2.57	0.064	429	429	blup	-0.00188	0.577	-4.48912	7.15e-06	0.003923
Whole_Blood	UMPS	3	124449213	124464040	0.046953	rs7636024	4.53	rs17282057	0.00436	3.94	4.434	645	2	lasso	0.00386	0.121	4.43914	9.03e-06	0.004748
Whole_Blood	PSMC3IP	17	40725329	40729849	0.021166	rs2301647	-4.65	rs9910698	-0.000686	2.78	2.249	257	257	blup	-0.00154	0.509	4.36526	1.27e-05	0.00641
Whole_Blood	GALNT4	12	89913185	89918583	0.066165	rs2681472	5.81	rs10858894	0.035	-4.41	4.317	355	13	enet	0.0482	1.27e-05	-4.30498	1.67e-05	0.008105
Whole_Blood	ABO	9	136130951	136150617	0.505	rs495828	8.13	rs8176749	0.158614	7.73	1.172	595	17	lasso	0.259	8.27e-26	-4.27342	1.93e-05	0.00902
Whole_Blood	MIEF2	17	18163848	18169866	0.043681	rs16960744	4.57	rs9912895	-0.00272	3.57	4.337	281	281	blup	-0.000275	0.344	4.18219	2.89e-05	0.013025
Whole_Blood	SF3A3	1	38422647	38456593	0.512397	rs11485595	4.359	rs4634868	0.244	9.53	-2.854	470	8	lasso	0.356	4.04e-37	-4.13494	3.55e-05	0.014695
Whole_Blood	EIF6	20	33866714	33872788	0.253978	rs17122844	-4.27	rs2275274	0.12608	6.96	-3.809	343	5	lasso	0.148	1.15e-14	-4.13256	3.59e-05	0.014695
Whole_Blood	AP000240.9	21	30731323	30731774	0.031164	rs8131103	4.42	rs2832230	-0.00273	-2.85	4.131	433	1	lasso	-0.00254	0.79	-4.131	3.61e-05	0.014695
Whole_Blood	AC018890.6	2	175411869	175639555	0.008507	rs14228	4.76	rs3886691	-0.000636	3.25	-4.084	345	1	lasso	-0.0014	0.486	-4.08	4.43e-05	0.017017
Whole_Blood	RP11-734K2.4	12	89919431	89934079	0.029505	rs2681472	5.81	rs8181784	0.00561	-3.78	3.8	355	2	enet	0.01	0.0306	-4.08256	4.45e-05	0.017017
Whole_Blood	ILF3-AS1	19	10762538	10764520	0.064096	rs3786722	-5.42	rs10948	0.0391	-4.54	-3.237	373	3	lasso	0.0266	0.000997	4.06753	4.75e-05	0.017629
Whole_Blood	FCHO1	19	17858527	17899377	0.348061	rs13382133	-4.01	rs13382133	0.242	9.64	-4.012	420	8	lasso	0.253	3.18e-25	-4.03218	5.53e-05	0.019938
Whole_Blood	AC004791.2	19	15962803	15975714	0.229958	rs6512067	4.97	rs16980881	0.126	-7.84	3.006	553	6	lasso	0.169	1.28e-16	-3.95345	7.7e-05	0.026234
Whole_Blood	CRISPLD2	16	84853590	84954374	0.181167	rs8045120	5.27	rs8057431	0.0718	-5.33	-1.699	783	38	enet	0.108	6.66e-11	3.94982	7.82e-05	0.026234
Whole_Blood	GGT7	20	33432523	33460663	0.092632	rs17122844	-4.27	rs17122844	0.028004	-4.15	-4.271	349	349	blup	0.0416	4.8e-05	3.94737	7.9e-05	0.026234
Whole_Blood	RP11-214N9.1	2	9696028	9696904	0.008279	rs12474540	3.69	rs7597961	0.00816	3.34	0.47	477	477	blup	0.01	0.0306	3.93	8.61e-05	0.027859
Whole_Blood	ALDH2	12	112204691	112247782	0.101332	rs653178	6.66	rs2238151	0.0451	4.42	-3.918	222	1	lasso	0.0335	0.000244	-3.918	8.93e-05	0.028172
Whole_Blood	MTAP	9	21802542	21931646	0.073517	rs4977574	18.33	rs7023954	-0.002134	-3.7	-4.083	445	445	blup	0.00486	0.0956	3.86794	0.00011	0.033856
Whole_Blood	MAP1S	19	17830051	17845325	0.127922	rs13382133	-4.01	rs10410487	0.088	5.91	-3.804	428	2	lasso	0.0777	3.21e-08	-3.8341	0.000126	0.036977
Whole_Blood	ABI2	2	204192942	204312446	0.01005	rs6722332	7.38	rs10189499	-0.00241	2.7	-0.227	291	5	enet	4.54e-05	0.314	-3.83	0.000126	0.036977
Whole_Blood	LPL	8	19759228	19824769	0.120912	rs4128744	-4.89	rs1569209	0.0654	5.14	-3.857	647	3	lasso	0.0531	4.73e-06	-3.82228	0.000132	0.037857
Whole_Blood	FAM109A	12	111798455	111806925	0.053286	rs653178	6.66	rs933307	-0.00182	3.64	-2.789	236	4	lasso	0.00982	0.0319	-3.81733	0.000135	0.037857
Whole_Blood	RP11-47A8.5	10	104402549	104403897	0.030925	rs1004467	-5.37	rs11191375	0.00986	-3.09	-3.783	360	2	lasso	0.00224	0.178	3.78303	0.000155	0.041616
Whole_Blood	SH3GL1P3	17	66130816	66131745	0.03027	rs12600551	3.78	rs12600551	0.0531	-4.68	3.783	321	1	lasso	0.0359	0.000149	-3.783	0.000155	0.041616
Whole_Blood	TOM1L2	17	17746828	17875736	0.048525	rs16960744	4.57	rs2350977	0.0241	-4.14	4.329	386	386	blup	0.0318	0.000347	-3.76406	0.000167	0.043265
Whole_Blood	LINC00671	17	41026687	41050751	0.076489	rs2301647	-4.65	rs11079387	0.00791	-3.44	3.568	252	15	enet	0.0149	0.0108	-3.76252	0.000168	0.043265
Whole_Blood	RP11-1079K10.3	17	47438527	47447360	0.005781	rs4643373	-4.48	rs2411759	-0.00208	2.84	-3.109	351	351	blup	-0.000764	0.397	-3.74827	0.000178	0.044924
Whole_Blood	BSN	3	49591922	49708978	0.020051	rs34759087	-4.52	rs3811697	0.0039	-2.86	-3.737	303	3	lasso	-0.00199	0.602	3.73693	0.000186	0.045137
Whole_Blood	TAB2	6	149639063	149732749	0.030891	rs2153219	-4.42	rs681919	0.00276	-3.03	-3.737	480	1	lasso	-0.00115	0.447	3.737	0.000186	0.045137
Whole_Blood	RP11-350G8.7	1	154386845	154387613	0.039149	rs4845618	5.284	rs4553185	0.00193	3.24	5.189	408	4	lasso	0.000624	0.268	3.70661	0.00021	0.05
Whole_Blood	PEMT	17	17408877	17495022	0.067766	rs16960744	4.57	rs8066982	0.0325	-4.45	4.385	408	408	blup	0.0454	2.25e-05	-3.6788	0.000234	0.054682
Whole_Blood	AL590560.1	1	159879884	159880159	0.010799	rs7551141	3.864	rs2789422	0.000183	-3.54	-3.656	521	1	lasso	-0.000969	0.423	3.656	0.000256	0.058363
Whole_Blood	CNTNAP1	17	40835936	40851832	0.079441	rs2301647	-4.65	rs874640	-0.0026	3.44	1.246	268	268	blup	-0.00158	0.518	3.65339	0.000259	0.058363
Whole_Blood	KL	13	33590207	33640282	0.08966	rs7328733	-4.91	rs9596205	-0.00264	-3.09	-4.565	530	530	blup	0.017544	0.00629	3.6456	0.000267	0.05911
Whole_Blood	CARKD	13	111267881	111291674	0.339594	rs4773144	5.24	rs179356	0.134	-7.8	2.809	730	43	enet	0.182292	5.89e-18	-3.6158	0.000299	0.063302
Whole_Blood	ADTRP	6	11712287	11807279	0.206332	rs6933892	3.81	rs932344	0.0684	-5.74	3.673	635	8	lasso	0.0661	3.43e-07	-3.61412	0.000301	0.063302
Whole_Blood	RALGDS	9	135973107	136024721	0.071332	rs495828	8.13	rs129882	0.00085	-3.62	2.733	575	18	enet	-0.00135	0.478	-3.61293	0.000303	0.063302
Whole_Blood	CHMP3	2	86730554	86790602	0.059446	rs3815840	3.22	rs7584882	0.00192	-3.89	2.823	336	336	blup	0.0249	0.00138	-3.61	0.000306	0.063302
Whole_Blood	MAT2A	2	85766288	85771845	0.115639	rs1561198	6.06	rs7579665	0.0387	-4.69	3.744	480	4	lasso	0.0394	7.45e-05	-3.6	0.000323	0.064475
Whole_Blood	GPR4	19	46093022	46103011	0.074676	rs1548029	4.3	rs10445572	0.00169	4.1	-2.885	384	384	blup	0.0111	0.0242	-3.59328	0.000327	0.064475
Whole_Blood	PANK4	1	2439972	2458039	0.133488	rs2173049	3.784	rs12406506	0.0324	4.19	3.049	374	374	blup	0.0318	0.000342	3.59316	0.000327	0.064475
Whole_Blood	TRPC4AP	20	33590241	33680674	0.203219	rs17122844	-4.27	rs17092215	0.089028	-6.61	-3.559	342	5	lasso	0.085	7.18e-09	3.583	0.00034	0.066007
Whole_Blood	UFL1	6	96969471	97003152	0.136266	rs12530462	-4.29	rs1127175	0.0118	4.62	-3.199	423	423	blup	0.0437	3.14e-05	-3.57627	0.000349	0.066728
Whole_Blood	TAGLN2	1	159887897	159895522	0.042232	rs7551141	3.864	rs2789422	0.0694	-5.57	-3.656	526	3	lasso	0.0661	3.4e-07	3.56003	0.000371	0.068947
Whole_Blood	BCAP29	7	107220503	107263762	0.048965	rs10953541	-3.83	rs7785962	0.014	3.52	-3.559	375	1	lasso	0.00209	0.185	-3.559	0.000372	0.068947
Whole_Blood	ZNF652	17	47366568	47439478	0.203221	rs4643373	-4.48	rs16948048	-0.00138	3.43	3.243	351	351	blup	0.0185	0.00513	3.55557	0.000377	0.068947
Whole_Blood	RP11-212I21.4	16	55572112	55575749	0.089778	rs7189685	-4.14	rs13339550	0.00871	4.2	-3.424	669	4	lasso	0.0135	0.0145	-3.53307	0.000411	0.074092
Whole_Blood	GNGT2	17	47280153	47286762	0.085513	rs4643373	-4.48	rs4794029	0.0678	5.15	3.478	376	3	lasso	0.0656	3.81e-07	3.52474	0.000424	0.075359
Whole_Blood	RP3-462E2.3	12	112250597	112251224	0.096058	rs653178	6.66	rs16941667	0.0345	4.95	-3.108	211	3	lasso	0.0433	3.43e-05	-3.50742	0.000452	0.079219
Whole_Blood	GPATCH11	2	37311594	37326352	0.041672	rs11682782	-3.72	rs2075206	0.0174	3.99	-3.511	517	2	lasso	0.00933	0.0354	-3.5	0.000465	0.080381
Whole_Blood	SEC61A1	3	127770484	127790526	0.041291	rs2033445	3.64	rs2713585	-0.00194	-2.73	-0.575	396	396	blup	0.000126	0.307	3.49356	0.000477	0.081341
Whole_Blood	LRRK2	12	40590546	40763087	0.223971	rs2638259	-3.44	rs728623	0.0978	-6.58	3.325	537	537	blup	0.149	9.66e-15	-3.48492	0.000492	0.081857
Whole_Blood	DCAF16	4	17802278	17812381	0.062327	rs1459331	-3.98	rs7667864	0.0529	4.69	-3.625	380	3	lasso	0.0445	2.65e-05	-3.48455	0.000493	0.081857
Whole_Blood	BIRC7	20	61867235	61871859	0.341455	rs6090309	3.78	rs1075557	0.167237	8.59	-3.075	493	5	lasso	0.235	2.56e-23	-3.47914	0.000503	0.082433
Whole_Blood	RP11-104N10.1	16	89558425	89570868	0.074774	rs11643561	3.34	rs463701	0.00109	3.67	-1.811	424	424	blup	0.0186	0.00507	-3.46858	0.000523	0.08402
Whole_Blood	CLIC1P1	12	121352203	121352926	0.021697	rs7310409	3.98	rs735396	-0.00192	2.99	3.467	464	1	lasso	0.00339	0.135	3.467	0.000526	0.08402
Whole_Blood	RDX	11	110045605	110167447	0.089331	rs4754415	-2.73	rs11213366	0.00552	3.81	-1.707	389	17	enet	0.0149	0.0109	-3.45655	0.000547	0.085685
Whole_Blood	CNPY4	7	99717236	99723134	0.029758	rs13223792	3.93	rs4729561	0.0156	3.45	2.959	279	3	lasso	0.00905	0.0377	3.45532	0.00055	0.085685
Whole_Blood	FHL3	1	38462442	38471278	0.650679	rs11485595	4.359	rs4634868	0.406	12.29	-2.854	465	8	lasso	0.428	1.35e-46	-3.44802	0.000565	0.086948
Whole_Blood	SMAD3	15	67356101	67487533	0.081165	rs17293632	-5.26	rs17293632	0.00334	-4.04	-5.265	559	4	lasso	0.0103	0.0288	3.44183	0.000578	0.087281
Whole_Blood	RRAS2	11	14299472	14386052	0.012041	rs7948160	3.92	rs2915407	-0.00192	-3.22	3.552	378	5	lasso	0.0093	0.0357	-3.4405	0.000581	0.087281
Whole_Blood	MAPT	17	43971748	44105700	0.005075	rs8072451	3.43	rs8072451	-0.00272	-1.95	3.434	32	1	lasso	0.00763	0.0514	-3.434	0.000595	0.088333
Whole_Blood	CRHR1-IT1	17	43697694	43725582	0.31704	rs8072451	3.43	rs17689471	0.426	12.69	3.392	93	4	lasso	0.431	6.79e-47	3.40561	0.00066	0.09602
Whole_Blood	RP11-707O23.5	17	43678235	43679706	0.390528	rs8072451	3.43	rs17689471	0.535	14.18	3.392	111	3	lasso	0.542	2.47e-64	3.40502	0.000662	0.09602
Whole_Blood	RNF181	2	85822848	85824736	0.039087	rs1561198	6.06	rs11891495	0.0509	4.84	3.146	477	2	lasso	0.0459	2.02e-05	3.39	0.000708	0.10081
Whole_Blood	PAK1	11	77032752	77166982	0.044323	rs6592723	3.62	rs6592723	0.0142	-3.98	3.616	361	3	lasso	0.0135	0.0146	-3.38517	0.000711	0.10081
Whole_Blood	RP11-517P14.7	10	44018704	44020665	0.060197	rs10793513	-6.28	rs2505521	-0.0027	-3.23	2.211	463	28	enet	0.00659	0.0646	-3.38125	0.000722	0.101232
Whole_Blood	UVRAG	11	75526452	75854239	0.051728	rs606452	-4.04	rs606452	-0.00268	3.49	-4.038	441	9	enet	0.00381	0.122	-3.37098	0.000749	0.103864
Whole_Blood	UBE2Z	17	46985731	47006418	0.186675	rs4643373	-4.48	rs9894220	0.172	8.26	-3.49	394	7	lasso	0.175	3e-17	-3.36208	0.000774	0.105837
Whole_Blood	GMCL1	2	70056774	70108528	0.156466	rs13412112	4.42	rs10865380	0.0691	6.52	2.85	322	6	lasso	0.115	1.36e-11	3.36	0.00078	0.105837
Whole_Blood	RRP1B	21	45079429	45115958	0.078345	rs1454650	-3.5	rs2246602	0.0324	4.42	-3.062	409	5	lasso	0.0282	0.000715	-3.3474	0.000816	0.107847
Whole_Blood	RNF215	22	30773863	30817760	0.041566	rs9608859	-4.35	rs6006427	0.00415	3.79	-3.226	443	443	blup	0.00407	0.115	-3.34573	0.000821	0.107847
Whole_Blood	RNF103	2	86830516	86850989	0.054136	rs11127047	2.92	rs12714182	0.015	-3.96	1.396	306	306	blup	0.00859	0.0416	-3.34	0.000826	0.107847
Whole_Blood	RP11-981P6.1	12	89954906	89987798	0.076441	rs2681472	5.81	rs10858906	0.0067	4.08	4.62	359	359	blup	0.0139	0.0133	3.34297	0.000829	0.107847
Whole_Blood	C15orf26	15	81299374	81441516	0.063612	rs1879454	4.09	rs2683236	0.042	4.57	3.425	461	3	lasso	0.0384	9.16e-05	3.33839	0.000843	0.108549
Whole_Blood	RP11-85K15.2	14	35390064	35451721	0.107317	rs2295104	4.14	rs13379372	0.0293	-4.57	3.837	381	3	lasso	0.0603	1.11e-06	-3.33049	0.000867	0.110073
Whole_Blood	KCNK7	11	65360326	65363467	0.055656	rs557675	-3.95	rs749112	-0.00103	-3.17	-2.451	350	350	blup	-0.00225	0.675	3.32653	0.000879	0.110073
Whole_Blood	C4orf3	4	120218207	120225600	0.166828	rs2279506	-3.9	rs7678238	0.208	9.51	-3.103	443	22	enet	0.234	3.65e-23	-3.32613	0.000881	0.110073
Whole_Blood	ZNF592	15	85291866	85349659	0.047312	rs8023774	-4.32	rs4456483	-0.00128	2.98	-2.508	366	366	blup	0.00533	0.0859	-3.32192	0.000894	0.110602
Whole_Blood	RAD51D	17	33426811	33448541	0.012516	rs8065018	3.63	rs1564580	-0.00217	3.08	-3.319	424	1	lasso	0.013	0.0161	-3.319	0.000903	0.110631
Whole_Blood	LINC00853	1	47644944	47646011	0.047491	rs2245122	3.314	rs2245122	0.096	-6.11	3.314	421	1	lasso	0.0911	2.09e-09	-3.314	0.00092	0.110927
Whole_Blood	TBC1D12	10	96162261	96295687	0.056009	rs2281791	3.65	rs10509670	-0.000371	3.35	-2.035	334	334	blup	0.0146	0.0117	-3.31297	0.000923	0.110927
Whole_Blood	RP11-256L6.3	12	96390299	96405267	0.127826	rs12302993	-3.62	rs2660895	0.082	-6.26	-2.72	556	3	lasso	0.0752	5.4e-08	3.29885	0.000971	0.115595
Whole_Blood	N4BP2L2	13	33006554	33112970	0.049946	rs7328733	-4.91	rs11617920	-0.00254	2.96	-3.059	486	2	lasso	0.013488	0.0146	-3.2737	0.00106	0.125011
Whole_Blood	MLNR	13	49794474	49796513	0.039786	rs7998427	3.84	rs3764090	0.00149	2.92	3.26	457	2	lasso	0.003907	0.119	3.2604	0.00111	0.128505
Whole_Blood	RPRD1A	18	33564350	33647539	0.026974	rs4799840	-3.28	rs17739306	-0.00157	-2.93	-3.26	458	2	lasso	0.000857	0.252	3.26009	0.00111	0.128505
Whole_Blood	RP11-550I24.2	3	156893058	157098944	0.086314	rs9883103	3.57	rs9831830	0.0587	5.22	3.409	420	6	lasso	0.0407	5.77e-05	3.25414	0.00114	0.130779
Whole_Blood	RP11-361M10.3	15	72897524	72904667	0.015218	rs7164592	-3.43	rs16956602	-0.00262	-2.67	1.459	281	281	blup	0.011	0.0245	-3.23544	0.00121	0.134968
Whole_Blood	KANSL1-AS1	17	44270942	44274089	0.345658	rs8072451	3.43	rs17689471	0.532	14.11	3.392	29	14	enet	0.541	4.21e-64	3.23727	0.00121	0.134968
Whole_Blood	HP	16	72088491	72094954	0.240252	rs2000999	3.66	rs9941087	0.0302	-5.26	2.894	359	5	lasso	0.0947	9.72e-10	-3.23321	0.00122	0.134968
Whole_Blood	SSH1	12	109176466	109251366	0.146261	rs17258759	3.13	rs1106911	0.0486	5.49	2.457	439	439	blup	0.0613	9.1e-07	3.23079	0.00123	0.134968
Whole_Blood	DND1P1	17	43663237	43664295	0.375499	rs8072451	3.43	rs17689471	0.47	13.26	3.392	120	4	lasso	0.474	3.35e-53	3.2309	0.00123	0.134968
Whole_Blood	HELLS	10	96305547	96373662	0.066523	rs2281791	3.65	rs3740358	0.0557	4.83	3.528	351	351	blup	0.0543	3.74e-06	3.22529	0.00126	0.135734
Whole_Blood	POLR2D	2	128603840	128615731	0.09667	rs12617108	3.19	rs3816127	0.0635	-4.95	-3.145	371	3	lasso	0.0571	2.12e-06	3.23	0.00126	0.135734
Whole_Blood	CCDC92	12	124403207	124457378	0.069203	rs7311233	-3.22	rs4930726	0.0241	4.15	-2.667	436	4	lasso	0.0371	0.000118	-3.21981	0.00128	0.135734
Whole_Blood	RP11-353N4.2	1	149646785	149649302	0.013681	rs3736082	3.221	rs3736082	-0.00202	2.57	3.221	68	1	lasso	0.000728	0.261	3.221	0.00128	0.135734
Whole_Blood	COG5	7	106842975	107204402	0.30739	rs10953541	-3.83	rs11535285	0.354	11.45	3.191	373	15	enet	0.34	4.2e-35	3.21465	0.001306	0.136619
Whole_Blood	RNF112	17	19314438	19320589	0.241531	rs12602286	3.12	rs7502682	0.118	6.89	2.899	272	6	lasso	0.1	3e-10	3.21355	0.00131	0.136619
Whole_Blood	PACS1	11	65837925	66012218	0.144088	rs557675	-3.95	rs11227403	0.0707	-6.21	1.773	361	361	blup	0.0806	1.8e-08	-3.2096	0.001329	0.137464
Whole_Blood	RP5-1142A6.8	16	88809175	88812156	0.031422	rs12445547	-3.62	rs7206699	0.00114	-3.28	-3.199	392	1	lasso	0.00599	0.074	3.199	0.00138	0.141579
Whole_Blood	SMIM5	17	73629514	73637484	0.062811	rs3760128	-3.2	rs4393627	0.0107	3.41	-2.616	338	3	lasso	0.0107	0.0264	-3.18358	0.00145	0.147561
Whole_Blood	C22orf26	22	46445358	46450024	0.00136	rs6007662	3.03	rs7289457	0.00282	-2.74	1.542	458	458	blup	-0.00141	0.487	-3.17721	0.001487	0.150037
Whole_Blood	ARL8A	1	202102721	202113869	0.105636	rs8024	4.172	rs7551879	-0.00244	-2.94	-0.509	395	395	blup	-0.00224	0.673	-3.17341	0.00151	0.150037
Whole_Blood	POLR2B	4	57844990	57896565	0.066675	rs7687767	4.15	rs2227901	-0.00113	-4.02	3.991	546	9	enet	0.00457	0.102	-3.17193	0.00151	0.150037
Whole_Blood	SCAMP5	15	75249806	75313837	0.10265	rs2472299	3.34	rs3850093	0.00365	3.11	-1.612	268	268	blup	0.00827	0.0447	-3.16586	0.00155	0.152808
Whole_Blood	RPL23A	17	27046411	27051365	0.035217	rs614877	-3.33	rs16963468	-0.00267	-2.88	-2.55	317	317	blup	0.000359	0.288	3.16165	0.00157	0.153369
Whole_Blood	S100A1	1	153600402	153604509	0.126297	rs10494303	3.475	rs7934	0.11	6.73	-3.16	408	1	lasso	0.108	6.43e-11	-3.16	0.00158	0.153369
Whole_Blood	LMF1	16	903634	1020999	0.215256	rs12448994	-3.32	rs12448994	0.0789	5.97	-3.324	448	5	lasso	0.112	2.7e-11	-3.15495	0.00161	0.154654
Whole_Blood	RP11-352G18.2	15	66607252	66624041	0.101664	rs11638893	3.29	rs7164231	0.0107	3.55	1.574	506	506	blup	0.0204	0.00348	3.15189	0.00162	0.154654
Whole_Blood	RP11-33B1.4	4	120330488	120331388	0.181622	rs2279506	-3.9	rs10518328	0.211	9.39	-3.15	440	2	lasso	0.208	1.76e-20	-3.15115	0.00163	0.154654
Whole_Blood	EIF2B2	14	75469614	75476292	0.184952	rs12889472	-3.69	rs175040	0.182	-8.68	-3.361	415	9	enet	0.188	1.58e-18	3.13858	0.001698	0.159841
Whole_Blood	S100A13	1	153591263	153603836	0.167892	rs10494303	3.475	rs7345	0.189	8.61	-3.218	406	2	lasso	0.181	8.32e-18	-3.13583	0.00171	0.159841
Whole_Blood	MGLL	3	127407909	127542051	0.031972	rs2033445	3.64	rs9882664	0.00317	3.37	3.367	395	395	blup	0.000206	0.3	3.125	0.00178	0.16516
Whole_Blood	AC116407.2	17	30506379	30506885	0.005514	rs17182658	-3.12	rs17182658	0.00808	-3.28	-3.118	302	1	lasso	0.0281	0.000732	3.118	0.00182	0.167639
Whole_Blood	BMS1P4	10	75475601	75490196	0.01715	rs4691	-3.32	rs9664184	0.000352	-2.8	-0.286	248	248	blup	-0.000301	0.346	3.10944	0.00187	0.169766
Whole_Blood	OR2W3	1	248058859	248060449	0.324433	rs12122076	-3.637	rs10749636	0.0304	-6.25	2.635	465	27	enet	0.115	1.4e-11	-3.10955	0.00187	0.169766
Whole_Blood	LRRC37A4P	17	43578685	43627701	0.592944	rs8072451	3.43	rs16940665	0.621	-15.3	3.344	138	29	enet	0.635	2.2e-82	-3.10731	0.00189	0.170357
Whole_Blood	DPH1	17	1933404	1945898	0.029096	rs2760740	4.83	rs8065878	0.0595	4.84	3.102	465	1	lasso	0.0536	4.25e-06	3.102	0.00192	0.170882
Whole_Blood	RP4-647J21.1	7	44998598	45000508	0.374468	rs1859592	3.46	rs10951781	0.213	9.1	2.456	434	18	enet	0.229	1.2e-22	3.09957	0.001938	0.170882
Whole_Blood	RP11-350G8.5	1	154374804	154379040	0.018113	rs4845618	5.284	rs10494303	0.00707	-2.85	3.475	408	408	blup	0.0241	0.00165	-3.09971	0.00194	0.170882
Whole_Blood	ATP5G1	17	46970127	46973233	0.02411	rs4643373	-4.48	rs11079844	0.02	3.45	-2.845	390	390	blup	0.00222	0.178	-3.09735	0.00195	0.170882
Whole_Blood	CCDC30	1	42929001	43120335	0.063967	rs3828155	3.719	rs12039696	0.0295	-4.33	-2.786	340	340	blup	0.034	0.000221	3.0942	0.00197	0.171444
Whole_Blood	POLDIP2	17	26674036	26684545	0.049863	rs614877	-3.33	rs4795434	0.0196	-4.11	-3.075	271	2	lasso	0.0159	0.00883	3.07252	0.00212	0.183235
Whole_Blood	RP11-33B1.1	4	120375946	120473180	0.256501	rs2279506	-3.9	rs7654587	0.395	-12.21	-3.225	419	14	enet	0.395	4.14e-42	3.06982	0.00214	0.183705
Whole_Blood	MUC1	1	155158300	155162707	0.150872	rs960182	2.609	rs4971059	0.000142	4.23	-2.185	339	24	enet	0.0332	0.000261	-3.06054	0.00221	0.188432
Whole_Blood	SERGEF	11	17809595	18034709	0.03659	rs172424	3.04	rs2283238	0.00293	3.26	2.317	489	489	blup	0.000852	0.253	3.0525	0.002269	0.191374
Whole_Blood	CEP76	18	12661832	12701112	0.035982	rs8088786	3.14	rs12457903	-0.00213	3.07	3.135	388	2	lasso	0.000292	0.293	3.05137	0.00228	0.191374
Whole_Blood	SURF1	9	136218610	136223552	0.19172	rs495828	8.13	rs3118667	0.005173	4.64	-1.742	603	23	enet	0.0604	1.1e-06	-3.0498	0.00229	0.191374
Whole_Blood	PSMD14	2	162164549	162268228	0.015458	rs13004784	-3.84	rs10490567	-0.0027	2.94	3.035	384	2	lasso	0.00344	0.133	3.04	0.00236	0.194646
Whole_Blood	AC098820.3	2	217343753	217352966	0.045736	rs1861628	3.29	rs17773965	0.00199	3.79	3.158	499	4	lasso	0.00721	0.0563	3.04	0.00236	0.194646
Whole_Blood	MPI	15	75182346	75191798	0.171474	rs2472299	3.34	rs11072511	0.142	-7.77	2.558	278	8	lasso	0.182	6.61e-18	-3.03647	0.00239	0.195391
Whole_Blood	SNAPIN	1	153631130	153634306	0.06075	rs10494303	3.475	rs3795396	0.0668	-5.12	-3.239	404	2	lasso	0.0529	4.97e-06	3.03623	0.0024	0.195391
Whole_Blood	HAX1	1	154244987	154248351	0.023049	rs4845618	5.284	rs35138279	0.0394	4.18	-3.031	353	1	lasso	0.0217	0.00267	-3.031	0.00244	0.196633
Whole_Blood	MEX3C	18	48700920	48744674	0.014203	rs1656749	-3.79	rs16953789	-0.00121	-2.87	1.313	409	2	lasso	0.000892	0.25	-3.02977	0.00245	0.196633
Whole_Blood	GAB2	11	77926343	78129394	0.025707	rs530588	3.74	rs7106080	0.00324	3.07	-2.946	391	2	lasso	0.00767	0.051	-3.02799	0.002462	0.196633
Whole_Blood	SLC44A4	6	31830969	31846823	0.03216	rs605203	-3	rs605203	-0.002566	3.35	-3.004	227	2	lasso	0.00552	0.0822	-3.0207	0.00252	0.199999
Whole_Blood	CRTAC1	10	99624757	99790585	0.019214	rs7899632	-3.14	rs1983864	0.00164	-3.18	-3.018	508	1	lasso	0.00427	0.109	3.018	0.00254	0.200327
Whole_Blood	ZNF236	18	74534563	74682683	0.087552	rs9946055	3.4	rs11150968	-0.00229	-3.6	1.319	660	660	blup	-0.000554	0.373	-3.01217	0.00259	0.203001
Whole_Blood	RTN3P1	4	146296695	146297405	0.005791	rs12648228	-3.65	rs10010535	-0.00235	-2.72	-3.008	283	1	lasso	-7.33e-05	0.325	3.008	0.00263	0.204864
Whole_Blood	RP11-378J18.3	1	222763276	222766374	0.036014	rs17163358	-6.711	rs2936031	0.0225	-3.8	-3.266	332	2	lasso	0.0165	0.00787	3.00389	0.00267	0.206704
Whole_Blood	PER3	1	7844380	7905237	0.093783	rs228690	-3.286	rs10462018	0.016	-4.14	1.754	458	2	lasso	0.0297	0.000524	-2.99426	0.00275	0.208063
Whole_Blood	ANXA4	2	69871557	70053596	0.363244	rs13412112	4.42	rs7424572	0.16	-7.8	2.71	328	17	enet	0.142	4.68e-14	-2.99	0.00275	0.208063
Whole_Blood	ZFP36L2	2	43449541	43453748	0.050707	rs1549723	3.53	rs13430791	-0.00241	-3.54	2.44	496	496	blup	0.0195	0.00423	-2.99	0.00276	0.208063
Whole_Blood	CASQ1	1	160160285	160171676	0.223874	rs7551141	3.864	rs10797062	0.235	9.36	-2.992	515	1	lasso	0.234	3.72e-23	-2.992	0.00277	0.208063
Whole_Blood	AC010733.5	2	61165339	61165739	0.058436	rs1510478	2.65	rs17539290	0.0072	-4.02	-2.42	351	8	enet	0.00929	0.0358	2.99	0.00277	0.208063
Whole_Blood	CHMP2B	3	87276421	87304698	0.125193	rs17023774	3.45	rs1488360	0.0844	5.88	2.975	339	1	lasso	0.0714	1.18e-07	2.975	0.00293	0.218779
Whole_Blood	SNRPC	6	34725183	34741571	0.052746	rs9462027	3.83	rs6941453	0.00083	-3.27	1.286	357	357	blup	0.00785	0.0489	-2.9668	0.00301	0.222345
Whole_Blood	FAM177A1	14	35514113	35582336	0.289548	rs2295104	4.14	rs799488	0.142	7.68	-1.326	373	373	blup	0.192	6.41e-19	-2.96643	0.003013	0.222345
Whole_Blood	KDM4B	19	4969125	5153606	0.08283	rs7249084	2.92	rs2602698	0.00328	-4.01	2.379	419	15	enet	0.0427	3.82e-05	-2.96248	0.00305	0.223767
Whole_Blood	RP11-283I3.6	12	383120	386289	0.120067	rs525381	-3.62	rs579526	0.0588	-5.44	-2.039	343	343	blup	0.0618	8.23e-07	2.95736	0.0031	0.226121
Whole_Blood	AFF3	2	100162323	100759201	0.083123	rs2309814	3.35	rs6542920	0.053	5.57	2.68	458	6	enet	0.0427	3.83e-05	2.95	0.00318	0.229377
Whole_Blood	TBC1D10A	22	30687979	30723035	0.074265	rs9608859	-4.35	rs2097919	0.00236	3.5	1.949	430	430	blup	0.00875	0.0402	2.94964	0.003181	0.229377
Whole_Blood	ATP1A4	1	160121360	160156767	0.706743	rs7551141	3.864	rs10797062	0.463	13.12	-2.992	515	8	lasso	0.448	2.21e-49	-2.94688	0.00321	0.230153
Whole_Blood	TPP2	13	103249353	103331521	0.064104	rs1886925	-3.05	rs756040	-0.00078	4.14	2.079	687	687	blup	0.001794	0.198	2.9451	0.00323	0.230279
Whole_Blood	CAV2	7	115927434	116148595	0.040486	rs9791626	2.98	rs2742129	0.00121	3.87	-1.462	372	372	blup	0.00858	0.0417	-2.94255	0.003255	0.230758
Whole_Blood	C6orf211	6	151773422	151791236	0.072097	rs1738586	3.63	rs1336981	-0.00224	-3.35	0.273	569	569	blup	0.0112	0.0236	2.938	0.0033	0.232641
Whole_Blood	SPRYD7	13	50486842	50510626	0.028442	rs7998427	3.84	rs7336812	0.000729	-2.88	-0.844	406	406	blup	-0.000606	0.378	2.9344	0.00334	0.234153
Whole_Blood	LINC00189	21	30565801	30660526	0.105033	rs8131103	4.42	rs2142206	0.0247	5.68	-1.947	453	15	enet	0.0563	2.49e-06	-2.9313	0.00338	0.235046
Whole_Blood	TRIM54	2	27505260	27530267	0.002695	rs1124649	-3.68	rs4665943	-0.000396	2.71	-2.224	311	311	blup	0.00303	0.147	-2.93	0.00339	0.235046
Whole_Blood	FCHSD2	11	72547790	72853306	0.015633	rs12803589	2.92	rs12803589	-0.00257	-2.99	2.923	302	1	lasso	0.00405	0.115	-2.923	0.003467	0.23854
Whole_Blood	PROCA1	17	27030215	27038872	0.140917	rs614877	-3.33	rs28548383	0.106	-7.31	-2.682	316	3	lasso	0.136	1.61e-13	2.91995	0.0035	0.23854
Whole_Blood	SLC22A1	6	160542821	160579750	0.399611	rs2048327	5.48	rs7753051	0.185	-8.31	1.468	544	29	enet	0.181	7.51e-18	-2.91911	0.00351	0.23854
Whole_Blood	RHPN1	8	144451057	144466390	0.174129	rs7835528	-3.52	rs12676064	0.00928	-4.21	-3.053	367	5	lasso	-0.000333	0.349	2.91859	0.003516	0.23854
Whole_Blood	PEPD	19	33877856	34012700	0.033506	rs3786934	4.04	rs8111294	-0.00273	3.2	-1.474	467	467	blup	0.00428	0.109	-2.90784	0.00364	0.245632
Whole_Blood	HES4	1	934342	935552	0.171157	rs4970383	-2.939	rs3934834	0.0372	5.13	-2.168	190	3	lasso	0.095	9.24e-10	-2.8997	0.00374	0.250377
Whole_Blood	ADAM1B	12	112364822	112366821	0.067763	rs653178	6.66	rs7294623	0.0243	3.77	-3.648	191	191	blup	0.0234	0.00188	-2.89833	0.00375	0.250377
Whole_Blood	KBTBD11	8	1922044	1955102	0.092632	rs9314445	-3.04	rs9314445	0.0165	4.44	-3.045	700	3	lasso	0.0121	0.0194	-2.89668	0.003771	0.250454
Whole_Blood	RP11-74E22.6	17	2591767	2592254	0.279657	rs8065650	4.64	rs1109451	0.275	-10.11	2.893	440	1	lasso	0.274	1.79e-27	-2.893	0.00382	0.251743
Whole_Blood	OTOF	2	26680071	26781566	0.029954	rs1124649	-3.68	rs3769134	-0.00259	-3.07	-2.776	362	362	blup	0.003	0.148	2.89	0.00387	0.251743
Whole_Blood	NXNL2	9	91150016	91199189	0.121825	rs3010862	3.67	rs11142298	0.037556	4.47	-3.09	409	3	lasso	0.0247	0.00146	-2.88824	0.00387	0.251743
Whole_Blood	CCDC167	6	37450696	37467698	0.155884	rs4714068	3.69	rs1757188	0.0658	-5.77	2.843	497	38	enet	0.0598	1.23e-06	-2.88729	0.00389	0.251743
Whole_Blood	HMG20A	15	77712754	77777949	0.032884	rs12438566	-3.69	rs8032071	-0.00272	3.03	3.265	326	2	lasso	0.00116	0.233	2.88594	0.0039	0.251743
Whole_Blood	RP11-701P16.2	4	185734773	185742443	0.0397	rs2797507	3.06	rs4069938	-0.00258	3.35	2.883	500	1	enet	0.000826	0.254	2.883	0.00394	0.251743
Whole_Blood	ING1	13	111365083	111373421	0.126809	rs4773144	5.24	rs9521924	0.00791	-4.23	2.595	680	680	blup	0.024586	0.00149	-2.8824	0.00395	0.251743
Whole_Blood	LRRC37A	17	44370099	44415160	0.563335	rs8072451	3.43	rs199498	0.0759	6.33	2.188	79	8	lasso	0.278	6.16e-28	2.88201	0.00395	0.251743
Whole_Blood	RP11-552F3.10	17	73893141	73896229	0.052451	rs9907921	-3.28	rs9900122	0.000741	-3.55	-2.875	391	1	lasso	0.0046	0.102	2.875	0.00404	0.256055
Whole_Blood	PAQR4	16	3019246	3023490	0.114541	rs4149775	3.11	rs7187296	0.0729	5.3	2.506	343	3	lasso	0.0763	4.28e-08	2.87059	0.0041	0.256055
Whole_Blood	MCM4	8	48872745	48890720	0.011944	rs7003908	-2.58	rs16930230	-0.00181	2.92	-2.444	188	12	enet	0.000567	0.272	-2.86948	0.004111	0.256055
Whole_Blood	UBOX5-AS1	20	3087559	3131513	0.036081	rs6051855	-3.04	rs678963	-0.00137	-3.14	0.449	440	9	enet	0.00514	0.0896	-2.86701	0.00414	0.256055
Whole_Blood	RPL13	16	89627065	89630950	0.140865	rs11643561	3.34	rs7196903	0.0614	-5.64	2.922	450	8	lasso	0.0577	1.86e-06	-2.86532	0.00417	0.256055
Whole_Blood	AC016753.7	2	85718053	85718903	0.183595	rs1561198	6.06	rs960066	0.108	-7.09	2.259	474	3	lasso	0.111	3.45e-11	-2.86	0.00417	0.256055
Whole_Blood	TSPAN3	15	77336359	77376326	0.358922	rs12438566	-3.69	rs11630497	0.183	-8.6	-2.971	255	5	lasso	0.202	6.19e-20	2.86415	0.00418	0.256055
Whole_Blood	ATP6V0A1	17	40610862	40674629	0.05811	rs2301647	-4.65	rs4796664	-0.00259	3.34	0.925	254	254	blup	0.00117	0.233	2.86434	0.00418	0.256055
Whole_Blood	CDIP1	16	4560676	4588829	0.104826	rs4785966	3.68	rs1641866	0.0786	-5.68	2.777	428	3	lasso	0.0537	4.19e-06	-2.86127	0.00422	0.257257
Whole_Blood	RP11-410E4.1	2	187219299	187221500	5.8e-05	rs13422838	3.5	rs2595380	0.00148	-2.83	2.857	293	2	lasso	0.000514	0.276	-2.86	0.00427	0.258389
Whole_Blood	SNX1	15	64386322	64438289	0.141979	rs16947945	-3.17	rs12591947	0.0336	5.97	-2.335	292	8	enet	0.0906	2.28e-09	-2.85491	0.0043	0.258389
Whole_Blood	RBM18	9	124999903	125023787	0.051622	rs3119774	-2.9	rs7864293	-0.002197	-4.03	2.512	543	19	enet	0.00539	0.0847	-2.85496	0.0043	0.258389
Whole_Blood	PPP1R3G	6	5085720	5087455	0.146433	rs4560685	4.35	rs1247000	0.074	5.6	-2.725	635	3	lasso	0.0541	3.87e-06	-2.85304	0.00433	0.258959
Whole_Blood	LINC01057	1	95104017	95285837	0.075231	rs12743267	-5.111	rs3886314	0.00678	3.89	-2.902	525	3	lasso	0.00746	0.0533	-2.84981	0.00437	0.260082
Whole_Blood	RP11-256L6.2	12	96419101	96421749	0.15396	rs12302993	-3.62	rs2660900	0.0541	-5.25	-2.934	556	4	lasso	0.043	3.59e-05	2.84899	0.00439	0.260082
Whole_Blood	AGAP7	10	51464162	51486327	0.25966	rs4630241	-3.07	rs2611512	0.154	-8.2	-2.898	70	15	enet	0.177	1.89e-17	2.84629	0.00442	0.260635
Whole_Blood	KAT2A	17	40265126	40273376	0.02628	rs2301647	-4.65	rs1122326	0.0236	-3.37	2.842	321	1	lasso	0.00716	0.057	-2.842	0.00448	0.261844
Whole_Blood	AC022182.2	8	61850264	61852430	0.026422	rs13280121	-3.09	rs2272727	0.00303	-3.51	2.664	414	2	lasso	-0.000727	0.392	-2.84211	0.004482	0.261844
Whole_Blood	GLO1	6	38643701	38670917	0.186203	rs10947786	-5.63	rs12206647	0.0869	-6.37	-2.991	559	8	lasso	0.113	1.99e-11	2.83965	0.00452	0.262043
Whole_Blood	RP11-259G18.3	17	44336917	44337972	0.33213	rs8072451	3.43	rs169201	0.579	14.6	2.824	66	25	enet	0.602	2.02e-75	2.8377	0.00454	0.262043
Whole_Blood	GEMIN8P4	1	90459152	90459880	0.025654	rs1938033	-2.846	rs7518543	-0.0014	-2.96	-2.837	399	1	lasso	0.0211	0.00303	2.837	0.00455	0.262043
Whole_Blood	CCNL1	3	156864297	156878549	0.138179	rs9883103	3.57	rs16827322	0.116	6.97	3.297	422	422	blup	0.12	4.98e-12	2.83562	0.00457	0.262043
Whole_Blood	SFXN2	10	104474295	104503249	0.094294	rs1004467	-5.37	rs2902548	0.0697	-5.31	-3.528	364	17	enet	0.0586	1.57e-06	2.83299	0.00461	0.262043
Whole_Blood	RP11-260M2.1	2	210893141	210893880	0.027782	rs13404188	2.89	rs4673518	0.00585	3.6	2.804	274	2	lasso	0.00498	0.093	2.83	0.00461	0.262043
Whole_Blood	DHX58	17	40253422	40264751	0.230822	rs2301647	-4.65	rs1122326	0.101	-6.76	2.842	321	8	lasso	0.123	2.66e-12	-2.82974	0.00466	0.263697
Whole_Blood	DAGLB	7	6448760	6487643	0.503418	rs836472	-3.04	rs12537894	0.367	11.78	-2.892	305	10	lasso	0.365	3.41e-38	-2.82734	0.004694	0.264436
Whole_Blood	TCF19	6	31126319	31131992	0.13376	rs2523591	3.29	rs2233976	0.0324	4.77	3.224	176	6	lasso	0.0581	1.74e-06	2.8237	0.00475	0.266401
Whole_Blood	RP11-452H21.1	11	78035804	78155095	0.006044	rs530588	3.74	rs11237522	-0.000581	-2.56	-2.838	382	382	blup	-0.000463	0.363	2.81922	0.004814	0.268796
Whole_Blood	WIZ	19	15532319	15560762	0.047557	rs6512067	4.97	rs2305800	-0.00266	-2.97	2.815	548	1	lasso	0.00459	0.102	-2.815	0.00488	0.269242
Whole_Blood	USP35	11	77899869	77925757	0.030973	rs530588	3.74	rs2450138	0.0178	3.74	-2.689	350	2	lasso	0.0127	0.0174	-2.81479	0.004881	0.269242
Whole_Blood	BCAR1	16	75262928	75301951	0.076659	rs8047814	-3.52	rs4888432	0.0223	4.48	-2.013	380	7	enet	0.0382	9.54e-05	-2.81193	0.00492	0.269242
Whole_Blood	C20orf24	20	35234137	35240720	0.052174	rs709050	2.91	rs1046383	-0.001168	-2.79	2.811	194	1	lasso	0.0135	0.0145	-2.811	0.00494	0.269242
Whole_Blood	COMMD2	3	149456257	149470286	0.026809	rs13325622	3.05	rs6783790	-0.00231	2.84	2.973	478	9	enet	0.00394	0.118	2.81062	0.00494	0.269242
Whole_Blood	RP11-259G18.2	17	44320972	44322410	0.31219	rs8072451	3.43	rs199451	0.517	13.81	2.869	59	23	enet	0.521	9.93e-61	2.81014	0.00495	0.269242
Whole_Blood	ORC4	2	148688394	148778463	0.015604	rs1528836	3.89	rs12691757	-0.00238	-2.68	1.739	329	329	blup	-0.00206	0.621	2.8	0.00506	0.273322
Whole_Blood	AC087294.2	17	21121402	21133348	0.011808	rs7213257	2.82	rs8080379	0.00684	3.48	2.801	216	1	lasso	0.0025	0.167	2.801	0.00509	0.273322
Whole_Blood	S1PR5	19	10623623	10628607	0.064951	rs11880628	-4.81	rs10407947	0.0513	4.79	-0.3	373	8	enet	0.036	0.000148	-2.80131	0.00509	0.273322
Whole_Blood	IP6K1	3	49761727	49823975	0.023579	rs9875617	-3.97	rs762707	-0.00258	-3.49	-1.3	323	323	blup	-0.00179	0.559	-2.79764	0.00515	0.274119
Whole_Blood	BECN1	17	40963673	40985367	0.193884	rs2301647	-4.65	rs4792952	-0.00101	3.31	1.11	257	28	enet	0.0246	0.00147	2.79691	0.00516	0.274119
Whole_Blood	TANK	2	161993419	162092732	0.114055	rs13004784	-3.84	rs10184811	-0.00268	3.07	-1.79	364	25	enet	0.00708	0.058	-2.8	0.00517	0.274119
Whole_Blood	C12orf45	12	105380088	105443515	0.052835	rs12811509	3.35	rs4630370	-0.00097	-2.88	1.079	750	750	blup	-0.000207	0.337	-2.79222	0.00523	0.27614
Whole_Blood	B3GNT5	3	182971032	183016292	0.004226	rs1403476	-3.58	rs4630966	0.0193	-3.6	1.636	380	7	enet	0.00496	0.0934	-2.79002	0.00527	0.277092
Whole_Blood	KHK	2	27309615	27323465	0.21546	rs1124649	-3.68	rs3769139	0.173	8.12	-2.494	313	17	enet	0.168	1.42e-16	-2.78	0.00536	0.280655
Whole_Blood	RP11-977G19.11	12	56693926	56708592	0.081323	rs2695782	-4.1	rs2066819	-0.00242	-3.43	-3.248	261	261	blup	0.00651	0.0658	2.77831	0.00546	0.283538
Whole_Blood	KLF4	9	110247133	110252763	0.023458	rs1967604	4.22	rs10978992	-0.002702	3.2	2.769	600	2	lasso	0.00778	0.0497	2.77867	0.00546	0.283538
Whole_Blood	SNORD68	16	89627842	89627925	0.017317	rs11643561	3.34	rs2019604	0.0206	-3.76	2.777	451	1	lasso	0.0327	0.000286	-2.777	0.00549	0.283927
Whole_Blood	GIT1	17	27900487	27921072	0.268327	rs2289629	3.58	rs894606	0.108	-6.61	-2.309	316	26	enet	0.134	2.4e-13	2.77355	0.00554	0.285344
Whole_Blood	RP11-159J3.1	16	28251014	28251989	0.035182	rs12448379	-2.81	rs7191516	0.0221	4.03	-2.795	320	2	lasso	0.00676	0.0623	-2.77065	0.00559	0.286335
Whole_Blood	BTBD19	1	45274154	45279801	0.150397	rs17388318	2.773	rs2295997	0.0234	4.26	-1.38	343	343	blup	0.0331	0.000266	-2.76833	0.00563	0.286335
Whole_Blood	TRAF4	17	27071002	27077974	0.005906	rs614877	-3.33	rs968726	-0.00267	2.94	-1.595	319	319	blup	-0.000106	0.328	-2.76818	0.00564	0.286335
Whole_Blood	PAM16	16	4381550	4405608	0.156755	rs4785966	3.68	rs3848371	0.0574	-5.41	2.465	404	6	lasso	0.0754	5.18e-08	-2.76756	0.00565	0.286335
Whole_Blood	TMEM199	17	26684604	26690705	0.06473	rs614877	-3.33	rs4795434	0.0343	-4.38	-3.075	271	4	lasso	0.0181	0.00557	2.76463	0.0057	0.286526
Whole_Blood	UPK3A	22	45680863	45691755	0.19155	rs2673087	3.22	rs2742624	0.0925	-7.16	2.207	629	19	enet	0.16	8.92e-16	-2.7632	0.005724	0.286526
Whole_Blood	AF001548.5	16	15820531	15826850	0.513518	rs7192541	-3.12	rs16967494	0.47	13.21	2.697	457	5	lasso	0.47	1.31e-52	2.76259	0.00573	0.286526
Whole_Blood	GTPBP4	10	1034338	1065876	0.084516	rs6560714	-3.74	rs11253536	0.0045	3.71	-0.815	502	502	blup	0.00123	0.229	-2.76052	0.00577	0.286526
Whole_Blood	B4GALT5	20	48249482	48330415	0.036928	rs3787327	-3.5	rs6063427	0.004278	3.39	-2.068	433	433	blup	-0.00145	0.495	-2.75929	0.00579	0.286526
Whole_Blood	IER5L	9	131937835	131940540	0.049277	rs2282179	-3.1	rs15676	-0.001669	3.29	-2.782	401	2	lasso	0.00469	0.0993	-2.75972	0.00579	0.286526
Whole_Blood	SCARB1	12	125261402	125367214	0.118515	rs10846722	4.17	rs4499094	0.00988	3.85	-2.09	527	5	enet	0.0158	0.00894	-2.75398	0.00589	0.289805
Whole_Blood	RP11-219G17.4	17	76257430	76274573	0.181517	rs4789546	-3.58	rs1109279	0.0778	5.84	-2.511	497	4	lasso	0.088	3.93e-09	-2.75249	0.00591	0.289805
Whole_Blood	PLAUR	19	44150247	44174699	0.121672	rs2682594	3.3	rs8113515	0.0329	-4.21	-1.96	420	420	blup	0.0167	0.00751	2.75025	0.00595	0.289805
Whole_Blood	ZSWIM8	10	75545340	75561551	0.015102	rs4691	-3.32	rs11000897	-0.00271	-2.82	2.75	241	1	lasso	0.00184	0.196	-2.75	0.00596	0.289805
Whole_Blood	NLE1	17	33455772	33469334	0.221791	rs8065018	3.63	rs16970673	0.153	7.75	-2.546	422	10	enet	0.14	7.37e-14	-2.74744	0.00601	0.289805
Whole_Blood	KDM1A	1	23345941	23410182	0.005445	rs641032	3.98	rs2817896	-0.0012	2.51	-0.219	379	379	blup	0.00225	0.177	-2.74734	0.00601	0.289805
Whole_Blood	GAL3ST4	7	99756867	99766373	0.041138	rs13223792	3.93	rs1061230	-0.00272	3.22	2.638	277	4	lasso	-0.00162	0.523	2.74597	0.006033	0.289805
Whole_Blood	MNDA	1	158801107	158819296	0.170342	rs1102020	3.065	rs703151	0.107	-6.53	2.875	482	4	lasso	0.0996	3.54e-10	-2.74563	0.00604	0.289805
Whole_Blood	ZNF595	4	53179	88099	0.087243	rs10002733	2.9	rs10002733	0.0321	4.32	2.901	142	142	blup	0.038	9.84e-05	2.74135	0.00612	0.290237
Whole_Blood	DYNLRB1	20	33104214	33128762	0.055065	rs17122844	-4.27	rs17092148	0.013301	3.22	-2.737	300	1	lasso	0.0103	0.0289	-2.737	0.0062	0.290237
Whole_Blood	BTD	3	15642848	15687329	0.055208	rs17041602	2.93	rs12638270	0.000211	3.63	-2.146	397	3	enet	-0.000799	0.401	-2.73715	0.0062	0.290237
Whole_Blood	VAMP5	2	85811531	85820535	0.120214	rs1561198	6.06	rs13429968	0.0953	-6.17	2.574	478	3	lasso	0.0938	1.19e-09	-2.74	0.00622	0.290237
Whole_Blood	HEY1	8	80676245	80680098	0.143846	rs2457398	2.71	rs2457398	0.08	5.8	2.713	391	3	lasso	0.0833	1.03e-08	2.73379	0.006261	0.290237
Whole_Blood	PDE12	3	57542003	57552571	0.025748	rs17058639	3.06	rs11130567	-0.0026	-2.97	-2.026	359	359	blup	0.00485	0.0959	2.73355	0.00627	0.290237
Whole_Blood	MED23	6	131895106	131949369	0.225268	rs2446213	3.63	rs3843995	0.135	-7.39	2.751	396	4	lasso	0.142	4.12e-14	-2.7315	0.0063	0.290237
Whole_Blood	LCN12	9	139844003	139849949	0.078825	rs28664164	-3.24	rs4880078	-0.002162	3.88	-0.828	386	386	blup	0.01	0.0307	-2.73076	0.00632	0.290237
Whole_Blood	NDE1	16	15737124	15820210	0.215632	rs7192541	-3.12	rs16967494	0.198	-8.57	2.697	411	4	lasso	0.193	4.83e-19	-2.72745	0.00638	0.290237
Whole_Blood	ITPKA	15	41785591	41795747	0.11396	rs12440045	-4.12	rs1648854	-0.00254	3.32	2.658	329	329	blup	0.00531	0.0862	2.72696	0.00639	0.290237
Whole_Blood	PTRF	17	40554470	40575535	0.010292	rs2301647	-4.65	rs630539	-0.00238	2.71	2.343	258	258	blup	-0.00262	0.842	2.72713	0.00639	0.290237
Whole_Blood	JHDM1D-AS1	7	139877061	139879440	0.187241	rs2286198	-5.07	rs886645	0.05	-4.55	-0.291	470	4	lasso	0.0582	1.71e-06	2.72641	0.006403	0.290237
Whole_Blood	NUP43	6	150045451	150070578	0.251357	rs2153219	-4.42	rs10872646	0.276	-10.43	2.758	456	4	lasso	0.278	6.24e-28	-2.72622	0.00641	0.290237
Whole_Blood	LST1	6	31553901	31556671	0.07638	rs2523591	3.29	rs2534671	-0.00177	3.39	-1.642	302	302	blup	0.0197	0.004	-2.7258	0.00641	0.290237
Whole_Blood	WBP1LP2	7	107268998	107269943	0.019437	rs10953541	-3.83	rs2237659	-0.00272	-2.89	3.709	387	387	blup	-0.0017	0.539	-2.72523	0.006426	0.290237
Whole_Blood	C20orf201	20	62714733	62715712	0.038224	rs816953	2.79	rs4408777	0.003981	-3.42	-2.725	313	1	lasso	-0.00105	0.434	2.725	0.00643	0.290237
Whole_Blood	SYT11	1	155829300	155854990	0.089558	rs547915	-2.819	rs6657670	0.0614	-5.01	-2.307	260	5	lasso	0.0505	8.04e-06	2.72426	0.00644	0.290237
Whole_Blood	SFXN5	2	73169165	73298965	0.013232	rs1150500	-4.1	rs17570040	-3.37e-05	-2.53	0.479	253	253	blup	-0.0012	0.454	-2.72	0.00652	0.291758
Whole_Blood	UHRF1BP1	6	34759857	34850915	0.31175	rs9462027	3.83	rs6899938	0.341	11.36	3.142	359	33	enet	0.355	5.82e-37	2.72045	0.00652	0.291758
Whole_Blood	BTBD2	19	1985447	2034880	0.093763	rs12462556	-3.99	rs7257116	0.00446	4.24	-2.609	396	21	enet	0.0496	9.58e-06	-2.71876	0.00655	0.292065
Whole_Blood	RP11-71H17.9	3	124467422	124468120	0.129489	rs7636024	4.53	rs13082230	0.0372	5	-2.313	631	6	enet	0.0265	0.00101	-2.71461	0.00664	0.295036
Whole_Blood	CLK2	1	155232659	155248282	0.004118	rs821551	-2.767	rs12135902	0.000576	-2.54	1.241	298	298	blup	0.0109	0.025	-2.70635	0.0068	0.301085
Whole_Blood	MIAT	22	27042392	27072438	0.367943	rs5761672	3.02	rs9625066	0.241	9.47	-2.348	862	4	lasso	0.238	1.38e-23	-2.70502	0.00683	0.301356
Whole_Blood	FCF1P2	3	48332283	48332865	0.118209	rs3172494	-4.12	rs6801801	0.0614	-5.59	-2.595	255	255	blup	0.0663	3.32e-07	2.70195	0.00689	0.301501
Whole_Blood	BCO2	11	112046190	112095422	0.101711	rs10789843	2.82	rs2043055	0.0341	5.04	-2.188	390	4	lasso	0.0348	0.000187	-2.70027	0.006928	0.301501
Whole_Blood	THG1L	5	157158205	157168456	0.047455	rs2900625	2.939	rs6898208	-0.00272	-2.95	-0.613	547	547	blup	0.00617	0.071	2.69914	0.00695	0.301501
Whole_Blood	MT1A	16	56672578	56673999	0.071404	rs4784714	3.57	rs2071005	0.000458	3.02	-1.603	533	533	blup	0.00363	0.127	-2.6948	0.00704	0.301501
Whole_Blood	HIST1H2AE	6	26217165	26217711	0.09839	rs10484436	2.94	rs11758351	0.075218	-5.59	2.408	655	14	enet	0.0777	3.26e-08	-2.6945	0.00705	0.301501
Whole_Blood	AIDA	1	222841355	222886552	0.014087	rs17163358	-6.711	rs4846382	-0.00111	2.86	-3.467	323	7	enet	-0.00267	0.88	-2.69402	0.00706	0.301501
Whole_Blood	THOC5	22	29901868	29950243	0.154735	rs2531848	3.22	rs460428	0.138	-7.47	2.634	409	3	lasso	0.132	3.6e-13	-2.6937	0.007066	0.301501
Whole_Blood	MGST3	1	165600098	165631033	0.318459	rs4147594	2.736	rs4147592	0.256	-9.79	2.7	627	3	lasso	0.257	1.3e-25	-2.69371	0.00707	0.301501
Whole_Blood	CENPM	22	42334725	42343168	0.022732	rs6002701	-2.94	rs4422240	-0.00193	-2.83	-2.693	347	1	lasso	0.0126	0.0175	2.693	0.007081	0.301501
Whole_Blood	UNC119B	12	121148238	121161443	0.03714	rs7310409	3.98	rs2948150	0.0229	-3.98	-2.692	449	1	lasso	0.0033	0.138	2.692	0.0071	0.301501
Whole_Blood	HDAC11	3	13521554	13547916	0.012695	rs2597515	-3.45	rs456128	-0.000312	-3.16	-2.692	547	1	lasso	0.00855	0.042	2.692	0.0071	0.301501
Whole_Blood	MSANTD1	4	3246096	3273465	0.054059	rs11731847	-2.97	rs3088231	-0.00271	3.31	0.805	411	411	blup	0.0137	0.0139	2.69103	0.00712	0.301501
Whole_Blood	ENPP3	6	131949582	132068553	0.018835	rs2446213	3.63	rs3756785	-0.00266	-3.04	2.69	395	1	lasso	0.0111	0.0242	-2.69	0.00715	0.301759
Whole_Blood	ZNF571	19	38045684	38085673	0.010591	rs17246792	-3.26	rs2909088	-0.00242	-2.5	-2.688	288	1	lasso	0.00259	0.163	2.688	0.00719	0.302356
Whole_Blood	RPL23AP79	19	59086812	59111168	0.014622	rs260445	3.02	rs260438	-0.00262	2.94	2.579	235	2	lasso	-0.00255	0.798	2.68541	0.00724	0.302356
Whole_Blood	ADK	10	75910960	76469061	0.70945	rs4691	-3.32	rs7914469	0.325	11.04	2.512	236	26	enet	0.439	4.89e-48	2.68446	0.00726	0.302356
Whole_Blood	FAM72A	1	206136916	206155151	0.075613	rs28391411	2.546	rs2282429	-0.00105	3.47	-0.452	237	237	blup	0.0127	0.0172	-2.6847	0.00726	0.302356
Whole_Blood	DAG1	3	49506146	49573048	0.07587	rs34759087	-4.52	rs4541435	-0.00212	-2.9	1.405	290	290	blup	0.0194	0.00431	-2.68215	0.00732	0.303419
Whole_Blood	POLR1A	2	86247339	86333278	0.367147	rs2040349	3.62	rs311581	0.0545	-5.27	2.04	459	45	enet	0.0772	3.62e-08	-2.68	0.00744	0.303419
Whole_Blood	TUBG1	17	40761746	40767252	0.008914	rs2301647	-4.65	rs7359598	0.00367	3.43	-2.57	276	2	lasso	0.00989	0.0314	-2.67602	0.00745	0.303419
Whole_Blood	RBPMS2	15	65032091	65067786	0.431271	rs1008917	-3.73	rs4777558	0.318	10.86	-2.962	281	18	enet	0.327	1.65e-33	-2.67468	0.00748	0.303419
Whole_Blood	CLUH	17	2592680	2615775	0.024484	rs8065650	4.64	rs4357976	0.000659	2.9	-1.286	444	444	blup	0.00694	0.0598	-2.67357	0.0075	0.303419
Whole_Blood	RP11-686O6.2	2	203239655	203240327	0.12925	rs4510208	7.34	rs11899836	0.064	5.21	-1.533	335	335	blup	0.0638	5.42e-07	-2.67	0.0075	0.303419
Whole_Blood	SPECC1L	22	24666786	24813708	0.060849	rs5760293	-5.49	rs5760331	0.00544	4.15	-0.811	359	359	blup	0.0178	0.00593	-2.67366	0.007503	0.303419
Whole_Blood	NMRAL1	16	4511681	4545764	0.571369	rs4785966	3.68	rs4786500	0.356	11.88	3.31	427	24	enet	0.467	3.37e-52	2.67274	0.00752	0.303419
Whole_Blood	CCT6A	7	56119323	56131682	0.043744	rs4948096	2.95	rs6700	-0.0023	3.05	1.948	277	277	blup	0.00148	0.215	2.67227	0.007534	0.303419
Whole_Blood	TMEM119	12	108983622	108992096	0.245368	rs17258759	3.13	rs7300972	0.11	6.68	1.458	449	23	enet	0.117	8.65e-12	2.67166	0.00755	0.303419
Whole_Blood	FOXO3B	17	18574259	18576105	0.030993	rs7222893	2.93	rs9889937	0.00969	-3.42	1.123	227	227	blup	0.000207	0.3	-2.67138	0.00755	0.303419
Whole_Blood	CTC-487M23.5	5	112229030	112229698	0.057059	rs10223152	-2.815	rs2546110	0.00428	3.42	-1.769	480	9	enet	0.0029	0.151	-2.65879	0.00784	0.313528
Whole_Blood	ATP5L	11	118271869	118302211	0.034993	rs2515793	-2.88	rs11216860	-0.0027	2.95	2.439	488	2	lasso	0.000587	0.271	2.65829	0.007854	0.313528
Whole_Blood	RSG1	1	16558195	16563657	0.090023	rs612727	-2.95	rs6603850	0.0514	4.82	-2.664	318	3	lasso	0.0458	2.08e-05	-2.65491	0.00793	0.313528
Whole_Blood	GAPDHP14	21	30594642	30595578	0.137718	rs8131103	4.42	rs1034123	0.085	6.22	-1.423	452	24	enet	0.0892	3.06e-09	-2.6536	0.00796	0.313528
Whole_Blood	MSL2	3	135867764	135916083	0.023724	rs13081671	3.7	rs35896773	-0.00261	3.41	2.307	283	283	blup	-0.00257	0.807	2.65331	0.00797	0.313528
Whole_Blood	TMEM97	17	26646121	26655351	0.041635	rs614877	-3.33	rs1007398	0.0207	-3.79	-2.303	268	3	lasso	0.00824	0.0449	2.6522	0.008	0.313528
Whole_Blood	TOP1MT	8	144386554	144442149	0.456857	rs7835528	-3.52	rs2450763	0.0147	4.81	-1.403	371	10	lasso	0.0118	0.0208	-2.65196	0.008003	0.313528
Whole_Blood	TMED4	7	44617493	44621886	0.072698	rs1859592	3.46	rs217378	0.0196	3.94	2.642	367	8	enet	-0.00158	0.517	2.65184	0.008005	0.313528
Whole_Blood	L3MBTL3	6	130334844	130462594	0.367142	rs9968804	2.73	rs6569648	0.219	9.96	-2.709	561	4	lasso	0.288	4.19e-29	-2.65053	0.00804	0.313528
Whole_Blood	MTHFD1L	6	151186685	151423023	0.061991	rs6922269	3.93	rs4869990	-0.000454	3.3	-1.763	724	724	blup	0.00363	0.127	-2.64991	0.00805	0.313528
Whole_Blood	TRIM58	1	248020501	248041507	0.154953	rs12122076	-3.637	rs7513527	0.0705	-5.69	2.648	455	4	lasso	0.0593	1.35e-06	-2.64425	0.00819	0.317005
Whole_Blood	CENPW	6	126661320	126670021	0.023483	rs1591805	-3.61	rs9388501	0.00899	-3.23	-2.619	185	185	blup	0.00612	0.0718	2.64367	0.0082	0.317005
Whole_Blood	UBOX5	20	3088219	3140842	0.142021	rs6051855	-3.04	rs2422859	0.068505	5.44	-2.695	424	3	lasso	0.0515	6.57e-06	-2.64177	0.00825	0.317005
Whole_Blood	COG2	1	230778238	230829728	0.079462	rs4304564	-3.325	rs2478540	0.00488	-3.72	0.892	694	26	enet	0.0212	0.00294	-2.64132	0.00826	0.317005
Whole_Blood	RP11-206L10.2	1	700306	714006	0.04201	rs4970383	-3.318	rs3128117	0.00736	3.46	-2.536	142	2	lasso	0.00708	0.058	-2.64057	0.00828	0.317005
Whole_Blood	RP11-421M1.8	6	10743557	10747896	0.082558	rs10456010	3.19	rs570023	0.0115	-3.75	0.361	479	479	blup	0.0226	0.00224	-2.63984	0.00829	0.317005
Whole_Blood	ARG1	6	131894284	131905472	0.368743	rs2446213	3.63	rs2246012	0.369	-11.79	2.61	399	2	lasso	0.363	6.63e-38	-2.63764	0.00835	0.317756
Whole_Blood	PFN2	3	149682691	149768515	0.076436	rs13325622	3.05	rs4681193	0.00502	3.99	-2.459	416	416	blup	0.0119	0.0202	-2.63717	0.00836	0.317756
Whole_Blood	ACTG2	2	74119441	74146992	0.022148	rs11126417	2.73	rs11126417	0.0165	-3.41	2.732	376	2	lasso	0.0183	0.00534	-2.64	0.0084	0.318317
Whole_Blood	KLC2	11	66024765	66035331	0.083226	rs557675	-3.95	rs11537930	0.00537	3.52	-2.514	326	17	enet	0.00749	0.0529	-2.63323	0.008458	0.319054
Whole_Blood	CTD-2350C19.1	17	26729128	26731067	0.067195	rs614877	-3.33	rs2239907	0.0688	-5.51	-2.505	276	2	lasso	0.065	4.27e-07	2.63288	0.00847	0.319054
Whole_Blood	GIGYF1	7	100277130	100287071	0.1294	rs4729598	3.59	rs221803	0.0648	5.72	2.47	293	6	lasso	0.0775	3.35e-08	2.63109	0.008511	0.319407
Whole_Blood	UBXN2A	2	24150155	24227779	0.146684	rs35379186	-3.34	rs1533440	0.194	8.56	2.618	378	3	lasso	0.185	3.14e-18	2.63	0.00853	0.319407
Whole_Blood	ANKS3	16	4746513	4784272	0.035988	rs4785966	3.68	rs4786490	0.0191	-4.19	3.127	392	3	lasso	0.0267	0.000972	-2.62805	0.00859	0.320702
Whole_Blood	RP13-93L13.2	9	92064473	92065669	0.036619	rs9410453	-3.43	rs4877116	0.031518	3.61	-2.623	444	1	lasso	0.00967	0.033	-2.623	0.00872	0.324595
Whole_Blood	TCF7L1	2	85360533	85537511	0.108196	rs1561198	6.06	rs1061782	0.0369	-5.04	0.951	412	412	blup	0.0158	0.009	-2.62	0.00877	0.324893
Whole_Blood	CSNK1G1	15	64457716	64648442	0.141637	rs1008917	-3.73	rs4776447	0.105	6.54	-2.393	295	3	lasso	0.103	1.85e-10	-2.62038	0.00878	0.324893
Whole_Blood	TPD52L2	20	62496596	62522898	0.04974	rs816953	2.79	rs6062340	0.05142	-4.56	2.619	422	1	lasso	0.0401	6.43e-05	-2.619	0.00882	0.324893
Whole_Blood	SMKR1	7	129142320	129152773	0.005548	rs1882095	3.33	rs3807304	-0.00076	3.5	0.281	334	334	blup	0.00639	0.0677	2.61853	0.008831	0.324893
Whole_Blood	KAT5	11	65479467	65484453	0.065447	rs557675	-3.95	rs1144789	0.0374	-4.48	2.339	333	6	enet	0.0412	5.19e-05	-2.61468	0.008931	0.327289
Whole_Blood	RP3-508I15.22	22	39139500	39139915	0.064412	rs7288109	2.71	rs7288109	-0.00227	-3.12	2.714	381	2	lasso	0.00238	0.172	-2.61402	0.008948	0.327289
Whole_Blood	TTC25	17	40086888	40117648	0.004321	rs1905339	4.15	rs2071612	-0.000142	-2.89	0.032	402	7	enet	0.00284	0.154	2.60302	0.00924	0.336869
Whole_Blood	SMC5	9	72873937	72969804	0.01246	rs10868271	3.07	rs1927097	-0.002707	-2.86	-2.602	436	1	lasso	-0.00116	0.448	2.602	0.00927	0.336869
Whole_Blood	CDRT4	17	15339332	15406922	0.217452	rs2938171	-3.46	rs2938158	0.167	-7.97	-2.415	401	4	lasso	0.162	6.03e-16	2.60108	0.00929	0.336869
Whole_Blood	UNC45B	17	33474836	33516364	0.106305	rs8065018	3.63	rs16970673	0.101	6.2	-2.546	414	3	lasso	0.0838	9.27e-09	-2.60013	0.00932	0.336989
Whole_Blood	MLX	17	40719086	40725257	0.304126	rs2301647	-4.65	rs9910698	0.00867	3.73	2.249	257	55	enet	0.0392	7.81e-05	2.59746	0.00939	0.337239
Whole_Blood	RIN1	11	66099533	66104311	0.72045	rs3016311	-2.9	rs11537930	0.355	-11.53	-2.514	306	6	lasso	0.352	1.41e-36	2.59536	0.009449	0.337239
Whole_Blood	RHOA	3	49396578	49449635	0.045183	rs34759087	-4.52	rs17080528	0.00917	-3.86	-3.796	288	288	blup	0.0335	0.000244	2.5949	0.00946	0.337239
Whole_Blood	AHCTF1P1	2	162357396	162364216	0.013351	rs13004784	-3.84	rs10221808	-0.0015	3.01	0.968	351	351	blup	0.00486	0.0957	2.59	0.00947	0.337239
Whole_Blood	DHX36	3	153990335	154042286	0.132296	rs1727920	-3.71	rs7645606	0.00272	-3.59	2.504	328	328	blup	0.0156	0.00943	-2.59469	0.00947	0.337239
Whole_Blood	ZNF607	19	38187264	38210691	0.021027	rs17246792	-3.26	rs2909102	-0.00267	-2.93	-2.588	296	2	lasso	-0.00197	0.598	2.59362	0.0095	0.337239
Whole_Blood	AP000487.5	11	70218497	70244509	0.042784	rs930585	3.75	rs7113595	0.034	3.8	-2.593	423	1	lasso	0.0161	0.0085	-2.593	0.009514	0.337239
Whole_Blood	NUP160	11	47799639	47870107	0.109967	rs9633889	-3.69	rs7942031	0.00511	-3.76	1.973	261	16	enet	0.0405	6.02e-05	-2.58968	0.009607	0.339444
Whole_Blood	APOBEC2	6	41021043	41032250	0.082621	rs742493	-3.32	rs1475637	0.00133	3.61	0.904	576	576	blup	0.00199	0.189	2.58868	0.00963	0.339444
Whole_Blood	RBL2	16	53467889	53524951	0.167712	rs8043918	-2.88	rs9929873	0.131	-7.5	-2.873	385	15	enet	0.131	4.52e-13	2.58495	0.00974	0.341765
Whole_Blood	TPM3	1	154127784	154167124	0.048023	rs4845618	5.284	rs4845363	0.00703	3.92	1.978	323	3	lasso	0.0204	0.00346	2.58469	0.00975	0.341765
Whole_Blood	2020-09-02	2	242254515	242293442	0.522023	rs6437221	-3.02	rs11681497	0.282	10.24	-1.87	376	28	enet	0.371	5.2e-39	-2.58	0.00985	0.343807
Whole_Blood	TSEN54	17	73512141	73520820	0.034496	rs3760128	-3.2	rs11077772	-0.00207	-3.24	2.58	346	1	lasso	-0.000729	0.393	-2.58	0.00988	0.343807
Whole_Blood	ADAR	1	154554538	154600475	0.121161	rs4845618	5.284	rs12125166	0.0165	-4.39	-1.539	435	435	blup	0.0413	5.14e-05	2.57972	0.00989	0.343807
Whole_Blood	NME6	3	48334754	48343175	0.203996	rs3172494	-4.12	rs6801801	0.128	-7.31	-2.595	258	258	blup	0.164	3.74e-16	2.57743	0.00995	0.344942
Whole_Blood	HAGHL	16	776936	785525	0.33382	rs12448994	-3.32	rs12448432	0.161	8.01	2.106	478	11	enet	0.174	4.05e-17	2.57601	0.00999	0.34538
Whole_Blood	SPSB1	1	9352939	9429591	0.266185	rs6688233	-2.663	rs6688233	0.11	-6.62	-2.663	429	3	lasso	0.0937	1.2e-09	2.57297	0.0101	0.346973
Whole_Blood	E2F6	2	11584501	11606297	0.022091	rs10185333	2.9	rs7567684	0.0024	-3.37	2.572	467	1	lasso	0.00122	0.23	-2.57	0.0101	0.346973
Whole_Blood	CTD-2377D24.6	17	46782360	46784708	0.001203	rs4643373	-4.48	rs508696	-0.00261	-2.86	-0.004	387	387	blup	0.00609	0.0723	-2.56928	0.0102	0.346973
Whole_Blood	RP11-1020A11.1	3	9977390	9977942	0.019699	rs7618350	-3.13	rs6795630	-0.00196	3.27	2.57	492	1	lasso	0.0114	0.0226	2.57	0.0102	0.346973
Whole_Blood	CABIN1	22	24407642	24574596	0.120645	rs5760293	-5.49	rs5760186	0.0653	5.31	-2.388	387	5	lasso	0.0525	5.32e-06	-2.56679	0.010265	0.346973
Whole_Blood	CD209	19	7804879	7812464	0.081231	rs7247382	3.09	rs661241	0.00991	-2.99	2.507	399	3	lasso	0.0106	0.0269	-2.56727	0.0103	0.346973
Whole_Blood	CCDC97	19	41816094	41830788	0.059216	rs12459996	4.48	rs11669668	-0.00272	-3.3	1.674	374	22	enet	-0.000601	0.378	-2.5671	0.0103	0.346973
Whole_Blood	C1orf122	1	38272651	38275126	0.06363	rs11485595	4.359	rs7366048	0.00319	-3.43	-3.551	459	459	blup	0.0151	0.0104	2.56556	0.0103	0.346973
Whole_Blood	CCDC157	22	30752624	30772818	0.156201	rs9608859	-4.35	rs737950	0.0898	5.87	-1.498	432	4	lasso	0.0754	5.22e-08	-2.56491	0.01032	0.346973
Whole_Blood	ZNF699	19	9404951	9420514	0.074083	rs10417520	-3.24	rs10401135	0.0163	-4.37	-1.246	410	6	lasso	0.0292	0.000589	2.56141	0.0104	0.346973
Whole_Blood	EVI5	1	92974253	93257961	0.096204	rs6657230	3.444	rs2031494	0.0321	5.61	2.639	273	273	blup	0.0719	1.06e-07	2.56188	0.0104	0.346973
Whole_Blood	ARNT	1	150782181	150849244	0.309288	rs11204693	2.651	rs3754207	0.173	8.45	-2.031	305	5	lasso	0.216	2.59e-21	-2.56267	0.0104	0.346973
Whole_Blood	UBQLN4	1	156005092	156023585	0.05824	rs547915	-2.819	rs12049195	0.0293	-4.22	-2.398	305	2	lasso	0.0266	0.000978	2.56129	0.0104	0.346973
Whole_Blood	MAP3K11	11	65365226	65381720	0.263496	rs557675	-3.95	rs2004649	0.253	9.86	2.545	351	9	enet	0.258	1.01e-25	2.56155	0.010421	0.346973
Whole_Blood	SLC12A9	7	100424442	100464630	0.052876	rs4729598	3.59	rs7784933	0.0276	-4.26	2.487	340	2	lasso	0.0439	3.01e-05	-2.56049	0.010452	0.347089
Whole_Blood	WNK2	9	95947198	96082854	0.031671	rs4744170	3.88	rs7042763	0.000772	-3.6	-2.56	439	1	lasso	0.0033	0.137	2.56	0.0105	0.347768
Whole_Blood	DNAH1	3	52350335	52434507	0.012485	rs11706515	-2.64	rs11708581	-0.00252	-2.93	-2.538	357	2	enet	-0.00139	0.484	2.55613	0.0106	0.349246
Whole_Blood	RNF123	3	49726935	49753910	0.002771	rs9875617	-3.97	rs9870755	-6.68e-05	2.45	1.565	316	316	blup	0.000809	0.255	2.55603	0.0106	0.349246
Whole_Blood	ERAP1	5	96096521	96143803	0.589635	rs152468	-3.071	rs27434	0.354	12.19	-2.277	501	45	enet	0.648	2.64e-85	-2.55373	0.01066	0.350309
Whole_Blood	AP3M1	10	75881524	75910821	0.313882	rs4691	-3.32	rs7914469	0.148	7.5	2.512	236	3	lasso	0.158	1.26e-15	2.55192	0.0107	0.35071
Whole_Blood	DBNDD1	16	90071273	90086451	0.103627	rs11643271	3.27	rs12597913	0.0646	5.64	-2.104	277	7	enet	0.0806	1.79e-08	-2.5499	0.0108	0.352158
Whole_Blood	SLC6A9	1	44457172	44497139	0.022901	rs3791041	2.66	rs509261	-0.000952	3.05	-0.084	419	419	blup	-0.00217	0.65	-2.54764	0.0108	0.352158
Whole_Blood	EXOSC8	13	37572953	37583448	0.056048	rs7318591	3.75	rs9603126	0.0173	3.89	-2.937	529	6	lasso	0.004643	0.1	-2.5463	0.0109	0.353205
Whole_Blood	RP11-734I18.1	4	31999019	32157028	0.369351	rs10007799	2.64	rs6553983	0.322	10.96	2.509	378	2	lasso	0.32	9.59e-33	2.54481	0.0109	0.353205
Whole_Blood	AF001548.6	16	15835008	15835616	0.20974	rs7192541	-3.12	rs16967494	0.136	7.12	2.697	457	3	lasso	0.133	2.78e-13	2.54184	0.011	0.353205
Whole_Blood	ZNF239	10	44051792	44070066	0.05792	rs10793513	-6.28	rs3006381	0.0138	-3.78	1.047	472	472	blup	0.00748	0.053	-2.53889	0.0111	0.353205
Whole_Blood	PDE8A	15	85523671	85682376	0.006067	rs8023774	-4.32	rs12591311	0.00546	-3.16	1.593	425	7	enet	0.00269	0.159	-2.53999	0.0111	0.353205
Whole_Blood	SAP30BP	17	73663270	73704142	0.096151	rs3760128	-3.2	rs820157	0.0417	4.98	2.122	348	3	lasso	0.0432	3.5e-05	2.53832	0.0111	0.353205
Whole_Blood	TSEN15	1	184020811	184043346	0.04569	rs13374592	3.824	rs1327144	0.000898	3.45	2.088	507	5	lasso	0.0103	0.0285	2.53893	0.0111	0.353205
Whole_Blood	PCBP1-AS1	2	70189398	70314567	0.217365	rs13412112	4.42	rs13423375	0.137	-7.56	2.013	371	10	enet	0.144	2.82e-14	-2.54	0.0111	0.353205
Whole_Blood	RP11-799M12.2	4	15565321	15565876	0.29448	rs1861044	-3.37	rs12500587	0.253	9.68	-2.581	550	6	lasso	0.247	1.37e-24	-2.53944	0.0111	0.353205
Whole_Blood	DPF2	11	65101225	65120720	0.027852	rs557675	-3.95	rs600135	-0.00195	-3.16	1.365	344	13	enet	0.0114	0.023	-2.53915	0.011112	0.353205
Whole_Blood	FTO-IT1	16	54073305	54074638	0.046593	rs2192872	-3.72	rs1558687	0.00237	-3.55	-2.646	589	3	lasso	0.00212	0.183	2.5295	0.0114	0.361144
Whole_Blood	PSPHP1	7	55832490	55840981	0.815569	rs4948096	2.95	rs11982736	0.266	9.91	2.366	354	69	enet	0.447	3.67e-49	2.52962	0.011419	0.361144
Whole_Blood	SPC24	19	11247988	11266484	0.130717	rs3786722	-5.42	rs2116898	0.0424	-5.27	-1.073	382	3	lasso	0.0654	3.92e-07	2.52727	0.0115	0.361892
Whole_Blood	TMEM222	1	27648651	27662891	0.022709	rs17361686	-2.78	rs17371357	-0.00269	2.99	-2.528	235	1	lasso	0.00195	0.191	-2.528	0.0115	0.361892
Whole_Blood	HEXA	15	72635775	72668453	0.039166	rs2277598	-2.85	rs16957064	-0.00259	-2.7	-2.751	294	8	lasso	-0.000448	0.361	2.52472	0.0116	0.36413
Whole_Blood	HSD17B12	11	43577986	43878160	0.529177	rs6485443	3.53	rs1061810	0.521	-14.11	2.267	508	11	lasso	0.542	3.45e-64	-2.5221	0.011666	0.365293
Whole_Blood	PTBP3	9	114980715	115095947	0.074633	rs2900537	-3.29	rs7357749	0.004005	4.05	1.755	457	457	blup	0.00311	0.144	2.52074	0.0117	0.365451
Whole_Blood	TPCN2	11	68816365	68858072	0.174399	rs2513294	2.98	rs3750973	0.0321	-5.12	-1.288	428	3	lasso	0.0697	1.64e-07	2.51902	0.011768	0.366668
Whole_Blood	AC138969.4	16	16416162	16444447	0.120172	rs7188937	-2.83	rs2856553	0.072	-5.56	-2.559	311	3	lasso	0.0527	5.13e-06	2.51517	0.0119	0.369867
Whole_Blood	CTD-2260A17.2	5	96149731	96271097	0.059616	rs152468	-3.071	rs2549782	0.0204	-3.67	1.855	504	504	blup	0.0196	0.00412	-2.51278	0.01198	0.371147
Whole_Blood	PTGES	9	132500610	132515326	0.036112	rs2274507	-3.3	rs17418275	0.06409	5.03	-2.512	483	1	lasso	0.0541	3.85e-06	-2.512	0.012	0.371147
Whole_Blood	TMEM184B	22	38615298	38669040	0.091741	rs139905	2.9	rs5750562	0.0247	-4.32	-0.018	353	353	blup	0.0386	8.78e-05	2.51058	0.012053	0.371864
Whole_Blood	UBE2Q2	15	76135622	76193419	0.073601	rs8026113	3.08	rs4886452	0.01	4.07	2.515	285	13	enet	0.0168	0.0073	2.51029	0.0121	0.371864
Whole_Blood	LINC00514	16	3038962	3044510	0.015338	rs4149775	3.11	rs7187296	-0.00174	3.07	2.506	354	1	lasso	0.000574	0.272	2.506	0.0122	0.371864
Whole_Blood	SARM1	17	26692138	26728065	0.007029	rs614877	-3.33	rs2239907	-0.000949	-3.09	-2.505	274	1	lasso	0.0047	0.0992	2.505	0.0122	0.371864
Whole_Blood	FARSA	19	13033293	13044851	0.125772	rs1049481	-2.91	rs2965216	0.031	-5	2.632	325	5	lasso	0.0251	0.00134	-2.50692	0.0122	0.371864
Whole_Blood	RP11-434P11.2	2	73977383	73977913	0.055769	rs869927	2.79	rs4852976	0.0367	4.9	2.468	351	5	lasso	0.0371	0.00012	2.51	0.0122	0.371864
Whole_Blood	ARHGEF3	3	56761446	57112843	0.043196	rs17288908	3.49	rs2046823	0.0292	-4.14	-1.784	413	9	enet	0.0316	0.00036	2.50208	0.0123	0.374009
Whole_Blood	C12orf4	12	4596894	4647674	0.001475	rs7965800	-3.66	rs17702722	-0.00118	-3.44	-2.501	642	1	lasso	0.00519	0.0886	2.501	0.0124	0.376143
Whole_Blood	ZWILCH	15	66797297	66842115	0.04423	rs11638893	3.29	rs4351998	0.0306	3.76	2.498	565	1	lasso	0.00774	0.0501	2.498	0.0125	0.376763
Whole_Blood	CTD-2521M24.9	19	17516503	17529713	0.160853	rs13382133	-4.01	rs4808628	0.00223	-3.22	1.255	443	443	blup	0.0117	0.0214	2.49819	0.0125	0.376763
Whole_Blood	RP11-53B2.6	18	13526077	13526687	0.097018	rs1893979	2.7	rs4797824	-0.0021	-3.26	1.301	508	508	blup	0.0194	0.0043	-2.49751	0.01251	0.376763
Whole_Blood	KIR3DL2	19	55361898	55378662	0.328588	rs3729709	-3.25	rs3745902	0.066	-6	-1.709	484	6	lasso	0.187	2.26e-18	2.49626	0.0126	0.37857
Whole_Blood	HSPA1B	6	31795512	31798031	0.06498	rs2523591	3.29	rs389883	-0.000404	3.61	-2.578	242	242	blup	0.012	0.0199	-2.4938	0.01264	0.37887
Whole_Blood	KHDC1	6	73951037	74020088	0.004689	rs1317537	-3.46	rs9351951	0.000498	-2.93	2.492	394	1	lasso	0.00745	0.0535	-2.492	0.0127	0.379766
Whole_Blood	STX2	12	131274145	131323811	0.598899	rs4332600	-3.41	rs4759793	0.454	-12.95	2.524	643	30	enet	0.444	8.16e-49	-2.4883	0.0128	0.380951
Whole_Blood	CD1C	1	158259576	158263420	0.079103	rs7537784	-3.105	rs4656284	-0.0023	-3.29	-0.667	512	512	blup	0.00668	0.0634	2.48927	0.0128	0.380951
Whole_Blood	POLR2J	7	102113616	102119354	0.056735	rs427534	-3.08	rs201523	-0.000313	-2.72	-2.435	242	3	lasso	0.00694	0.0598	2.48676	0.012891	0.382125
Whole_Blood	TMEM165	4	56262124	56319564	0.091856	rs11945371	-3.16	rs4864546	0.0257	4.68	-2.8	395	395	blup	0.0374	0.000112	-2.48774	0.0129	0.382125
Whole_Blood	SUSD1	9	114803065	114937688	0.316712	rs2900537	-3.29	rs10759545	0.194804	-9.56	1.423	487	8	lasso	0.256	1.39e-25	-2.48179	0.0131	0.384178
Whole_Blood	OBFC1	10	105642300	105677963	0.105207	rs2902638	3.76	rs6584579	0.011	-3.93	-1.193	430	430	blup	0.0253	0.00129	2.47817	0.0132	0.384178
Whole_Blood	NDUFB8	10	102283497	102289757	0.125197	rs603424	3.09	rs2489034	0.0635	-6.11	2.458	434	434	blup	0.0614	8.85e-07	-2.47831	0.0132	0.384178
Whole_Blood	PTPRF	1	43990858	44089343	0.022563	rs11541153	-2.85	rs6701645	0.00853	3.45	-2.276	445	4	lasso	0.00572	0.0787	-2.4788	0.0132	0.384178
Whole_Blood	OPRL1	20	62711526	62731996	0.198129	rs816953	2.79	rs4408777	0.091649	-6.42	-2.725	315	5	lasso	0.104	1.31e-10	2.47702	0.0132	0.384178
Whole_Blood	PP13439	3	171509580	171527714	0.086318	rs4894509	4.08	rs12486090	0.0642	5.54	2.371	452	2	lasso	0.0513	6.8e-06	2.47849	0.0132	0.384178
Whole_Blood	LRRC16A	6	25279306	25620758	0.332716	rs12192342	4.23	rs2328883	0.128	-7.97	2.329	651	5	lasso	0.157	1.53e-15	-2.47521	0.0133	0.384178
Whole_Blood	TMTC1	12	29653773	29937692	0.673981	rs12819896	3.91	rs2882467	0.299	10.57	-1.432	638	16	lasso	0.499	3.94e-57	-2.47163	0.0134	0.384178
Whole_Blood	EDC3	15	74922899	74988633	0.042836	rs2472299	3.34	rs5015024	0.00102	3.04	0.72	357	357	blup	0.00298	0.148	2.47412	0.0134	0.384178
Whole_Blood	RASA4DP	7	102322283	102330916	0.453165	rs427534	-3.08	rs4989124	0.0383	-5.82	-2.106	205	10	lasso	0.128	8.49e-13	2.47171	0.013447	0.384178
Whole_Blood	ALDH6A1	14	74523553	74551196	0.019694	rs28550643	3.65	rs1044667	0.00881	-3.65	2.129	420	5	enet	0.0127	0.0174	-2.47161	0.013451	0.384178
Whole_Blood	G6PD	7	100218039	100240344	0.02609	rs4729598	3.59	rs564449	-0.00209	3.36	2.288	290	2	lasso	0.00888	0.0391	2.47106	0.013471	0.384178
Whole_Blood	SCAMP2	15	75136071	75165706	0.299779	rs2472299	3.34	rs11072511	0.258	-9.86	2.558	286	5	lasso	0.266	1.31e-26	-2.46909	0.0135	0.384178
Whole_Blood	YARS	1	33240840	33283754	0.009065	rs979383	2.997	rs17461632	-0.00222	-2.77	2.94	252	2	lasso	0.00374	0.124	-2.47	0.0135	0.384178
Whole_Blood	CC2D2A	4	15471489	15603180	0.106275	rs1861044	-3.37	rs7697314	0.0689	-6.01	2.519	497	3	lasso	0.0833	1.04e-08	-2.47146	0.0135	0.384178
Whole_Blood	C9orf78	9	132589569	132598142	0.357104	rs2274507	-3.3	rs2296793	0.359078	-11.98	-2.728	456	21	enet	0.391	1.46e-41	2.47155	0.0135	0.384178
Whole_Blood	RP11-4O1.2	9	114794835	114800010	0.171756	rs2900537	-3.29	rs7357749	0.090356	-6.82	1.755	516	6	lasso	0.12	4.99e-12	-2.4709	0.0135	0.384178
Whole_Blood	RP11-266N13.2	5	58335588	58359330	0.014151	rs17796734	-2.907	rs11738043	-0.00214	3.08	-2.469	546	1	enet	0.0118	0.0208	-2.469	0.01355	0.384178
Whole_Blood	SCAND1	20	34541539	34547394	0.069503	rs709050	2.91	rs6142475	0.004907	3.34	-1.253	275	275	blup	0.00947	0.0344	-2.46699	0.0136	0.384178
Whole_Blood	CYP26B1	2	72356367	72375167	0.225817	rs41393	-3.62	rs17673916	0.206	9.16	-2.486	346	4	lasso	0.216	2.38e-21	-2.47	0.0136	0.384178
Whole_Blood	CTC-490G23.4	19	43864837	43873122	0.059578	rs2682594	3.3	rs2247798	-0.00231	3.43	1.675	312	13	enet	0.015	0.0107	2.46467	0.0137	0.384178
Whole_Blood	CCDC51	3	48473574	48481761	0.030442	rs3172494	-4.12	rs11711953	0.01	3.22	-1.549	258	258	blup	0.00491	0.0945	-2.46529	0.0137	0.384178
Whole_Blood	SAYSD1	6	39071840	39082965	0.260925	rs10947786	-5.63	rs179271	0.193	8.53	-2.188	636	5	lasso	0.201	7.8e-20	-2.46431	0.0137	0.384178
Whole_Blood	EHMT2	6	31847536	31865461	0.02532	rs605203	-3	rs9267658	-0.002392	2.98	-2.465	227	1	lasso	0.0172	0.00677	-2.465	0.0137	0.384178
Whole_Blood	ZYX	7	143078173	143088190	0.714053	rs8176063	-3.21	rs34824368	0.315	-10.93	-2.416	281	9	lasso	0.419	3.15e-45	2.46222	0.013808	0.386348
Whole_Blood	RP1-64K7.4	20	32668955	32669754	0.017162	rs2144956	-2.6	rs6120663	0.002225	-3.22	2.503	269	2	lasso	0.011	0.0245	-2.45914	0.0139	0.387642
Whole_Blood	RP11-379H18.1	7	35734824	35739023	0.148674	rs11765451	3.11	rs10264379	0.103	6.38	2.296	543	4	lasso	0.0831	1.08e-08	2.45908	0.013929	0.387642
Whole_Blood	KMT2E	7	104654769	104754808	0.027476	rs9656100	-2.88	rs6962209	0.00609	3.63	-2.028	390	2	lasso	0.00856	0.0419	-2.45858	0.013949	0.387642
Whole_Blood	SIK2	11	111473115	111601577	0.066516	rs10891276	2.9	rs4936682	0.0568	5.37	2.367	390	7	lasso	0.0741	6.78e-08	2.45757	0.013988	0.387642
Whole_Blood	RP11-98J23.2	5	69171098	69274436	0.040006	rs1185246	-2.559	rs28431145	-0.00237	2.68	-0.004	40	40	blup	-0.000413	0.358	-2.45557	0.01407	0.387642
Whole_Blood	CPLX3	15	75118888	75124141	0.037644	rs2472299	3.34	rs885740	0.00255	3.53	-0.547	302	302	blup	0.00534	0.0856	-2.45471	0.0141	0.387642
Whole_Blood	FYCO1	3	45959396	46037307	0.1107	rs7643426	2.87	rs6772051	0.00217	-3.46	-1.606	449	449	blup	0.0026	0.163	2.45533	0.0141	0.387642
Whole_Blood	GINM1	6	149887430	149912884	0.261637	rs2153219	-4.42	rs12526675	0.204	-8.82	2.732	430	9	lasso	0.203	4.73e-20	-2.45384	0.0141	0.387642
Whole_Blood	MAP1LC3B	16	87417601	87438385	0.189153	rs4465613	-3.62	rs980304	0.0286	-5	2.108	584	4	lasso	0.03	0.000492	-2.45176	0.0142	0.388698
Whole_Blood	NRN1	6	5998232	6007200	0.221932	rs912019	-3.03	rs6935425	0.169	-8.05	-2.238	706	3	lasso	0.171	7.15e-17	2.45114	0.0142	0.388698
Whole_Blood	STARD10	11	72465774	72504726	0.313818	rs7116209	2.95	rs10751213	0.107	8.17	2.764	341	341	blup	0.212	6.34e-21	2.44977	0.014295	0.389744
Whole_Blood	ZHX3	20	39807088	39946312	0.020036	rs6102322	3.28	rs16989368	0.000687	-2.8	-2.449	368	1	lasso	0.000312	0.292	2.449	0.0143	0.389744
Whole_Blood	GPATCH2L	14	76618259	76720685	0.244084	rs4903408	-2.7	rs2543380	0.149	7.61	2.278	482	14	enet	0.162	5.03e-16	2.44753	0.014384	0.390674
Whole_Blood	PLEKHA3P1	19	42027403	42028349	0.03121	rs12459996	4.48	rs7260507	0.00239	3.11	2.448	326	1	lasso	0.00697	0.0594	2.448	0.0144	0.390674
Whole_Blood	TRIM4	7	99488036	99517223	0.21716	rs13223792	3.93	rs2571997	0.187	-8.71	-2.186	270	15	enet	0.188	1.57e-18	2.44645	0.014427	0.390674
Whole_Blood	PARG	10	51026325	51130715	0.045521	rs17775990	-3.34	rs7893806	0.00265	-3.73	-0.783	253	253	blup	0.012	0.0202	2.44495	0.0145	0.39181
Whole_Blood	AS3MT	10	104629273	104661656	0.229411	rs1004467	-5.37	rs7096169	0.164	-7.93	-2.998	343	5	lasso	0.159	1.15e-15	2.44336	0.0146	0.391994
Whole_Blood	CYP2S1	19	41698954	41713444	0.097434	rs12459996	4.48	rs8109640	0.0534	-4.75	1.708	392	13	enet	0.0476	1.43e-05	-2.44146	0.0146	0.391994
Whole_Blood	RP11-65E22.2	3	132105366	132107918	0.036629	rs17315802	-2.85	rs309993	0.0255	-3.54	-2.441	469	1	lasso	0.013	0.0161	2.441	0.0146	0.391994
Whole_Blood	HMGXB3	5	149380731	149432386	0.130486	rs245081	-3.482	rs170037	0.054	-5.11	-2.831	572	10	enet	0.0802	1.93e-08	2.44101	0.01465	0.392502
Whole_Blood	RBBP5	1	205055270	205091143	0.042332	rs12067709	3.21	rs12037322	-0.00207	3.3	1.232	602	602	blup	-0.00102	0.429	2.43862	0.0147	0.393007
Whole_Blood	MRAS	3	138066539	138124375	0.099159	rs13324341	4.32	rs774012	0.000592	-3.28	1.833	308	10	enet	0.00759	0.0518	-2.43737	0.0148	0.394844
Whole_Blood	TNS1	2	218664512	218867718	0.130458	rs2552527	-4.49	rs1364637	0.0522	5.29	1.916	451	13	enet	0.0707	1.33e-07	2.44	0.0149	0.395167
Whole_Blood	ZDHHC8	22	20116979	20135530	0.07383	rs2531716	-3.47	rs175166	-0.00267	-3.12	-0.811	415	415	blup	0.00298	0.149	2.43326	0.014964	0.395167
Whole_Blood	PRKD2	19	47177532	47220384	0.344113	rs11083840	-3.67	rs3786705	0.167	7.96	1.363	352	33	enet	0.242	4.73e-24	2.43192	0.015	0.395167
Whole_Blood	RP3-465N24.5	1	25592593	25593627	0.684787	rs35614701	2.72	rs3091242	0.214	9.08	1.708	360	20	enet	0.464	1e-51	2.43235	0.015	0.395167
Whole_Blood	RP11-632F7.1	4	40788127	40788727	0.123724	rs12650467	3.3	rs2437317	0.0575	5.26	1.506	485	5	lasso	0.0783	2.86e-08	2.43181	0.015	0.395167
Whole_Blood	LAMC3	9	133884469	133969860	0.052339	rs1414402	-2.43	rs10901333	0.044381	-4.39	-2.396	441	2	lasso	0.0168	0.00735	2.43136	0.015	0.395167
Whole_Blood	CELSR2	1	109792641	109818372	0.121232	rs7528419	-8.028	rs649539	0.00481	-4.06	-0.695	423	423	blup	0.0265	0.00101	2.42929	0.0151	0.396973
Whole_Blood	CCDC101	16	28565247	28603111	0.234339	rs11642638	-2.77	rs480400	0.144	-7.49	1.96	202	202	blup	0.135	1.96e-13	-2.42694	0.0152	0.397944
Whole_Blood	CD200R1	3	112640056	112693969	0.006467	rs1114404	3.3	rs1553189	0.0338	-4.08	1.532	468	2	lasso	0.0381	9.63e-05	-2.42766	0.0152	0.397944
Whole_Blood	CNN3	1	95362507	95392834	0.040178	rs12743267	-5.111	rs2766003	-0.00261	-3.31	1.416	549	549	blup	7.29e-05	0.312	-2.42422	0.0153	0.399732
Whole_Blood	MAP2	2	210288782	210598842	0.043982	rs12694176	-2.93	rs10179445	-0.0027	2.65	-2.437	333	2	lasso	-0.00028	0.344	-2.42	0.0154	0.401514
Whole_Blood	AC104820.2	2	181966659	182264286	0.020229	rs1449260	3.03	rs1449260	0.0124	-3.42	3.031	396	3	lasso	0.0133	0.0152	-2.42	0.0155	0.403288
Whole_Blood	RP11-10J21.4	8	142262385	142263391	0.019017	rs753778	-4.46	rs10101616	-0.0025	-3.11	-2.308	460	3	lasso	0.0109	0.0255	2.41942	0.015545	0.403626
Whole_Blood	VCL	10	75757872	75879918	0.115606	rs4691	-3.32	rs10824106	0.0443	-4.79	2.602	242	17	enet	0.0396	7.16e-05	-2.4187	0.0156	0.403963
Whole_Blood	SLC16A8	22	38474141	38480100	0.051906	rs139905	2.9	rs8142185	-0.000413	-3.82	-1.661	358	358	blup	0.00806	0.0467	2.41761	0.015623	0.403963
Whole_Blood	DCTN6	8	30013813	30041156	0.027941	rs4131844	-3.17	rs11985437	-0.00273	3.1	2.201	372	23	enet	0.00566	0.0796	2.41688	0.015654	0.403963
Whole_Blood	CISD1	10	60028818	60049346	0.297542	rs7080572	2.66	rs1416764	0.289	-10.39	2.466	430	33	enet	0.291	1.95e-29	-2.41316	0.0158	0.40607
Whole_Blood	RBM6	3	49977440	50114683	0.456507	rs9875617	-3.97	rs4688755	0.418	12.79	-2.126	340	44	enet	0.428	1.71e-46	-2.41369	0.0158	0.40607
Whole_Blood	RP11-797A18.4	15	77334178	77335533	0.44577	rs12438566	-3.69	rs11639197	0.226	9.61	2.146	241	30	enet	0.281	2.89e-28	2.41175	0.0159	0.406158
Whole_Blood	CTD-3088G3.4	16	11474716	11474975	0.088413	rs12447805	2.75	rs9933513	0.0105	-3.36	-1.85	502	3	lasso	0.00772	0.0504	2.4106	0.0159	0.406158
Whole_Blood	SH3GL1P2	17	28951431	28952512	0.005336	rs9897725	3.04	rs8081187	6.13e-05	2.53	2.399	293	293	blup	-0.000557	0.373	2.41163	0.0159	0.406158
Whole_Blood	SEPT7P8	19	54275760	54276534	0.167149	rs3898466	2.96	rs2304523	-0.00216	3.55	1.588	467	467	blup	-0.000372	0.353	2.40788	0.016	0.407065
Whole_Blood	PCSK9	1	55505221	55530525	0.136809	rs11591147	-5.173	rs2495477	0.0755	-5.44	-3.102	617	25	enet	0.0805	1.82e-08	2.40853	0.016	0.407065
Whole_Blood	ZNF257	19	22235254	22274282	0.106908	rs4613201	-3.2	rs7253490	0.0588	6.22	-1.995	320	14	enet	0.0827	1.16e-08	-2.40691	0.0161	0.408785
Whole_Blood	AC005104.3	2	242290755	242291130	0.084951	rs6437221	-3.02	rs7596240	0.0162	-4.17	2.93	373	373	blup	0.0255	0.00123	-2.41	0.0162	0.40974
Whole_Blood	VDAC3	10	51565108	51590734	0.161718	rs4630241	-3.07	rs2611513	0.0763	-6.03	-2.679	120	7	enet	0.133	3.02e-13	2.4027	0.0163	0.40974
Whole_Blood	CORO1C	12	109038885	109125372	0.100967	rs17258759	3.13	rs4964745	0.0574	-5.47	2.702	465	9	enet	0.0798	2.11e-08	-2.40255	0.0163	0.40974
Whole_Blood	TEX2	17	62224587	62340661	0.015078	rs9303470	-4.26	rs940744	0.0114	3.24	-2.362	260	260	blup	0.00497	0.0932	-2.40122	0.0163	0.40974
Whole_Blood	INPP5B	1	38326764	38412729	0.558892	rs11485595	4.359	rs36084352	0.378	-12.08	2.166	461	54	enet	0.451	9.1e-50	-2.40271	0.0163	0.40974
Whole_Blood	METTL8	2	172173919	172290619	0.167995	rs13000846	-3.09	rs2111459	0.142	-7.53	-2.385	346	2	lasso	0.142	4.59e-14	2.4	0.0164	0.411435
Whole_Blood	IFIT5	10	91174343	91180758	0.313693	rs1051338	7.22	rs303208	0.141	-8.34	2.791	563	20	enet	0.192	6.79e-19	-2.39669	0.0165	0.412304
Whole_Blood	CD274	9	5450503	5470566	0.228507	rs16923551	2.65	rs2890658	0.041658	5.51	-1.446	437	17	enet	0.0988	4.23e-10	-2.39827	0.0165	0.412304
Whole_Blood	TRAF3IP1	2	239229082	239309541	0.016727	rs4663310	3.25	rs2334029	0.0301	3.49	2.396	469	1	lasso	0.0158	0.00903	2.4	0.0166	0.413166
Whole_Blood	USP20	9	132596977	132644107	0.043479	rs2274507	-3.3	rs3814547	0.002721	-3.26	-2.395	457	1	lasso	0.00419	0.112	2.395	0.0166	0.413166
Whole_Blood	SLC25A28	10	101370282	101380366	0.05174	rs2281636	2.9	rs7068079	-0.00194	-3.85	2.193	440	6	enet	0.0106	0.0267	-2.39327	0.0167	0.41321
Whole_Blood	BIN2	12	51674822	51718452	0.062974	rs4026022	-3.1	rs7311196	-0.00188	3.28	0.405	407	407	blup	-0.000549	0.372	-2.39341	0.0167	0.41321
Whole_Blood	ATXN7L2	1	110026101	110035356	0.10456	rs7528419	-8.028	rs1144594	0.000463	-3.99	-1.885	416	6	lasso	0.0188	0.00484	2.3926	0.0167	0.41321
Whole_Blood	AP000640.10	11	59520488	59522448	0.042684	rs512194	-2.61	rs516912	0.0241	-4.32	-2.392	343	1	lasso	0.0158	0.00895	2.392	0.016757	0.413504
Whole_Blood	SMPD4	2	130908981	130940199	0.175913	rs7419565	3.13	rs11679959	0.18	8.23	2.527	168	3	lasso	0.173	4.35e-17	2.39	0.0169	0.413504
Whole_Blood	TMEM116	12	112369086	112450969	0.134346	rs653178	6.66	rs11066119	0.0896	6.92	-2.289	196	196	blup	0.137	1.42e-13	-2.38624	0.017	0.413504
Whole_Blood	TMEM170A	16	75476952	75499395	0.020892	rs8047814	-3.52	rs4888378	-0.0022	2.91	-2.387	350	1	lasso	0.00852	0.0423	-2.387	0.017	0.413504
Whole_Blood	PABPC4	1	40026488	40042462	0.157982	rs3887860	3.162	rs2282231	0.0292	-4.22	1.348	390	390	blup	0.055	3.22e-06	-2.38645	0.017	0.413504
Whole_Blood	DDX59	1	200593024	200639097	0.130036	rs12742404	3.386	rs12082129	0.023	-4.61	2.781	540	4	lasso	0.0273	0.000853	-2.38771	0.017	0.413504
Whole_Blood	ASPRV1	2	70187226	70189394	0.120251	rs13412112	4.42	rs13423375	0.0988	-6.44	2.013	346	6	lasso	0.0943	1.07e-09	-2.39	0.017	0.413504
Whole_Blood	HERPUD2	7	35672269	35734745	0.128929	rs11765451	3.11	rs10244304	0.0945	6.26	2.322	543	6	lasso	0.0897	2.74e-09	2.38561	0.017051	0.413504
Whole_Blood	AKT3	1	243651535	244014381	0.027684	rs1411613	3.08	rs12080155	-0.00259	3.71	-0.59	425	7	enet	-0.002	0.605	-2.38533	0.0171	0.413504
Whole_Blood	C18orf8	18	21083473	21110576	0.166696	rs5026773	2.86	rs891389	0.083	-5.87	2.569	346	5	lasso	0.0874	4.43e-09	-2.38299	0.01717	0.413504
Whole_Blood	RAB5C	17	40276994	40307016	0.00743	rs2301647	-4.65	rs9899285	-0.000311	2.92	-2.383	321	1	lasso	0.00119	0.232	-2.383	0.0172	0.413504
Whole_Blood	NEURL4	17	7218947	7232712	0.053945	rs4246413	3.1	rs2047803	0.0412	-4.26	2.435	465	3	lasso	0.0206	0.00338	-2.38137	0.0172	0.413504
Whole_Blood	OSER1	20	42825136	42839431	0.36787	rs6093966	3.66	rs2143606	0.232214	9.38	-2.165	506	33	enet	0.248	1.18e-24	-2.38271	0.0172	0.413504
Whole_Blood	AASDH	4	57204456	57253666	0.162669	rs4339274	-2.72	rs13102012	0.102	7.18	-2.158	446	15	enet	0.116	1.15e-11	-2.38254	0.0172	0.413504
Whole_Blood	XXbac-BPG299F13.14	6	31168262	31169695	0.22805	rs2523591	3.29	rs1265099	-0.001798	3.99	1.951	176	19	enet	0.0478	1.39e-05	2.3817	0.01723	0.413504
Whole_Blood	NOX1	20	33134658	33148149	0.158431	rs17122844	-4.27	rs6059919	0.184176	-8.43	-2.272	304	5	lasso	0.176	2.63e-17	2.38003	0.0173	0.413504
Whole_Blood	SPINK8	3	48348336	48369831	0.165326	rs3172494	-4.12	rs936426	0.0751	6.14	-2.158	263	2	lasso	0.0707	1.34e-07	-2.37968	0.0173	0.413504
Whole_Blood	RBMS2	12	56915713	56984745	0.471331	rs2695782	-4.1	rs3782235	0.364	-11.59	2.112	307	9	lasso	0.359	1.89e-37	-2.37798	0.0174	0.413504
Whole_Blood	C2orf44	2	24252210	24272445	0.020176	rs35379186	-3.34	rs2339928	-0.00193	-2.84	2.645	333	4	lasso	0.000789	0.257	-2.38	0.0174	0.413504
Whole_Blood	URM1	9	131133598	131153015	0.092362	rs15676	-2.78	rs2240944	0.0242	-4.56	1.419	284	22	enet	0.0386	8.71e-05	-2.3784	0.0174	0.413504
Whole_Blood	C9orf66	9	213108	215893	0.003225	rs10973684	2.92	rs10814731	-0.002365	3.03	2.304	490	490	blup	-0.00109	0.439	2.37796	0.0174	0.413504
Whole_Blood	SNORD21	1	93302846	93302940	0.002609	rs6657230	3.444	rs10874744	-0.00237	2.53	1.985	274	274	blup	0.00222	0.179	2.37692	0.0175	0.415099
Whole_Blood	RP11-958N24.2	16	16450081	16471364	0.460169	rs7188937	-2.83	rs2856553	0.247	9.64	-2.559	309	7	lasso	0.24	7.19e-24	-2.37386	0.0176	0.41513
Whole_Blood	HSD17B1	17	40701232	40707231	0.163915	rs2301647	-4.65	rs2676531	0.144	7.39	-2.733	253	3	lasso	0.142	4.7e-14	-2.37336	0.0176	0.41513
Whole_Blood	TOR1B	9	132565432	132573560	0.322966	rs2274507	-3.3	rs10116248	0.302499	-10.56	-2.28	483	3	lasso	0.323	4.63e-33	2.37391	0.0176	0.41513
Whole_Blood	C19orf82	19	9732179	9756165	0.117582	rs8103697	2.97	rs12462832	0.000701	3.31	1.358	362	362	blup	0.0123	0.0187	2.37152	0.0177	0.415934
Whole_Blood	DEGS1	1	224363458	224381143	0.033642	rs10916631	-3.191	rs3767732	0.105	6.32	-2.372	327	1	lasso	0.103	1.68e-10	-2.372	0.0177	0.415934
Whole_Blood	TOX	8	59717977	60031598	0.133	rs13262617	-2.79	rs7846649	-0.00273	-3.85	2.16	414	26	enet	0.0421	4.32e-05	-2.37102	0.017739	0.416075
Whole_Blood	UBL7	15	74738318	74753523	0.005934	rs2472299	3.34	rs736118	-8.54e-05	2.42	-0.128	361	361	blup	0.0012	0.231	-2.36835	0.0179	0.419073
Whole_Blood	ZNF831	20	57766075	57834168	0.07009	rs236721	3.65	rs11086667	-0.002067	3.43	-1.234	531	531	blup	-0.00248	0.76	2.36631	0.018	0.419856
Whole_Blood	TOR1A	9	132575223	132586413	0.255255	rs2274507	-3.3	rs3818553	0.165806	-8.44	-2.348	464	26	enet	0.19	1.02e-18	2.36618	0.018	0.419856
Whole_Blood	GH1	17	61994560	61995866	0.007405	rs9303470	-4.26	rs12451328	0.0104	2.31	1.449	328	328	blup	0.00352	0.13	2.36398	0.0181	0.420633
Whole_Blood	OSTF1	9	77703459	77762181	0.291424	rs4744735	2.68	rs4376557	0.139651	7.26	-1.497	446	17	enet	0.164	3.75e-16	-2.36263	0.0181	0.420633
Whole_Blood	KPNA1	3	122140796	122233792	0.11028	rs3966037	-2.63	rs9825383	0.0277	-4.72	-1.001	496	496	blup	0.0386	8.78e-05	2.36165	0.0182	0.421397
Whole_Blood	MLH3	14	75480467	75518235	0.082253	rs12889472	-3.69	rs2098251	0.0506	-4.79	-2.326	411	3	lasso	0.0259	0.00114	2.36087	0.018232	0.421397
Whole_Blood	SEC16A	9	139334549	139372141	0.326666	rs7035254	2.89	rs11145756	0.289926	-10.61	-2.014	376	6	lasso	0.322	5.23e-33	2.3589	0.0183	0.421397
Whole_Blood	RP11-529H20.6	14	92511119	92516990	0.254997	rs1971459	-2.97	rs1048755	0.116	7.51	-2.196	508	5	lasso	0.164	3.59e-16	-2.35851	0.018348	0.421397
Whole_Blood	VIPR2	7	158822887	158937649	0.035825	rs1466210	3.23	rs4909257	0.00183	-3.13	2.337	295	4	lasso	0.00313	0.143	-2.358	0.018374	0.421397
Whole_Blood	VAT1	17	41166622	41177140	0.055426	rs8064765	-4.37	rs4793197	0.0262	-4.42	2.105	269	269	blup	0.0424	4.1e-05	-2.35827	0.0184	0.421397
Whole_Blood	GCDH	19	13001840	13025021	0.213821	rs1049481	-2.91	rs8012	0.187	-8.56	2.319	325	3	lasso	0.182	6.38e-18	-2.35707	0.0184	0.421397
Whole_Blood	BAZ2B	2	160175490	160472071	0.268298	rs3771719	3.81	rs2357526	0.162	8.09	2.9	485	485	blup	0.171	7.53e-17	2.36	0.0184	0.421397
Whole_Blood	AC098823.3	2	231555636	231565244	0.103187	rs17275498	2.85	rs10166139	0.0627	-5.32	-2.362	504	2	lasso	0.0581	1.72e-06	2.36	0.0185	0.422824
Whole_Blood	SPATA33	16	89724254	89737680	0.134983	rs11643561	3.34	rs164749	0.0472	5.33	1.734	431	7	enet	0.0585	1.59e-06	2.35403	0.0186	0.422824
Whole_Blood	SUPT3H	6	44777054	45345690	0.101064	rs11969213	2.55	rs1321081	0.064	-5.47	-2.222	363	10	enet	0.0543	3.73e-06	2.35338	0.0186	0.422824
Whole_Blood	C18orf54	18	51884335	51911588	0.086615	rs645858	-2.68	rs4581772	0.0434	-4.98	-2.101	333	5	lasso	0.0493	1.01e-05	2.35276	0.01863	0.422824
Whole_Blood	SNX16	8	82711816	82755101	0.196781	rs1817107	2.58	rs1451994	0.19	8.98	2.553	324	13	lasso	0.191	7.89e-19	2.35175	0.018685	0.422824
Whole_Blood	RAC1	7	6414154	6443608	0.134698	rs836472	-3.04	rs836480	0.0726	6.27	-2.337	297	8	lasso	0.0861	5.81e-09	-2.35041	0.018753	0.422824
Whole_Blood	PHKB	16	47495186	47735434	0.037638	rs16945716	-3.48	rs7192901	0.00361	-3.5	-1.117	186	186	blup	0.00698	0.0593	2.34861	0.0188	0.422824
Whole_Blood	PPM1D	17	58677544	58741849	0.016823	rs2052074	4.35	rs4968340	-0.00273	2.78	0.518	103	103	blup	0.000715	0.262	2.34922	0.0188	0.422824
Whole_Blood	RP11-295M18.2	1	221002597	221005771	0.111829	rs12046182	3.23	rs11118622	0.0852	5.92	2.225	402	3	lasso	0.0683	2.2e-07	2.3499	0.0188	0.422824
Whole_Blood	ST3GAL5	2	86066267	86116137	0.123222	rs1561198	6.06	rs7593080	0.00268	3.69	-0.526	467	467	blup	0.0315	0.00037	2.35	0.0188	0.422824
Whole_Blood	CHST13	3	126243126	126262134	0.585875	rs11918048	-2.91	rs11718493	0.429	-12.58	2.037	535	5	lasso	0.476	1.74e-53	-2.34789	0.0189	0.422824
Whole_Blood	CXCL3	4	74902306	74904524	0.034743	rs6845297	-2.81	rs2367273	0.0139	-3.39	-2.457	340	2	lasso	0.00363	0.127	2.34832	0.0189	0.422824
Whole_Blood	CDK7	5	68530668	68573250	0.07722	rs4252215	-3.088	rs2561183	0.0251	4.84	-2.463	280	280	blup	0.047	1.63e-05	-2.34705	0.01892	0.422824
Whole_Blood	CREB3L4	1	153940189	153946744	0.040702	rs4845618	5.284	rs10908578	0.0608	4.91	2.345	332	1	lasso	0.0535	4.35e-06	2.345	0.019	0.422824
Whole_Blood	TNFAIP6	2	152214106	152236560	0.471056	rs289858	-3.5	rs2278089	0.363	11.57	-2.377	444	9	lasso	0.362	8.77e-38	-2.35	0.019	0.422824
Whole_Blood	C9orf147	9	115196096	115249484	0.027785	rs2900537	-3.29	rs11791620	0.005519	3.69	2.343	492	1	lasso	0.00409	0.114	2.343	0.0191	0.422824
Whole_Blood	TMEM125	1	43735665	43739673	0.036708	rs2760075	2.88	rs12126596	0.0111	3.22	-2.342	453	1	lasso	0.0179	0.00585	-2.342	0.0192	0.422824
Whole_Blood	WRB	21	40752170	40800454	0.258144	rs9981595	3.43	rs2836999	0.215	9.09	2.285	650	5	lasso	0.204	3.65e-20	2.3414	0.0192	0.422824
Whole_Blood	OVOL1	11	65554493	65564330	0.006979	rs557675	-3.95	rs4073582	-0.00272	-2.8	0.448	335	335	blup	0.011	0.0249	2.34156	0.019203	0.422824
Whole_Blood	RBPMS	8	30241944	30429778	0.019028	rs7824823	2.77	rs7831616	0.0159	3.55	-2.249	354	2	enet	8.99e-05	0.31	-2.34005	0.019281	0.422824
Whole_Blood	PGBD3	10	50723151	50725167	0.003273	rs17775990	-3.34	rs4253027	0.01	2.65	-0.93	437	437	blup	0.0239	0.00172	2.33955	0.0193	0.422824
Whole_Blood	ZCRB1	12	42705880	42719920	0.076587	rs12820881	3.38	rs6582394	-0.000709	-4.04	2.784	429	13	enet	0.0142	0.0127	-2.34044	0.0193	0.422824
Whole_Blood	SCP2	19	39897453	39900052	0.064031	rs7253451	-2.28	rs2405	0.00523	-3.36	-1.399	446	14	enet	-0.000551	0.372	2.33991	0.0193	0.422824
Whole_Blood	RERE	1	8412457	8877702	0.245792	rs2289731	-3.095	rs301806	0.175	-8.47	-2.402	376	4	lasso	0.174	3.89e-17	2.33896	0.0193	0.422824
Whole_Blood	AC104809.2	2	241920932	241925489	0.053292	rs6437221	-3.02	rs7590653	-0.00248	-3.07	1.425	470	2	lasso	0.00213	0.183	-2.34	0.0193	0.422824
Whole_Blood	EHBP1L1	11	65343509	65360121	0.046657	rs557675	-3.95	rs3782089	0.00251	3.66	-2.4	354	3	lasso	0.00406	0.115	-2.3382	0.019377	0.423564
Whole_Blood	AMH	19	2249308	2252072	0.425421	rs12462556	-3.99	rs10407022	0.173	-8.72	-2.164	411	8	enet	0.199	1.2e-19	2.33528	0.0195	0.423564
Whole_Blood	EMILIN1	2	27301435	27309271	0.041603	rs1124649	-3.68	rs1866561	0.00141	-3.26	-1.601	317	317	blup	0.0134	0.0148	2.34	0.0195	0.423564
Whole_Blood	NCOA1	2	24714783	24993571	0.041862	rs11676272	3.39	rs2384061	-0.0011	3.05	1.717	319	319	blup	-7.53e-05	0.325	2.33	0.0196	0.423564
Whole_Blood	MBD5	2	148778580	149275805	0.125131	rs1528836	3.89	rs13029038	0.0475	5.6	2.602	329	329	blup	0.0807	1.74e-08	2.33	0.0196	0.423564
Whole_Blood	TCTA	3	49449639	49453908	0.02473	rs34759087	-4.52	rs17650792	-0.00102	3.25	2.416	288	288	blup	0.00353	0.13	2.33455	0.0196	0.423564
Whole_Blood	GGT5	22	24615622	24641110	0.089746	rs5760293	-5.49	rs2001106	0.016	4.08	-2.564	356	3	lasso	0.0226	0.00224	-2.33235	0.019682	0.423564
Whole_Blood	FLII	17	18148190	18162230	0.052061	rs16960744	4.57	rs2245430	-0.000727	-3.35	-0.205	281	281	blup	-0.00134	0.475	2.33277	0.0197	0.423564
Whole_Blood	MARK4	19	45754516	45808541	0.618934	rs4420638	5.47	rs344807	0.481	13.31	-2.401	359	7	lasso	0.507	1.84e-58	-2.33138	0.0197	0.423564
Whole_Blood	FAM114A1	4	38869298	38947360	0.076152	rs16994921	-4.57	rs6851685	0.000566	3.46	-1.903	510	23	enet	0.0262	0.00108	-2.33212	0.0197	0.423564
Whole_Blood	CLPB	11	72003469	72145692	0.023356	rs7116209	2.95	rs7118697	-0.0026	-3.6	-2.129	342	342	blup	-0.000301	0.346	2.33196	0.019703	0.423564
Whole_Blood	HIF1AN	10	102288829	102319755	0.292209	rs603424	3.09	rs10883511	0.304	-11.09	2.197	434	3	lasso	0.303	8.59e-31	-2.33007	0.0198	0.42415
Whole_Blood	RP11-400F19.6	17	40705049	40706686	0.022918	rs2301647	-4.65	rs12449771	0.00873	-3.62	0.223	254	17	enet	0.00455	0.103	2.32765	0.0199	0.42415
Whole_Blood	GATSL3	22	30681106	30685616	0.35567	rs9608859	-4.35	rs2074732	0.277	-10.32	-2.129	426	4	lasso	0.281	3.24e-28	2.32782	0.019922	0.42415
Whole_Blood	RAB11FIP5	2	73300510	73383849	0.121373	rs1150500	-4.1	rs1430349	0.0702	6.06	2.053	267	24	enet	0.0799	2.07e-08	2.33	0.02	0.42415
Whole_Blood	PLXNB1	3	48445261	48471594	0.039679	rs3172494	-4.12	rs9815103	-0.00257	-2.64	-1.58	257	257	blup	0.00464	0.1	2.32702	0.02	0.42415
Whole_Blood	NACC2	9	138898383	138987131	0.009309	rs3812595	-2.56	rs7030214	-0.000603	3.42	2.327	402	1	lasso	0.00565	0.0798	2.327	0.02	0.42415
Whole_Blood	RP11-631M6.3	5	60642953	60643543	0.029168	rs10044874	2.551	rs162231	0.00269	3.23	1.455	386	7	enet	-0.00119	0.453	2.32587	0.02003	0.42415
Whole_Blood	MRVI1-AS1	11	10562819	10621479	0.253539	rs1601588	-3.28	rs11602469	0.0319	-5.68	2.093	526	6	lasso	0.107	8.01e-11	-2.32537	0.020052	0.42415
Whole_Blood	ARFRP1	20	62330038	62339377	0.093711	rs6090309	3.78	rs6062504	0.023313	4.47	-1.11	439	439	blup	0.0384	9.08e-05	-2.32508	0.0201	0.42415
Whole_Blood	LCA5L	21	40777770	40817729	0.253522	rs9981595	3.43	rs2837002	0.156	7.84	2.327	686	2	lasso	0.135	1.89e-13	2.3241	0.0201	0.42415
Whole_Blood	RP11-153M7.3	4	154561320	154602332	0.087857	rs938716	-3.3	rs17030340	0.00936	3.78	-1.065	446	25	enet	0.00924	0.0362	-2.32459	0.0201	0.42415
Whole_Blood	EPHA1	7	143087382	143105985	0.438005	rs8176063	-3.21	rs34824368	0.178	-8.29	-2.416	284	8	lasso	0.183	5.2e-18	2.32203	0.020231	0.426202
Whole_Blood	RPL13AP6	10	112696380	112696991	0.001532	rs11592409	2.78	rs1981113	0.000243	-3.88	-0.533	506	506	blup	0.00946	0.0344	-2.31934	0.0204	0.427586
Whole_Blood	RP4-737E23.2	20	23168765	23170944	0.198246	rs11697609	-3.12	rs6137866	0.120915	7.33	-2.387	593	6	enet	0.121	3.83e-12	-2.31899	0.0204	0.427586
Whole_Blood	C14orf182	14	50448430	50474238	0.242031	rs7152658	2.61	rs8012757	0.137	-7.38	-2.413	355	4	lasso	0.143	3.63e-14	2.31739	0.020483	0.427586
Whole_Blood	ADPGK	15	73043710	73078187	0.055686	rs7164592	-3.43	rs12594320	0.00624	4.04	-1.999	281	4	enet	0.00846	0.0428	-2.31641	0.0205	0.427586
Whole_Blood	C6orf106	6	34555065	34664636	0.077722	rs9462027	3.83	rs3800457	0.0181	4.41	2.596	342	342	blup	0.0158	0.00906	2.31768	0.0205	0.427586
Whole_Blood	KLHL9	9	21329670	21335379	0.050845	rs4364717	-4.4	rs7027989	0.025764	4.08	2.088	483	4	lasso	0.0111	0.0243	2.31738	0.0205	0.427586
Whole_Blood	PTER	10	16478942	16555736	0.097515	rs2669149	-3.1	rs768926	-0.00242	3.56	-1.201	551	551	blup	0.0338	0.00023	-2.31329	0.0207	0.430287
Whole_Blood	AC144831.1	17	81061205	81063860	0.06185	rs4986077	2.21	rs1551628	0.000909	-3.06	0.596	234	28	enet	0.00412	0.113	-2.3125	0.0207	0.430287
Whole_Blood	ATP5SL	19	41937223	41946622	0.052415	rs12459996	4.48	rs4803465	0.0464	4.9	2.231	363	5	lasso	0.0392	7.75e-05	2.31113	0.0208	0.430287
Whole_Blood	PTGIR	19	47123725	47128375	0.081148	rs11083840	-3.67	rs7258489	-0.00236	-3.59	-1.722	364	364	blup	0.00564	0.08	2.31134	0.0208	0.430287
Whole_Blood	FAM46A	6	82201156	82462491	0.014851	rs194915	3.95	rs1145862	0.0175	3.69	-2.171	410	3	lasso	0.0136	0.0143	-2.31146	0.0208	0.430287
Whole_Blood	ATP6V1C1	8	104033291	104085279	0.440949	rs1865336	2.33	rs1512351	0.321	-11.06	-2.134	531	8	enet	0.313	6.98e-32	2.31039	0.020867	0.430507
Whole_Blood	RP1-39G22.7	1	40722099	40723639	0.027748	rs7556253	-2.857	rs12757549	0.0311	-3.71	2.31	409	1	lasso	0.00761	0.0516	-2.31	0.0209	0.430507
Whole_Blood	TCTEX1D4	1	45271663	45272957	0.055506	rs17388318	2.773	rs7525733	-0.00216	3.14	-1.192	345	345	blup	0.0168	0.00739	-2.30844	0.021	0.430507
Whole_Blood	SNRNP27	2	70120692	70132707	0.066635	rs13412112	4.42	rs10496176	-0.00246	2.74	1.882	331	4	lasso	0.00115	0.234	2.31	0.021	0.430507
Whole_Blood	FIS1	7	100882739	100895597	0.176575	rs6942609	-2.85	rs10241107	0.0832	-5.85	2.297	380	5	lasso	0.0789	2.55e-08	-2.3075	0.021027	0.430507
Whole_Blood	GCN1L1	12	120565007	120632513	0.11242	rs11064910	2.9	rs6490286	0.0793	-5.95	2.242	376	3	lasso	0.0563	2.46e-06	-2.30632	0.0211	0.430507
Whole_Blood	TRIM35	8	27142404	27168836	0.149582	rs11776692	-3.13	rs11996459	0.0879	-6.11	2.349	630	10	enet	0.0574	1.99e-06	-2.30578	0.021123	0.430507
Whole_Blood	REEP1	2	86441116	86565206	0.094405	rs3815840	3.22	rs311563	0.0647	5.75	2.666	419	14	enet	0.0698	1.61e-07	2.3	0.0212	0.430507
Whole_Blood	TMEM38B	9	108456825	108538893	0.03614	rs12340630	-3.14	rs10978213	0.011598	3.85	-2.13	394	2	lasso	0.00102	0.242	-2.3046	0.0212	0.430507
Whole_Blood	BRAF	7	140419127	140624564	0.008931	rs4637729	3.19	rs38723	0.00479	2.94	2.303	400	1	lasso	0.0209	0.00317	2.303	0.021279	0.430507
Whole_Blood	NSUN4	1	46805849	46830824	0.455358	rs3845301	3.542	rs10489769	0.511	13.72	2.29	377	40	enet	0.517	4.91e-60	2.30178	0.0213	0.430507
Whole_Blood	CAMK2G	10	75572259	75634343	0.025693	rs4691	-3.32	rs3911887	0.00022	-2.92	-2.3	239	1	lasso	0.0138	0.0138	2.3	0.0214	0.430507
Whole_Blood	RP3-467K16.4	1	15729475	15735929	0.140588	rs2092324	3.067	rs2473345	0.128	-7.06	-2.157	518	3	lasso	0.115	1.49e-11	2.30066	0.0214	0.430507
Whole_Blood	GPR35	2	241544848	241570676	0.210701	rs6437221	-3.02	rs2953158	0.055	-5.18	-0.573	501	3	lasso	0.146	1.87e-14	2.3	0.0214	0.430507
Whole_Blood	MRPS18AP1	3	48297840	48298076	0.215605	rs3172494	-4.12	rs6787500	0.169	8.16	-2.245	251	4	lasso	0.173	5.28e-17	-2.30065	0.0214	0.430507
Whole_Blood	WIPI2	5	121398890	121413980	0.039877	rs13356899	4.254	rs2560301	0.00103	-3.7	0.563	373	373	blup	0.0109	0.0253	-2.30017	0.02144	0.430507
Whole_Blood	PLK1	16	23690143	23701646	0.040747	rs246334	-2.4	rs152734	0.00209	-3.91	-2.033	438	2	lasso	0.0105	0.0279	2.29842	0.0215	0.430507
Whole_Blood	RIT1	1	155867599	155881195	0.033793	rs547915	-2.819	rs2485662	-0.000359	-3.32	-1.941	282	3	lasso	0.00631	0.0689	2.29911	0.0215	0.430507
Whole_Blood	SEC14L2	22	30792846	30821305	0.080992	rs9608859	-4.35	rs2299825	0.0151	-4.58	3.421	442	2	lasso	0.034	0.00022	-2.29885	0.021513	0.430507
Whole_Blood	TIMD4	5	156346293	156390266	0.00259	rs7723780	-3.941	rs10515746	-0.000938	-3.03	-0.967	439	439	blup	-0.0012	0.454	2.29822	0.02155	0.430507
Whole_Blood	BCKDHA	19	41903385	41930910	0.234042	rs12459996	4.48	rs878082	0.196	-8.6	2.478	375	6	lasso	0.189	1.38e-18	-2.29575	0.0217	0.430507
Whole_Blood	ABHD6	3	58223233	58281420	0.023158	rs17058639	3.06	rs7651518	0.0017	-3.17	2.296	452	1	lasso	-0.000529	0.37	-2.296	0.0217	0.430507
Whole_Blood	SLC25A4	4	186064395	186071536	0.058463	rs4069938	2.88	rs12500986	-0.0017	3.03	-2.635	504	504	blup	0.00431	0.109	-2.29543	0.0217	0.430507
Whole_Blood	RP11-383H13.1	8	72740402	73030628	0.034545	rs4510897	-2.71	rs3919904	-3.55e-05	-3.33	-0.593	574	46	enet	0.00279	0.155	2.29422	0.021778	0.430507
Whole_Blood	SCAND2P	15	85174682	85185695	0.05633	rs6496733	-4.02	rs2059927	0.00449	3.63	-2.416	375	375	blup	0.0142	0.0126	-2.29404	0.0218	0.430507
Whole_Blood	SLFN12L	17	33800708	33864880	0.097866	rs8065018	3.63	rs11867191	0.0203	4.03	2.228	406	9	enet	0.025	0.00137	2.29341	0.0218	0.430507
Whole_Blood	ZNF100	19	21905568	21950430	0.605038	rs4613201	-3.2	rs8112960	0.273	-10.04	0.104	298	11	lasso	0.474	2.71e-53	-2.2937	0.0218	0.430507
Whole_Blood	PLK3	1	45265897	45271584	0.041243	rs17388318	2.773	rs1392035	-0.00195	3.31	2.294	352	1	lasso	0.00714	0.0572	2.294	0.0218	0.430507
Whole_Blood	ARMC8	3	137906109	138017231	0.009765	rs13324341	4.32	rs10513042	-0.00198	2.96	0.884	359	359	blup	0.00192	0.193	2.29469	0.0218	0.430507
Whole_Blood	HTT	4	3076408	3245676	0.188806	rs11730455	2.79	rs2798289	0.092	-6.56	-2.269	407	11	enet	0.117	8.45e-12	2.29203	0.0219	0.431806
Whole_Blood	CFL1P5	5	68609198	68609464	0.05274	rs4252215	-3.027	rs350104	0.0109	-4.2	2.229	243	243	blup	0.0381	9.75e-05	-2.28948	0.02205	0.434086
Whole_Blood	BLVRA	7	43798279	43846939	0.203201	rs623108	-3.29	rs1181573	0.156	-7.83	1.889	403	403	blup	0.187	1.95e-18	-2.28831	0.02212	0.434785
Whole_Blood	TNKS2	10	93558069	93625033	0.006983	rs1028936	-2.61	rs11186734	-0.00176	2.6	-2.283	305	2	lasso	0.000189	0.302	-2.28287	0.0224	0.437254
Whole_Blood	TSEN2	3	12525931	12581119	0.075487	rs4684859	4.08	rs3806662	0.0078	4.27	1.355	455	455	blup	0.0153	0.00999	2.28319	0.0224	0.437254
Whole_Blood	ATPAF2	17	17880723	17942523	0.112683	rs16960744	4.57	rs11656629	0.0595	-4.89	-1.797	352	5	lasso	0.0422	4.25e-05	2.28249	0.0225	0.437254
Whole_Blood	ALDH4A1	1	19197926	19229275	0.260218	rs6695033	-2.862	rs16862344	0.0744	-6.44	-1.621	541	33	enet	0.0946	1.01e-09	2.28167	0.0225	0.437254
Whole_Blood	CACNA1E	1	181382238	181777219	0.038491	rs4126689	3.332	rs17494681	0.0136	-3.56	2.347	535	3	lasso	0.0162	0.00838	-2.282	0.0225	0.437254
Whole_Blood	CELSR3	3	48673902	48700348	0.003393	rs34759087	-4.52	rs7633840	0.00362	-2.26	1.845	257	257	blup	0.0111	0.0241	-2.28202	0.0225	0.437254
Whole_Blood	ST5	11	8714898	8932498	0.037904	rs4537761	4.29	rs10840106	0.0044	3.96	-2.237	370	13	enet	0.0138	0.0138	-2.28113	0.022541	0.437254
Whole_Blood	ERAP2	5	96211643	96255420	0.764431	rs152468	-3.071	rs10051637	0.682	15.97	2.2	507	46	enet	0.692	6.44e-96	2.28074	0.02256	0.437254
Whole_Blood	IL23A	12	56732663	56734193	0.041994	rs2695782	-4.1	rs17118403	-0.0021	3.12	-3.309	268	6	lasso	-0.00188	0.578	-2.27935	0.0226	0.437254
Whole_Blood	RP4-647C14.3	14	73738890	73739202	0.070268	rs28550643	3.65	rs42923	-0.00207	3.42	0.944	395	395	blup	0.00138	0.221	2.27989	0.022614	0.437254
Whole_Blood	SNX4	19	47278140	47291851	0.077057	rs11083840	-3.67	rs8105903	0.0364	4.08	2.495	337	2	lasso	0.0154	0.00979	2.27888	0.0227	0.437254
Whole_Blood	SYCE2	19	13009600	13030090	0.026721	rs1049481	-2.91	rs8110787	0.00973	-3.03	-2.08	324	2	lasso	0.00417	0.112	2.27791	0.0227	0.437254
Whole_Blood	TRMT10A	4	100467866	100485189	0.023184	rs10030937	-3.1	rs6532820	-0.00125	3.28	-2.279	514	1	lasso	0.0122	0.0192	-2.279	0.0227	0.437254
Whole_Blood	FAM219B	15	75192328	75199462	0.016643	rs2472299	3.34	rs6495126	-0.00251	-2.88	2.27	279	12	enet	-0.000426	0.359	-2.27686	0.0228	0.437254
Whole_Blood	PPT1	1	40538379	40563375	0.612211	rs3887860	3.162	rs4660383	0.402	-12.18	-2.031	419	22	enet	0.446	4.11e-49	2.27628	0.0228	0.437254
Whole_Blood	GTPBP8	3	112710001	112733907	0.138384	rs1114404	3.3	rs10934211	0.000276	-3.64	1.419	467	467	blup	0.0318	0.000342	-2.27724	0.0228	0.437254
Whole_Blood	CARM1	19	10982189	11033443	0.100163	rs3786722	-5.42	rs12973899	-0.00254	-3.21	-0.546	378	34	enet	0.00057	0.272	-2.2752	0.0229	0.437841
Whole_Blood	AC096579.7	2	89130700	89165653	0.008884	rs12623311	-2.97	rs1843217	0.00849	2.94	1.655	134	4	enet	0.00262	0.162	2.27	0.0229	0.437841
Whole_Blood	CLCN1	7	143013219	143049176	0.549356	rs8176063	-3.21	rs10249881	0.257	10.14	2.014	321	10	lasso	0.329	9.21e-34	2.27334	0.023006	0.438334
Whole_Blood	MAPK3	11	13298199	13408813	0.226382	rs11022738	-4.01	rs34369393	0.164	7.85	-2.264	550	36	enet	0.148	1.31e-14	-2.2733	0.023008	0.438334
Whole_Blood	CTD-2260A17.3	5	96140056	96141808	0.229514	rs152468	-3.071	rs26493	0.0973	7.13	-2.755	501	19	enet	0.158	1.3e-15	-2.27299	0.02303	0.438334
Whole_Blood	BLMH	17	28575218	28619060	0.033893	rs3794730	3.44	rs4055617	-0.00236	3.61	-1.805	300	300	blup	0.00325	0.139	-2.27087	0.0232	0.439496
Whole_Blood	UBA7	3	49842640	49851379	0.273161	rs9875617	-3.97	rs9859153	0.283	-10.43	2.433	328	18	enet	0.274	1.84e-27	-2.26931	0.0232	0.439496
Whole_Blood	HIST1H3D	6	26197068	26199521	0.05432	rs10484436	2.94	rs6905614	0.006714	3.84	-2.115	665	5	lasso	0.0046	0.101	-2.2691	0.02326	0.439496
Whole_Blood	SEC11A	15	85212775	85259947	0.01494	rs8023774	-4.32	rs306197	-0.00254	2.81	-2.268	376	1	lasso	-0.0019	0.583	-2.268	0.0233	0.439496
Whole_Blood	CCDC24	1	44457031	44462154	0.393254	rs3791041	2.66	rs12403036	0.212	8.92	2.55	417	5	lasso	0.25	6.24e-25	2.26789	0.0233	0.439496
Whole_Blood	STAU1	20	47729878	47804904	0.002652	rs6012712	-3.41	rs7269408	0.003251	2.27	-1.793	458	458	blup	0.00613	0.0717	-2.26911	0.0233	0.439496
Whole_Blood	GOLGA5	14	93260576	93306308	0.03976	rs4905011	-2.72	rs2402197	0.0161	-3.49	-2.266	529	1	lasso	0.0156	0.00932	2.266	0.023451	0.441684
Whole_Blood	SPATA20P1	21	39610149	39610586	0.029782	rs2836631	5.2	rs7277942	-0.000692	-3.2	-1.359	606	11	enet	0.00111	0.236	2.2647	0.0235	0.441947
Whole_Blood	SEMA7A	15	74701630	74726808	0.028829	rs2472299	3.34	rs7085	-0.00262	-3.05	2.561	376	376	blup	-0.00195	0.594	-2.26269	0.0237	0.444829
Whole_Blood	AC092811.1	1	225600404	225602040	0.025265	rs17557867	2.733	rs10799324	-0.00266	-2.83	-2.26	408	1	lasso	0.00509	0.0906	2.26	0.0238	0.444829
Whole_Blood	AC062029.1	2	88927095	88931339	0.032975	rs1258412	-3.56	rs13010480	-0.00107	3.03	-1.826	231	3	lasso	0.00436	0.107	-2.26	0.0239	0.444829
Whole_Blood	DCBLD2	3	98514785	98620533	0.056199	rs2623458	-3.05	rs1529045	-0.002	2.93	-2.281	400	400	blup	0.00108	0.238	-2.25893	0.0239	0.444829
Whole_Blood	ATP13A3	3	194123401	194215009	0.404036	rs9881298	-2.62	rs711987	0.228	-9.64	-1.93	515	21	enet	0.286	7.59e-29	2.25912	0.0239	0.444829
Whole_Blood	RP11-665G4.1	4	15006566	15265088	0.079619	rs1861044	-3.37	rs4235380	-0.00157	-3.55	1.07	502	502	blup	0.0117	0.0214	-2.25879	0.0239	0.444829
Whole_Blood	TCEA1P4	9	32979558	32980385	0.078038	rs1409691	3.13	rs10971246	0.016971	-4.12	-2.529	491	4	lasso	0.0223	0.00235	2.25812	0.0239	0.444829
Whole_Blood	GALNS	16	88880142	88923378	0.222365	rs12445547	-3.62	rs16965110	0.087	-6.27	-1.35	422	21	enet	0.0948	9.62e-10	2.25251	0.0243	0.450811
Whole_Blood	TMEM205	19	11453452	11457158	0.099784	rs3786722	-5.42	rs34272088	0.0173	4.1	-0.047	396	4	lasso	0.0108	0.0258	2.25194	0.0243	0.450811
Whole_Blood	SEC31B	10	102246399	102279711	0.343141	rs603424	3.09	rs2295772	0.421	-12.71	2.094	431	7	lasso	0.413	1.55e-44	-2.25041	0.0244	0.450811
Whole_Blood	EMC8	16	85805364	85833214	0.060347	rs9933766	3	rs11866179	0.00549	3.62	2.385	645	2	lasso	0.0167	0.00755	2.25014	0.0244	0.450811
Whole_Blood	LRRC37A2	17	44588877	44630815	0.507284	rs8078468	3.42	rs169201	0.28	10.39	2.824	137	13	lasso	0.299	2.61e-30	2.25097	0.0244	0.450811
Whole_Blood	CYP2T2P	19	41314430	41317295	0.161238	rs12459996	4.48	rs2607414	0.0458	5.55	1.252	434	6	lasso	0.066	3.48e-07	2.24972	0.0245	0.451304
Whole_Blood	RP11-513M16.7	9	19371384	19371943	0.086869	rs10811095	3.08	rs7867897	0.002006	-3.64	-0.899	556	4	lasso	0.00272	0.158	2.24891	0.0245	0.451304
Whole_Blood	FADS1	11	61567099	61596790	0.055081	rs11230723	-2.58	rs174535	0.0301	4.18	-2.304	433	2	lasso	0.0171	0.00683	-2.24866	0.024534	0.451304
Whole_Blood	AIRN	6	160424323	160428696	0.041642	rs2048327	5.48	rs6937722	0.00418	3.53	2.434	593	3	lasso	-0.000278	0.344	2.24637	0.0247	0.453696
Whole_Blood	GOLGA3	12	133345495	133405444	0.102369	rs3741494	-3.16	rs2279313	0.00938	4.31	1.742	243	5	lasso	0.0267	0.000966	2.2438	0.0248	0.454871
Whole_Blood	MAFK	7	1570350	1581870	0.033773	rs11765459	-4.08	rs3814477	0.00996	3.66	-1.785	365	2	lasso	0.0032	0.141	-2.2431	0.02489	0.455231
Whole_Blood	ALMS1-IT1	2	73683891	73686611	0.037117	rs869927	2.79	rs831535	-0.00217	3.19	-1.093	340	340	blup	0.00715	0.0571	2.24	0.0249	0.455231
Whole_Blood	ZNF503	10	77157588	77160132	0.244406	rs11001435	3.02	rs17769639	0.0666	-5.16	2.266	366	6	lasso	0.053	4.88e-06	-2.24122	0.025	0.455231
Whole_Blood	CTC-490G23.2	19	43833447	43835582	0.670201	rs2682594	3.3	rs12461712	0.188	8.37	1.581	301	16	lasso	0.416	7.21e-45	2.24118	0.025	0.455231
Whole_Blood	ZNF709	19	12571998	12624668	0.01177	rs1049481	-2.91	rs10401289	0.00456	3.45	-2.581	284	2	lasso	0.00819	0.0454	-2.24184	0.025	0.455231
Whole_Blood	ZNF527	19	37861963	37883968	0.015223	rs17246792	-3.26	rs10422527	0.000692	2.99	-1.76	289	3	enet	0.00253	0.165	-2.24063	0.0251	0.456393
Whole_Blood	ARL4D	17	41476327	41478505	0.049705	rs7217897	4	rs4793234	0.0508	-4.74	2.203	318	6	lasso	0.0365	0.000133	-2.23817	0.0252	0.456895
Whole_Blood	SOD1	21	33031935	33041244	0.045834	rs2173962	2.9	rs8133426	0.0325	4.41	2.191	511	2	enet	0.014	0.013	2.239	0.0252	0.456895
Whole_Blood	HMGB1	13	31032884	31191734	0.007239	rs4147062	-3.46	rs1952607	0.01	3.3	2.374	575	2	lasso	0.013378	0.015	2.2347	0.0254	0.458544
Whole_Blood	WRAP73	1	3547331	3569325	0.284204	rs17822581	4.027	rs4364818	0.0494	6.05	-0.787	463	24	enet	0.164	3.65e-16	-2.23482	0.0254	0.458544
Whole_Blood	C3orf14	3	62304648	62321888	0.234228	rs11706999	-3.52	rs9863216	0.0321	-5.22	1.603	654	30	enet	0.0911	2.08e-09	-2.23589	0.0254	0.458544
Whole_Blood	PRRC2A	6	31588497	31605548	0.08271	rs2523591	3.29	rs2075800	0.068077	5.17	1.862	286	2	lasso	0.0626	6.9e-07	2.2323	0.02559	0.461315
Whole_Blood	RP1-153P14.5	6	37512921	37518636	0.423808	rs4714068	3.69	rs1757181	0.319	11.24	2.295	471	15	enet	0.33	6.6e-34	2.23127	0.0257	0.462579
Whole_Blood	FRAT1	10	99079022	99081672	0.072127	rs12767098	2.56	rs11189041	-0.00176	3.78	1.445	473	473	blup	0.015	0.0107	2.2298	0.0258	0.462579
Whole_Blood	CYP21A1P	6	31973466	31976176	0.24161	rs605203	-3	rs2071293	0.089775	6.97	1.797	198	33	enet	0.198	1.47e-19	2.229	0.02581	0.462579
Whole_Blood	CTD-2306M10.1	5	66475441	66476415	0.095719	rs6880901	-2.792	rs10223101	0.00863	-4.32	-0.274	485	23	enet	0.0141	0.0129	2.22822	0.02587	0.462579
Whole_Blood	RPS28	19	8386384	8388198	0.273056	rs4804311	-3.33	rs2972574	0.133	7.96	1.966	361	7	enet	0.15	7.74e-15	2.22793	0.0259	0.462579
Whole_Blood	VARS2	6	30881982	30894236	0.17211	rs2523591	3.29	rs3130557	0.046674	-4.37	-2.045	95	95	blup	0.0397	7e-05	2.2267	0.02597	0.462579
Whole_Blood	CIB2	15	78397252	78423839	0.224676	rs11630879	-2.88	rs8036417	0.121	6.73	-2.151	414	6	lasso	0.108	6.47e-11	-2.22685	0.026	0.462579
Whole_Blood	AUTS2	7	69063905	70258054	0.059882	rs17140871	3.14	rs10487940	0.000966	-3.47	2.206	279	279	blup	0.00581	0.0771	-2.22582	0.026026	0.462579
Whole_Blood	FAM211B	22	24981588	24989175	0.019013	rs5760293	-5.49	rs16979031	0.000741	2.95	-0.535	389	389	blup	-0.000916	0.416	2.22532	0.02606	0.462579
Whole_Blood	EGLN2	19	41304901	41314338	0.404999	rs12459996	4.48	rs17726276	0.164	-8.19	2.231	432	432	blup	0.206	2.33e-20	-2.22535	0.0261	0.462579
Whole_Blood	RP11-613F7.1	6	151546685	151547082	0.061265	rs6922269	3.93	rs11757561	0.00059	-3.19	-2.224	624	1	lasso	-0.00176	0.552	2.224	0.0261	0.462579
Whole_Blood	GBA2	9	35737002	35749983	0.180483	rs741917	3.32	rs3750434	0.159995	7.85	2.288	418	6	lasso	0.145	2.56e-14	2.22446	0.0261	0.462579
Whole_Blood	RP1-130H16.16	22	30770930	30773834	0.084196	rs9608859	-4.35	rs17656850	0.0166	-4.18	3.827	440	440	blup	0.0207	0.00326	-2.22379	0.026163	0.462873
Whole_Blood	MIF4GD	17	73262455	73267308	0.267796	rs820215	3.12	rs3744231	0.11	-6.92	2.06	375	19	enet	0.151	6.09e-15	-2.22396	0.0262	0.462873
Whole_Blood	RP11-685G9.2	15	76631950	76632616	0.248479	rs8041308	-2.72	rs2454454	0.0215	4.59	-1.281	272	272	blup	0.0775	3.39e-08	-2.22171	0.0263	0.462873
Whole_Blood	RP11-29H23.5	1	155585363	155620061	0.040588	rs547915	-2.819	rs348196	0.00795	-3.37	-2.088	223	2	lasso	0.0109	0.0255	2.22207	0.0263	0.462873
Whole_Blood	C9orf72	9	27546544	27573864	0.064169	rs666812	3.11	rs2453552	0.007538	4.08	0.496	722	10	enet	0.0166	0.00769	2.22215	0.0263	0.462873
Whole_Blood	RP11-10J21.3	8	142264729	142266916	0.149091	rs753778	-4.46	rs4961257	0.0102	-3.96	-4.286	460	460	blup	0.025	0.00137	2.21918	0.026475	0.464975
Whole_Blood	AC022532.1	10	72194585	72196314	0.013867	rs10740345	3.15	rs7918386	0.0181	-4.38	-2.306	661	2	lasso	0.00228	0.176	2.21854	0.0265	0.464975
Whole_Blood	RP11-843P14.1	5	175781209	175783171	0.009383	rs13174602	2.808	rs2302963	0.00576	-2.66	0.79	313	313	blup	0.00379	0.123	-2.21842	0.02653	0.464975
Whole_Blood	MMP24	20	33814457	33864147	0.144332	rs17122844	-4.27	rs2425032	0.081804	-5.78	2.236	356	3	lasso	0.0684	2.13e-07	-2.21718	0.0266	0.465185
Whole_Blood	AC083899.3	2	87352513	87423770	0.219142	rs308913	2.38	rs17041053	0.0576	5.77	-2	87	5	enet	0.0811	1.63e-08	-2.22	0.0267	0.465185
Whole_Blood	SERPINI1	3	167453031	167543356	0.165908	rs9837095	-2.79	rs7610532	0.062	5.01	2.2	386	3	lasso	0.0506	7.91e-06	2.21573	0.0267	0.465185
Whole_Blood	PPT2	6	32121738	32132359	0.0444	rs605203	-3	rs6941112	0.01143	-3.87	2.587	160	160	blup	0.0112	0.0235	-2.2153	0.02674	0.465185
Whole_Blood	IL12RB1	19	18169805	18209754	0.226204	rs13382133	-4.01	rs2305740	0.168	-8.13	-2.192	418	6	lasso	0.163	4.8e-16	2.21376	0.0268	0.465185
Whole_Blood	FAAH	1	46859937	46879520	0.293919	rs3845301	3.542	rs17357628	0.138	8.35	2.376	361	361	blup	0.212	6.06e-21	2.21374	0.0268	0.465185
Whole_Blood	RP11-77C3.3	20	1614154	1629118	0.09613	rs13043878	2.78	rs6044815	0.000323	-3.57	0.188	629	629	blup	0.00693	0.0599	-2.21434	0.0268	0.465185
Whole_Blood	IL18	11	112013974	112034840	0.021604	rs10789843	2.82	rs795467	0.0153	-4.09	2.29	387	1	lasso	0.0167	0.00748	-2.212	0.026967	0.467179
Whole_Blood	SLC13A4	7	135365985	135414006	0.023611	rs12540907	2.91	rs3112335	0.0184	3.87	-1.975	470	2	lasso	0.00849	0.0426	-2.21065	0.02706	0.467179
Whole_Blood	RTKN2	10	63942794	64028466	0.10148	rs4370820	2.93	rs3852448	0.0432	5	1.872	458	2	lasso	0.0545	3.61e-06	2.21071	0.0271	0.467179
Whole_Blood	CORO6	17	27941780	27949925	0.087112	rs2289629	3.58	rs11654222	0.003	3.35	1.457	305	14	enet	0.0316	0.000359	2.21061	0.0271	0.467179
Whole_Blood	CD177	19	43857811	43867480	0.214194	rs2682594	3.3	rs12609638	0.0911	5.95	1.84	313	4	lasso	0.123	2.57e-12	2.20967	0.0271	0.467179
Whole_Blood	NDRG1	8	134249414	134314265	0.056601	rs2945788	2.42	rs6981912	-0.000145	-3.76	-2.175	763	763	blup	-0.00195	0.593	2.20924	0.027158	0.46754
Whole_Blood	FGFR2	10	123237848	123357972	0.021762	rs11200397	-3.63	rs3135761	-0.00258	-3.24	1.32	589	3	enet	-0.000282	0.344	-2.20826	0.0272	0.467625
Whole_Blood	PLEKHM2	1	16010827	16061264	0.143011	rs2092324	3.067	rs12564900	0.0775	-5.68	2.026	481	3	lasso	0.0601	1.15e-06	-2.20742	0.0273	0.468706
Whole_Blood	RNF212	4	1050042	1107350	0.204968	rs4647934	-2.81	rs2127908	0.00253	-3.38	-1.123	382	39	enet	0.0472	1.57e-05	2.20544	0.0274	0.469783
Whole_Blood	FLI1-AS1	11	128561567	128565918	0.028509	rs11221383	3.14	rs7126621	0.00348	3.67	2.273	567	3	lasso	0.011	0.025	2.20354	0.027557	0.471834
Whole_Blood	ADARB1	21	46494484	46646478	0.052893	rs2838768	-3.63	rs870145	-0.00236	-3.62	-2.201	603	3	lasso	0.000925	0.248	2.201	0.0277	0.47364
Whole_Blood	METRN	16	765115	769655	0.302922	rs12448994	-3.32	rs9928077	0.074	5.45	1.878	466	6	lasso	0.104	1.48e-10	2.20064	0.0278	0.474065
Whole_Blood	MAVS	20	3827487	3849280	0.078385	rs6052484	3.07	rs2300217	-0.002368	-3.08	-0.953	541	541	blup	-0.00125	0.462	2.2	0.0278	0.474065
Whole_Blood	CDPF1	22	46639908	46646576	0.136954	rs6007662	3.03	rs1055659	0.111	6.56	2.196	469	3	lasso	0.0997	3.47e-10	2.19881	0.027892	0.474488
Whole_Blood	IFNG	12	108956377	108963160	0.164253	rs17258759	3.13	rs7969198	0.00482	4.62	-2.186	460	16	enet	0.0455	2.19e-05	-2.19806	0.0279	0.474488
Whole_Blood	ULK3	15	75128457	75135538	0.16559	rs2472299	3.34	rs9210	0.18	8.37	2.211	292	2	lasso	0.173	4.37e-17	2.19665	0.028	0.475548
Whole_Blood	TBXAS1	7	139476850	139720125	0.162032	rs2286198	-5.07	rs2072190	0.0286	-5.03	-3.499	437	9	enet	0.0741	6.71e-08	2.19672	0.02804	0.475587
Whole_Blood	FDX1	11	110300607	110335605	0.084168	rs4754415	-2.73	rs7950145	0.0273	4.67	-2.203	434	11	enet	0.027	0.000918	-2.19552	0.028126	0.475743
Whole_Blood	KDM5A	12	389295	498438	0.218307	rs525381	-3.62	rs10774154	0.189	-8.68	-2.287	390	7	lasso	0.202	6.54e-20	2.19449	0.0282	0.475743
Whole_Blood	AMHR2	12	53817639	53825318	0.009052	rs17102261	-3.94	rs7313459	-0.00218	-2.89	0.067	399	399	blup	0.0065	0.066	-2.1948	0.0282	0.475743
Whole_Blood	CACNA2D3	3	54156574	55108584	0.068758	rs4928013	-2.3	rs1992963	-0.00126	3.32	1.945	554	4	lasso	0.00574	0.0782	2.19386	0.0282	0.475743
Whole_Blood	TNK1	17	7283853	7293045	0.162717	rs4246413	3.1	rs7208523	0.0267	4.66	0.776	473	19	enet	0.0488	1.13e-05	2.19243	0.0283	0.476793
Whole_Blood	RPL13P12	17	17286691	17287326	0.06465	rs16960744	4.57	rs4985721	-0.00258	3.01	1.189	433	433	blup	0.00468	0.0997	2.1919	0.0284	0.477839
Whole_Blood	DAP3	1	155657751	155708801	0.001611	rs547915	-2.819	rs348196	0.00259	-2.68	-2.088	223	223	blup	0.00515	0.0894	2.19076	0.0285	0.478883
Whole_Blood	RP11-480A16.1	3	195676059	195679566	0.03632	rs9842342	-3.25	rs11720557	0.000152	3.34	-0.632	280	7	enet	0.00725	0.0558	-2.18942	0.0286	0.479925
Whole_Blood	CALCRL	2	188207856	188313187	0.042261	rs7591567	-3.24	rs7586970	0.0193	-4.25	-3.034	249	249	blup	0.0241	0.00163	2.19	0.0287	0.480325
Whole_Blood	INIP	9	115446206	115480516	0.023115	rs4979142	2.76	rs10759545	0.001308	3.5	1.423	492	2	lasso	0.0125	0.0181	2.18751	0.0287	0.480325
Whole_Blood	BET1L	11	167784	207428	0.33785	rs879872	-2.88	rs4758633	0.176	-8.09	-1.402	280	6	lasso	0.189	1.23e-18	2.18575	0.028834	0.481756
Whole_Blood	TRIM8	10	104404253	104418164	0.06464	rs1004467	-5.37	rs10786685	0.0211	-4.14	-1.88	360	4	lasso	0.0245	0.00152	2.1848	0.0289	0.481756
Whole_Blood	SENP6	6	76311225	76427997	0.362773	rs6928852	-2.4	rs766244	0.232	-10.13	-1.966	337	7	lasso	0.306	4.56e-31	2.18542	0.0289	0.481756
Whole_Blood	MXRA7	17	74669741	74707098	0.597158	rs9907921	-3.28	rs9303003	0.323	11.46	-1.658	526	38	enet	0.438	6.47e-48	-2.18412	0.029	0.481907
Whole_Blood	RN7SL145P	3	45784167	45784460	0.090652	rs7643426	2.87	rs2742398	0.0399	-4.25	-2.275	470	4	lasso	0.024	0.00166	2.18328	0.029	0.481907
Whole_Blood	GIMAP1	7	150413645	150421372	0.079587	rs12673426	-3.18	rs3800786	0.0947	-6.19	2.181	497	2	lasso	0.0881	3.81e-09	-2.18278	0.029052	0.481907
Whole_Blood	PCCA	13	100741269	101182686	0.137017	rs1105576	3.36	rs4772292	0.0204	-4.18	1.404	406	406	blup	0.043585	3.22e-05	-2.1827	0.0291	0.481907
Whole_Blood	ECHDC1	6	127609855	127664754	0.11103	rs9401947	2.18	rs6569479	0.0767	5.79	-1.771	338	338	blup	0.0762	4.37e-08	-2.18152	0.0291	0.481907
Whole_Blood	RPL7P50	19	6593340	6594066	0.070954	rs447135	-2.98	rs7246454	-0.00266	3.34	-2.181	440	1	lasso	0.00539	0.0846	-2.181	0.0292	0.482929
Whole_Blood	HCG27	6	31165915	31171745	0.36779	rs2523591	3.29	rs3130695	0.038051	-5.89	-2.642	176	176	blup	0.206	2.43e-20	2.1791	0.02932	0.484279
Whole_Blood	RP11-797A18.3	15	77336022	77336179	0.205024	rs12438566	-3.69	rs11639079	0.123	7	2.125	242	242	blup	0.13	5.4e-13	2.17672	0.0295	0.48598
Whole_Blood	ORMDL1	2	190635049	190649097	0.205142	rs12999011	2.82	rs16831873	0.0965	6.3	1.568	315	36	enet	0.108	6.55e-11	2.18	0.0295	0.48598
Whole_Blood	RP11-47L3.1	17	33640521	33651919	0.08408	rs8065018	3.63	rs11867191	0.000205	4.16	2.228	368	3	lasso	0.00794	0.048	2.17539	0.0296	0.486183
Whole_Blood	C20orf112	20	31030862	31172876	0.123851	rs6057673	-3.03	rs13043343	0.064523	5.33	1.454	387	387	blup	0.0676	2.51e-07	2.17573	0.0296	0.486183
Whole_Blood	ASNA1	19	12847953	12859137	0.014419	rs1049481	-2.91	rs17469542	0.0037	-2.95	-2.179	299	2	lasso	0.0029	0.151	2.17373	0.0297	0.486183
Whole_Blood	PTCH2	1	45285516	45308735	0.010282	rs17388318	2.773	rs2133501	-0.00122	-2.98	1.934	328	328	blup	-0.00114	0.446	-2.17356	0.0297	0.486183
Whole_Blood	CPNE3	8	87526656	87573726	0.01858	rs2453451	-2.7	rs7831906	-0.00258	3.28	2.174	439	1	lasso	-0.000581	0.376	2.174	0.029705	0.486183
Whole_Blood	BCL2L13	22	18111621	18213388	0.130176	rs5992034	-3.21	rs2535704	0.0295	-4.35	-1.711	592	4	lasso	0.0314	0.000375	2.17261	0.02981	0.486849
Whole_Blood	ADSL	22	40742507	40786467	0.011774	rs878756	2.92	rs2018393	-0.00131	3.2	2.254	309	2	lasso	-0.000185	0.335	2.17192	0.029862	0.486849
Whole_Blood	C16orf87	16	46830519	46865323	0.006195	rs12923667	-3.03	rs12934589	0.00293	-2.15	-1.161	133	133	blup	0.00416	0.112	-2.17111	0.0299	0.486849
Whole_Blood	COL7A1	3	48601506	48632700	0.003754	rs3172494	-4.12	rs11706153	-0.00256	2.68	-3.033	251	7	enet	-0.00248	0.76	-2.17101	0.0299	0.486849
Whole_Blood	TCF20	22	42556019	42739622	0.070348	rs6002701	-2.94	rs4822101	0.0259	4.52	1.327	394	394	blup	0.0313	0.00038	2.17041	0.029976	0.48722
Whole_Blood	RP11-186N15.3	10	12286750	12289844	0.059777	rs10795977	-3.71	rs4478891	0.0056	3.67	1.718	519	5	lasso	0.00175	0.2	2.17033	0.03	0.48722
Whole_Blood	UFSP1	7	100486346	100487339	0.063077	rs4729598	3.59	rs15624	0.0157	4.18	-0.826	346	9	enet	0.0111	0.0242	-2.16942	0.030051	0.487421
Whole_Blood	KAT6B	10	76585340	76792380	0.024488	rs10733903	-3.15	rs10824253	-0.000175	-3.03	-1.764	277	277	blup	-0.00209	0.629	2.16784	0.0302	0.487956
Whole_Blood	KBTBD7	13	41763969	41768702	0.095207	rs9566788	3.06	rs9525461	-0.00203	4.11	1.976	324	324	blup	0.007674	0.0509	2.1676	0.0302	0.487956
Whole_Blood	MAP3K7	6	91223292	91296764	0.09555	rs806274	-2.85	rs1145735	0.00198	-4.27	1.526	537	537	blup	0.0253	0.00127	-2.16739	0.0302	0.487956
Whole_Blood	ZNF664	12	124457670	124499986	0.095455	rs7311233	-3.22	rs1054852	0.0673	-5.09	-2.56	435	4	lasso	0.0341	0.000217	2.1647	0.0304	0.488063
Whole_Blood	PPAP2B	1	56960419	57110974	0.046227	rs9970807	-6.014	rs12739002	0.012	-4.05	1.901	628	2	lasso	0.00578	0.0775	-2.16434	0.0304	0.488063
Whole_Blood	RP4-575N6.4	1	101701239	101702084	0.00625	rs17416054	-3.614	rs12090198	0.000209	-3.39	2.165	485	1	lasso	0.0179	0.00578	-2.165	0.0304	0.488063
Whole_Blood	GOLM1	9	88641061	88715088	0.496405	rs791314	2.77	rs4338185	0.119442	8.32	-2.104	310	27	enet	0.27	4.36e-27	-2.16434	0.0304	0.488063
Whole_Blood	ENDOG	9	131580753	131581464	0.129679	rs10760581	-2.94	rs1572912	0.052226	-5.06	-2.077	313	3	lasso	0.0533	4.54e-06	2.16432	0.0304	0.488063
Whole_Blood	MYBBP1A	17	4442331	4458926	0.011121	rs7214224	2.92	rs6502823	-0.00113	3.08	-2.163	456	1	lasso	0.0241	0.00166	-2.163	0.0305	0.488787
Whole_Blood	CNP	17	40118759	40129749	0.167166	rs2301647	-4.65	rs4594300	0.175	-8.18	1.858	374	3	lasso	0.164	3.22e-16	-2.16177	0.0306	0.488787
Whole_Blood	PCP4	21	41239243	41301322	0.004935	rs2037916	3.07	rs2837129	0.0311	3.63	-2.162	720	1	lasso	0.00558	0.0811	-2.162	0.0306	0.488787
Whole_Blood	USP38	4	144106070	144144983	0.14478	rs10085001	3.37	rs11100771	0.0729	-5.52	2.321	294	6	lasso	0.0678	2.41e-07	-2.1617	0.0306	0.488787
Whole_Blood	SQSTM1	5	179233388	179264265	0.055718	rs7730091	3.367	rs10277	0.00939	3.73	2.148	447	5	lasso	0.00346	0.132	2.16172	0.03064	0.488807
Whole_Blood	PHF11	13	50069801	50103123	0.217567	rs7998427	3.84	rs2981	0.166	-8.02	2.561	398	13	enet	0.198713	1.38e-19	-2.1594	0.0308	0.489503
Whole_Blood	SUCO	1	172501489	172580971	0.04926	rs484686	-3.055	rs3830150	0.0329	4.41	-1.89	393	4	lasso	0.0347	0.000193	-2.15986	0.0308	0.489503
Whole_Blood	ANAPC1P1	2	87098424	87149816	0.126593	rs11127047	2.92	rs17041053	0.0457	5.17	-1.869	184	5	enet	0.0633	6.01e-07	-2.16	0.0308	0.489503
Whole_Blood	RP11-996F15.2	12	29433351	29470781	0.37044	rs12819896	3.91	rs10843391	0.26	9.9	2.237	597	597	blup	0.269	6.22e-27	2.15885	0.0309	0.489598
Whole_Blood	NR1H2	19	50832910	50886239	0.036576	rs2278998	2.87	rs1035422	-0.0024	3.33	-0.477	396	396	blup	0.000228	0.299	2.15818	0.0309	0.489598
Whole_Blood	RP11-476D10.1	12	40534728	40536678	0.355571	rs2638259	-3.44	rs726330	0.281	10.22	-1.443	517	6	lasso	0.303	9.88e-31	-2.15644	0.031	0.489598
Whole_Blood	TUBA3D	2	132233666	132240507	0.016678	rs941325	-2.85	rs4850102	-0.00258	-2.94	-0.518	169	169	blup	-0.00203	0.612	2.16	0.031	0.489598
Whole_Blood	HNRNPA3	2	178077391	178088686	0.082618	rs840699	3.31	rs7559715	-0.00268	3.23	2.157	507	1	enet	0.00124	0.228	2.16	0.031	0.489598
Whole_Blood	GALNT6	12	51745031	51786651	0.199021	rs4026022	-3.1	rs10876168	0.14	7.35	-2.095	412	3	lasso	0.139	7.88e-14	-2.1564	0.0311	0.489951
Whole_Blood	AC092316.1	19	8614390	8615023	0.170437	rs4804311	-3.33	rs2303686	0.00247	4.4	-0.756	424	19	enet	0.0356	0.000161	-2.15573	0.0311	0.489951
Whole_Blood	COG6	13	40229764	40365802	0.174088	rs4943731	-3.41	rs9603592	0.0396	-5.97	1.892	526	5	lasso	0.075803	4.77e-08	-2.1547	0.0312	0.490914
Whole_Blood	ADCY3	2	25042038	25142708	0.418915	rs11676272	3.39	rs7567997	0.433	12.7	2.358	324	21	enet	0.438	5.66e-48	2.15	0.0313	0.491874
Whole_Blood	EBAG9P1	10	101457164	101457706	0.041059	rs2281636	2.9	rs11190169	-0.000402	3.09	2.165	453	2	lasso	-0.000613	0.379	2.15197	0.0314	0.492832
Whole_Blood	CREB3L2	7	137559725	137686813	0.06554	rs273969	3.97	rs11984112	-0.00199	2.95	-2.151	402	1	lasso	0.00282	0.154	-2.151	0.031476	0.493174
Whole_Blood	DEF8	16	90014333	90034468	0.038885	rs11643561	3.34	rs7204478	0.000361	3.28	-1.435	301	4	enet	0.00452	0.103	-2.15022	0.0315	0.493174
Whole_Blood	ACOT2	14	74034324	74042357	0.040226	rs28550643	3.65	rs12890967	0.00795	-3.37	-1.718	362	362	blup	0.0223	0.00237	2.14834	0.031687	0.495487
Whole_Blood	SNHG18	5	9546312	9550721	0.148716	rs41487	2.671	rs1651283	-0.000477	3.36	-1.576	702	702	blup	0.00598	0.0741	-2.14611	0.03186	0.49651
Whole_Blood	RP11-524F11.1	17	17410665	17411622	0.093079	rs16960744	4.57	rs7224619	0.0142	4.4	-2.885	400	400	blup	0.0236	0.00181	-2.14505	0.0319	0.49651
Whole_Blood	CYP4F12	19	15783567	15807984	0.329531	rs6512067	4.97	rs3848642	0.149	-7.95	0.306	529	40	enet	0.21	9.36e-21	-2.14619	0.0319	0.49651
Whole_Blood	C17orf53	17	42219274	42239844	0.024092	rs11652763	-2.6	rs227578	-0.00212	-3.08	-1.771	363	3	lasso	0.00416	0.112	2.14379	0.032	0.49651
Whole_Blood	TRIM56	7	100728720	100735017	0.021887	rs10247980	-2.97	rs10233905	0.00234	-3.58	-0.88	384	6	enet	0.00865	0.0411	2.14401	0.032032	0.49651
Whole_Blood	TMEM60	7	77423045	77427897	0.173244	rs10486833	-2.77	rs1544457	0.0802	6.89	1.621	523	20	enet	0.125	1.58e-12	2.14365	0.032061	0.49651
Whole_Blood	RP11-349A22.5	14	58732083	58762529	0.067447	rs11623828	3.32	rs8012185	0.00362	3.75	3.292	460	460	blup	0.0102	0.0291	2.14357	0.032068	0.49651
Whole_Blood	SLC18A2	10	119000604	119038941	0.284214	rs17545387	2.91	rs1772810	0.17	8	-2.092	482	6	lasso	0.2	9.89e-20	-2.14201	0.0322	0.49651
Whole_Blood	ZNF32	10	44139307	44144304	0.027151	rs10793513	-6.28	rs3122231	0.0197	-3.76	1.482	466	2	lasso	0.00384	0.121	-2.14233	0.0322	0.49651
Whole_Blood	UGGT1	2	128848774	128953251	0.062426	rs12617108	3.19	rs10754933	0.00287	-3.64	-1.902	383	383	blup	0.00608	0.0725	2.14	0.0322	0.49651
Whole_Blood	AC007950.1	15	63748493	63761550	0.154831	rs7169989	-2.53	rs1106712	0.0352	-5.23	-1.985	428	2	lasso	0.0536	4.31e-06	2.14083	0.0323	0.49651
Whole_Blood	TRIM47	17	73870242	73872452	0.106607	rs9907921	-3.28	rs12430	0.00504	-3.98	-2.172	385	5	lasso	0.0182	0.0055	2.14009	0.0323	0.49651
Whole_Blood	FAM213A	10	82167585	82192753	0.13139	rs7082705	4.49	rs1870145	0.0572	-5.33	1.398	547	5	lasso	0.0507	7.7e-06	-2.13905	0.0324	0.49651
Whole_Blood	HVCN1	12	111065646	111142755	0.054035	rs1011300	-3.89	rs11065631	0.0265	-4.13	-0.275	213	213	blup	0.00149	0.214	2.1397	0.0324	0.49651
Whole_Blood	RP11-452G18.2	11	17249817	17250698	0.008878	rs4757544	-2.85	rs1048099	-0.00245	3.06	2.139	547	1	lasso	0.0218	0.00264	2.139	0.032436	0.49651
Whole_Blood	HSF4	16	67198474	67203848	0.042998	rs34928216	2.86	rs355930	0.00883	-3.52	-0.896	268	268	blup	0.00585	0.0762	2.13793	0.0325	0.49651
Whole_Blood	BLOC1S3	19	45682003	45685059	0.080959	rs4420638	5.47	rs12460041	0.00509	-3.87	-0.421	372	372	blup	0.00986	0.0316	-2.1388	0.0325	0.49651
Whole_Blood	AC097724.3	2	28931819	28959071	0.021347	rs4665447	2.78	rs17007666	-0.00134	-3.44	2.343	524	2	enet	-0.000425	0.359	-2.14	0.0325	0.49651
Whole_Blood	PLAA	9	26904081	26947297	0.026374	rs666812	3.11	rs3117638	-0.002319	3.42	2.138	618	1	lasso	0.012	0.02	2.138	0.0325	0.49651
Whole_Blood	MST1R	3	49924435	49941277	0.033754	rs9875617	-3.97	rs6771546	0.0216	3.73	-1.837	338	338	blup	0.00653	0.0655	-2.1364	0.0326	0.497436
Whole_Blood	AC074289.1	2	64370373	64479993	0.338263	rs10210482	2.57	rs17739675	0.115	-7.12	1.237	398	10	lasso	0.258	8.67e-26	-2.14	0.0327	0.498359
Whole_Blood	RNF13	3	149530495	149679926	0.146211	rs13325622	3.05	rs3915852	0.0825	6.33	2.624	472	3	lasso	0.0802	1.93e-08	2.13304	0.0329	0.498787
Whole_Blood	RSBN1L-AS1	7	77286977	77325582	0.087087	rs10486833	-2.77	rs10216002	0.0168	-4.76	-2.064	518	3	enet	0.0161	0.00851	2.13288	0.032935	0.498787
Whole_Blood	ZCCHC14	16	87439852	87525651	0.163612	rs4465613	-3.62	rs8059571	0.00434	-4.09	2.749	591	591	blup	0.0207	0.00329	-2.13177	0.033	0.498787
Whole_Blood	RP11-67C2.2	10	45940018	45948569	0.039258	rs12256114	-2.8	rs10900218	0.00178	3.66	1.083	294	16	enet	0.0102	0.0295	2.13137	0.0331	0.498787
Whole_Blood	DCLK2	4	150999426	151178609	0.369831	rs10008520	-3.32	rs13435543	0.223	9.22	-1.939	392	4	lasso	0.218	1.62e-21	-2.13131	0.0331	0.498787
Whole_Blood	CANX	5	179125407	179157926	0.075523	rs458752	2.769	rs6893300	-0.00198	3.98	2.174	463	2	lasso	0.00257	0.164	2.13002	0.03317	0.498787
Whole_Blood	RP11-192M23.1	15	101185639	101186860	0.028644	rs4072820	2.53	rs6598370	-0.00271	3.08	2.13	586	1	lasso	0.0114	0.0228	2.13	0.0332	0.498787
Whole_Blood	PIK3R3	1	46505812	46642160	0.025164	rs3845301	3.542	rs785481	0.00383	3.56	-2.13	338	1	lasso	0.0104	0.0281	-2.13	0.0332	0.498787
Whole_Blood	RASGRF2	5	80256491	80525975	0.060233	rs153233	-4.016	rs35000	0.0227	-3.46	-2.129	474	1	lasso	0.0156	0.00935	2.129	0.03325	0.498787
Whole_Blood	RP11-817O13.6	15	75647593	75648087	0.029784	rs8026113	3.08	rs11634402	0.000844	-3.3	2.897	232	232	blup	-0.00152	0.506	-2.12803	0.0333	0.498787
Whole_Blood	SIRPA	20	1875154	1920543	0.119285	rs13043878	2.78	rs4530434	-0.002693	3.87	1.865	689	3	lasso	-0.00155	0.512	2.12833	0.0333	0.498787
Whole_Blood	CD38	4	15779898	15854853	0.045455	rs1861044	-3.37	rs3815466	-0.0012	3.59	-2.16	556	2	lasso	-0.00115	0.447	-2.1283	0.0333	0.498787
Whole_Blood	AC016773.1	4	1741078	1743830	0.442726	rs2166580	3.54	rs2854915	0.332	-11.13	-1.957	270	8	lasso	0.363	5.89e-38	2.12846	0.0333	0.498787
Whole_Blood	MSH5	6	31707725	31730575	0.06352	rs2523591	3.29	rs1802127	0.008691	-3.88	-2.169	245	245	blup	0.00999	0.0308	2.1278	0.03335	0.498787
Whole_Blood	GUCY2C	12	14765576	14849519	0.051367	rs1468852	-3.28	rs3811174	0.0628	5.37	2.125	379	2	lasso	0.0517	6.22e-06	2.12702	0.0334	0.498787
Whole_Blood	CYP4F35P	18	14337422	14342524	0.101321	rs4116808	-2.9	rs11662718	0.00164	-3.15	-1.14	216	216	blup	0.00411	0.114	2.12723	0.0334	0.498787
Whole_Blood	SYMPK	19	46318668	46366548	0.030334	rs1548029	4.3	rs3810327	0.0373	-4.19	-1.929	401	4	enet	0.00881	0.0396	2.12665	0.0334	0.498787
Whole_Blood	AC007969.5	2	172373749	172374232	0.002433	rs13000846	-3.09	rs16859690	-0.0003	-3.08	-2.285	357	357	blup	0.000226	0.299	2.13	0.0335	0.499689
Whole_Blood	AC105053.4	2	86116403	86118103	0.006411	rs1561198	6.06	rs1030862	0.00188	-3.26	0.508	467	467	blup	-0.000523	0.369	-2.13	0.0336	0.499998
Whole_Blood	SLC2A6	9	136336217	136344259	0.122299	rs495828	8.13	rs7863758	-0.001653	-2.97	0.024	624	624	blup	0.0073	0.0552	2.12523	0.0336	0.499998
Whole_Blood	AP1S1	7	100797678	100804877	0.061028	rs10247980	-2.97	rs1008064	-0.00161	3.16	1.004	392	2	lasso	0.000481	0.279	2.12368	0.033696	0.500306
Whole_Blood	ICA1L	2	203640690	203736708	0.017115	rs6722332	7.38	rs6715752	-0.00197	2.65	3.073	244	244	blup	-0.000126	0.329	2.12	0.0337	0.500306
Whole_Blood	PRPF6	20	62612488	62664453	0.125572	rs816953	2.79	rs816937	0.004205	3.85	-1.807	375	5	lasso	0.00302	0.147	-2.12075	0.0339	0.500963
Whole_Blood	NAGPA	16	5074845	5084142	0.246921	rs3747600	3.02	rs887854	0.0548	-6.24	1.242	440	7	lasso	0.113	2.38e-11	-2.11974	0.034	0.500963
Whole_Blood	RP11-1094M14.5	17	33826709	33837289	0.050896	rs8065018	3.63	rs883416	1.24e-05	-3.86	-2.119	388	1	lasso	-0.0011	0.44	2.119	0.0341	0.500963
Whole_Blood	AC016722.4	2	47126414	47135817	0.000753	rs11125091	5.01	rs2347611	-0.00251	3.49	0.949	569	569	blup	0.00258	0.163	2.12	0.0341	0.500963
Whole_Blood	MCCC1	3	182733006	182833863	0.121422	rs1403476	-3.58	rs7640612	0.0589	-4.83	2.282	409	3	lasso	0.0524	5.45e-06	-2.11858	0.0341	0.500963
Whole_Blood	RP11-103G8.2	3	150421830	150437933	0.162348	rs9784335	2.59	rs13074670	0.0183	-4.29	-0.89	409	409	blup	0.016	0.00869	2.11861	0.0341	0.500963
Whole_Blood	AC026271.5	17	18553508	18554855	0.00901	rs7222893	2.93	rs1634411	-0.00258	-2.76	-2.118	238	1	lasso	0.000612	0.269	2.118	0.0342	0.500963
Whole_Blood	HTRA2	2	74756627	74759052	0.009117	rs6710960	2.7	rs2268425	-0.00273	-3.32	1.767	373	4	lasso	0.000822	0.255	-2.12	0.0342	0.500963
Whole_Blood	IKZF1	7	50343720	50472799	0.132962	rs1456896	2.57	rs7781977	0.0551	-5.05	2.035	479	4	lasso	0.0332	0.000261	-2.11746	0.034221	0.500963
Whole_Blood	PRKAR1B	7	588834	767287	0.031322	rs28638010	-2.84	rs7776545	-0.00252	-2.73	0.3917	294	294	blup	0.00228	0.176	2.11713	0.034249	0.500963
Whole_Blood	JOSD2	19	51009255	51014610	0.067871	rs2569729	-2.91	rs3852863	0.0268	4.33	-1.305	458	14	enet	0.0343	0.00021	-2.11631	0.0343	0.500963
Whole_Blood	DHCR24	1	55315306	55352891	0.01743	rs11591147	-5.173	rs2270003	-0.00166	-2.98	2.116	564	1	lasso	0.0023	0.175	-2.116	0.0343	0.500963
Whole_Blood	PSMG1	21	40546695	40555777	0.037369	rs2836631	5.2	rs2836995	0.0144	4.19	2.117	640	1	lasso	0.0143	0.0122	2.117	0.0343	0.500963
Whole_Blood	NCK1	3	136581050	136668665	0.025878	rs4678275	-3.15	rs9833952	0.00747	-3.28	-2.117	332	1	lasso	0.0039	0.119	2.117	0.0343	0.500963
Whole_Blood	MED27	9	134735494	134955295	0.103727	rs558731	-2.89	rs7025089	0.07108	5.94	2.097	500	2	lasso	0.0608	1e-06	2.11449	0.0345	0.503301
Whole_Blood	RP11-182I10.3	1	65437908	65468159	0.141035	rs555146	2.461	rs6696692	0.0349	-4.73	1.341	451	30	enet	0.0467	1.71e-05	-2.11336	0.0346	0.504177
Whole_Blood	RP11-493L12.4	12	47641907	47651322	0.206607	rs12306599	-2.79	rs855176	0.144	7.74	-2.073	470	7	enet	0.149	8.87e-15	-2.10994	0.0349	0.507661
Whole_Blood	RP11-73E17.2	14	35343549	35345665	0.00578	rs2295104	4.14	rs1712355	-0.0027	-3.05	2.028	361	361	blup	0.00584	0.0765	-2.10924	0.034924	0.507661
Whole_Blood	BRI3BP	12	125478246	125515777	0.06512	rs10846722	4.17	rs2014340	-0.00182	3.03	-2.108	540	1	lasso	-0.00254	0.793	-2.108	0.035	0.507661
Whole_Blood	HSP90AB3P	4	88812995	88815167	0.030457	rs7675842	-3.02	rs1477603	0.00372	3.26	-2.108	517	1	lasso	-0.00242	0.734	-2.108	0.035	0.507661
Whole_Blood	AKR1E2	10	4828821	4890254	0.145028	rs2961610	2.47	rs2924277	0.0113	4.78	-1.658	668	9	lasso	0.0232	0.00196	-2.10677	0.0351	0.508225
Whole_Blood	NEU1	6	31826829	31830683	0.0175	rs605203	-3	rs497309	0.001149	-3	-1.078	227	227	blup	8.68e-05	0.31	2.1064	0.03517	0.508225
Whole_Blood	RP11-420K14.3	19	21892324	21892993	0.631894	rs4613201	-3.2	rs6511286	0.202	9.45	-2.028	303	12	lasso	0.347	6.28e-36	-2.10599	0.0352	0.508225
Whole_Blood	RPRD1B	20	36661948	36720768	0.047967	rs6098910	-2.26	rs6022796	0.027092	4.3	-2.123	482	3	lasso	0.0211	0.00305	-2.10569	0.0352	0.508225
Whole_Blood	COX6B2	19	55860674	55866182	0.173308	rs3729709	-3.25	rs11084396	0.153	-7.61	-2.105	528	1	lasso	0.147	1.44e-14	2.105	0.0353	0.509087
Whole_Blood	FARP2	2	242295658	242431094	0.201517	rs6437221	-3.02	rs2018761	0.176	-8.35	-1.011	373	373	blup	0.183	5.26e-18	2.1	0.0355	0.509559
Whole_Blood	RP11-555K12.1	4	153472429	153473516	0.116145	rs6836275	-2.75	rs6535856	0.000933	3.62	-2.111	376	3	lasso	0.0022	0.179	-2.10313	0.0355	0.509559
Whole_Blood	TMED1	19	10943114	10946994	0.186561	rs3786722	-5.42	rs8107703	0.0165	-5.74	1.051	389	389	blup	0.0562	2.56e-06	2.1014	0.0356	0.509559
Whole_Blood	LRRC3	21	45875369	45878739	0.013025	rs2838729	3.07	rs743491	0.00891	3.02	2.102	528	1	lasso	0.0083	0.0444	2.102	0.0356	0.509559
Whole_Blood	RP11-797A18.6	15	77359996	77360667	0.093875	rs12438566	-3.69	rs11639079	0.0366	4.54	2.125	251	14	enet	0.0539	4e-06	2.09996	0.0357	0.509559
Whole_Blood	LINC00672	17	37081421	37084310	0.153737	rs11651534	3.2	rs646097	0.00265	-3.94	0.551	361	361	blup	0.0498	9.25e-06	-2.10013	0.0357	0.509559
Whole_Blood	HERC3	4	89443181	89629693	0.004581	rs1025811	-3.29	rs28504084	-0.00032	2.97	-1.536	407	407	blup	0.00698	0.0593	-2.10088	0.0357	0.509559
Whole_Blood	ANP32BP1	15	75613738	75615034	0.022741	rs8026113	3.08	rs8040061	-0.0025	2.62	2.465	244	244	blup	-0.00017	0.334	2.09961	0.0358	0.509559
Whole_Blood	HPCAL4	1	40144320	40157361	0.447076	rs3887860	3.162	rs784600	0.231	9.36	1.642	389	19	enet	0.249	9.07e-25	2.09904	0.0358	0.509559
Whole_Blood	RP11-973H7.4	18	12739489	12749420	0.358517	rs8088786	3.14	rs2542157	0.2	-8.94	-1.651	394	26	enet	0.225	2.7e-22	2.09881	0.03583	0.509559
Whole_Blood	SOX9	17	70117161	70122561	0.007578	rs12601943	-3.25	rs11870459	-0.0025	-3.22	-0.275	523	523	blup	0.00657	0.0649	-2.09858	0.0359	0.509559
Whole_Blood	SIGLEC17P	19	51670585	51676780	0.057221	rs3745540	2.93	rs16987929	-0.00242	3.26	0.792	629	629	blup	0.000325	0.291	2.0977	0.0359	0.509559
Whole_Blood	SSSCA1-AS1	11	65337131	65337744	0.039868	rs557675	-3.95	rs680413	0.00362	3.8	-2.286	360	3	lasso	0.00584	0.0765	-2.09753	0.035946	0.509559
Whole_Blood	CTDP1	18	77439801	77514510	0.537535	rs624214	2.72	rs1788661	0.414	-12.72	-2.043	414	15	enet	0.482	2.22e-54	2.09699	0.03599	0.509559
Whole_Blood	ZNF587B	19	58331308	58357606	0.185948	rs260445	3.02	rs12609667	0.126	-7.36	2.088	488	13	enet	0.142	4.83e-14	-2.097	0.036	0.509559
Whole_Blood	ODC1	2	10580094	10588630	0.085441	rs1734343	2.88	rs6741014	0.00493	3.72	-0.924	614	7	enet	0.0261	0.00109	-2.1	0.036	0.509559
Whole_Blood	HLA-K	6	29894955	29897009	0.29999	rs378596	2.36	rs1632953	-0.002002	-2.75	0.243	42	42	blup	0.0818	1.41e-08	2.0966	0.03603	0.509559
Whole_Blood	ADAM12	10	127700950	128077024	0.138346	rs11244854	-2.73	rs898325	0.0208	4.66	2.039	695	8	enet	0.0351	0.000177	2.09577	0.0361	0.509559
Whole_Blood	PCED1B-AS1	12	47599681	47610004	0.198662	rs12306599	-2.79	rs732523	0.0422	-4.94	1.617	458	8	lasso	0.0715	1.14e-07	-2.09625	0.0361	0.509559
Whole_Blood	PSMB1	6	170844205	170862429	0.204742	rs2144667	-2.66	rs7775031	0.111	6.62	-1.601	267	267	blup	0.108	5.98e-11	-2.09413	0.0362	0.5104
Whole_Blood	RP5-1119A7.14	22	36841445	36850991	0.038033	rs4369966	-3.37	rs5756381	-0.000609	-3.07	2.093	598	1	lasso	0.0231	0.00201	-2.093	0.036349	0.511929
Whole_Blood	TOP3A	17	18174742	18218321	0.100749	rs16960744	4.57	rs8080966	0.0461	-4.85	-1.066	280	280	blup	0.0649	4.35e-07	2.09078	0.0365	0.513482
Whole_Blood	TMC5	16	19421818	19510435	0.167476	rs10454701	-2.87	rs6497362	0.0262	5.03	-0.069	460	28	enet	0.0968	6.33e-10	-2.08911	0.0367	0.514575
Whole_Blood	ACVR2A	2	148602086	148687967	0.068194	rs1528836	3.89	rs1364660	0.00545	3.74	2.377	337	337	blup	0.0329	0.000275	2.09	0.0367	0.514575
Whole_Blood	NEB	2	152341850	152591001	0.004204	rs13410490	-3.18	rs2293222	0.00137	-2.57	-2.743	339	339	blup	0.00278	0.156	2.09	0.0367	0.514575
Whole_Blood	CENPN	16	81040103	81066719	0.077598	rs9922187	3.4	rs12928638	0.0296	4.34	1.876	677	2	lasso	0.0152	0.0102	2.08816	0.0368	0.515404
Whole_Blood	CBL	11	119076752	119178859	0.053074	rs4938637	2.84	rs4148173	-0.00237	-3.62	2.082	381	4	lasso	0.00278	0.156	-2.08655	0.036929	0.516486
Whole_Blood	PALB2	16	23614488	23652631	0.020725	rs246334	-2.4	rs2188358	0.0256	4.26	-2.086	437	1	lasso	0.0196	0.00411	-2.086	0.037	0.516486
Whole_Blood	F5	1	169483404	169555826	0.304256	rs11800843	3.353	rs12406092	0.114	-7.41	-1.768	560	7	lasso	0.174	3.81e-17	2.08575	0.037	0.516486
Whole_Blood	SH3TC2	5	148303202	148442726	0.02622	rs10477397	-3.453	rs6873011	0.000339	3.16	-1.934	518	2	enet	0.00535	0.0855	-2.08487	0.03708	0.51703
Whole_Blood	TNFSF12	17	7452208	7461207	0.284281	rs4246413	3.1	rs9899183	0.125	7.2	-1.697	482	8	lasso	0.168	1.59e-16	-2.08409	0.0372	0.51756
Whole_Blood	NMI	2	152126979	152146571	0.099605	rs289858	-3.5	rs1048135	0.0462	5.05	2.405	448	7	enet	0.0317	0.000355	2.08	0.0372	0.51756
Whole_Blood	TMEM158	3	45265958	45267770	0.049284	rs2215708	-2.65	rs7633169	-0.000758	-3.61	-1.111	477	477	blup	-0.00251	0.775	2.08203	0.0373	0.51838
Whole_Blood	SPEF2	5	35617946	35814713	0.023228	rs11960663	3.244	rs6414876	-0.00252	-3.83	-2.079	462	1	lasso	0.0123	0.0187	2.079	0.03762	0.522213
Whole_Blood	RP11-318C24.2	1	175873898	175889649	0.102578	rs6425357	-2.772	rs10913128	0.0671	5.35	-1.998	395	4	lasso	0.055	3.23e-06	-2.0785	0.0377	0.522213
Whole_Blood	PPP1R14BP3	4	140036084	140036528	0.030181	rs11730845	-2.86	rs13112005	-0.0013	2.93	2.078	369	1	lasso	-0.00249	0.764	2.078	0.0377	0.522213
Whole_Blood	CILP2	19	19649057	19657468	0.024032	rs7250569	2.53	rs11669988	-0.00266	-2.89	2.145	356	2	lasso	3.42e-05	0.315	-2.07749	0.0378	0.522451
Whole_Blood	RAB7L1	1	205737114	205744588	0.277564	rs28391411	2.546	rs7522056	0.138	-8.85	2.043	402	9	lasso	0.23	8.74e-23	-2.07678	0.0378	0.522451
Whole_Blood	ZNF702P	19	53471504	53541151	0.20345	rs1661957	-2.68	rs182775	0.107	-6.43	-1.907	475	6	enet	0.0841	8.68e-09	2.07576	0.0379	0.522689
Whole_Blood	CLHC1	2	55401927	55459490	0.481006	rs2576709	-2.91	rs7349405	0.306	10.87	1.846	506	4	lasso	0.356	4.99e-37	2.08	0.0379	0.522689
Whole_Blood	HS3ST3B1	17	14204400	14252721	0.212177	rs7208809	3.32	rs11871821	0.00374	4.3	-0.466	637	637	blup	0.0518	6.13e-06	-2.07171	0.0383	0.526479
Whole_Blood	NDUFA3	19	54606036	54612564	0.286257	rs3898466	2.96	rs11556769	0.145	7.6	-1.919	455	5	lasso	0.145	2.45e-14	-2.07209	0.0383	0.526479
Whole_Blood	CTSS	1	150702672	150738433	0.094882	rs11204693	2.651	rs267734	0.00627	-4.2	1.208	304	304	blup	0.0267	0.000976	-2.0717	0.0383	0.526479
Whole_Blood	HIATL1	9	97136833	97223324	0.607694	rs12235970	-2.19	rs10821352	0.350843	11.58	-2.014	408	21	enet	0.42	2.22e-45	-2.07059	0.0384	0.527279
Whole_Blood	SHC2	19	416583	460996	0.099225	rs10414766	3.3	rs11666069	0.00666	-3.82	-0.04	354	354	blup	-0.000704	0.39	2.06995	0.0385	0.528078
Whole_Blood	SCO2	22	50961997	50964035	0.545724	rs138223	2.62	rs3091397	0.25	9.63	1.796	320	4	lasso	0.34	4.49e-35	2.06733	0.038703	0.530286
Whole_Blood	SLC39A11	17	70642088	71088851	0.311048	rs2714035	2.75	rs9893253	0.123	6.83	-2.372	582	9	lasso	0.121	3.66e-12	-2.06616	0.0388	0.530463
Whole_Blood	ZNF600	19	53267448	53290044	0.493098	rs1661957	-2.68	rs10404486	0.178	-8.26	-0.78	474	48	enet	0.261	4.91e-26	2.066	0.0388	0.530463
Whole_Blood	CCDC77	12	498621	551811	0.192794	rs525381	-3.62	rs2253565	0.0533	-5.72	-2.803	390	390	blup	0.0938	1.19e-09	2.06419	0.039	0.531898
Whole_Blood	RP11-638I2.10	14	100832965	100833257	0.143552	rs12882934	-2.46	rs3742384	0.0909	5.9	-2.032	434	5	lasso	0.0768	3.88e-08	-2.06332	0.039082	0.531898
Whole_Blood	CTSK	1	150768684	150780799	0.405392	rs11204693	2.651	rs11204725	0.237	9.37	-2.429	296	56	enet	0.278	5.48e-28	-2.0633	0.0391	0.531898
Whole_Blood	DNAJB12	10	74092588	74114988	0.092453	rs7100909	-2.58	rs9415064	0.0213	4.67	-1.55	364	364	blup	0.0168	0.00737	-2.06162	0.0392	0.531898
Whole_Blood	CTD-3131K8.3	19	17629139	17631374	0.046115	rs13382133	-4.01	rs4808078	0.0058	3.26	-1.003	424	424	blup	0.00469	0.0994	-2.06165	0.0392	0.531898
Whole_Blood	VAV3	1	108113782	108507766	0.177402	rs17535067	2.517	rs17020055	0.08	5.96	-1.849	464	6	lasso	0.0855	6.58e-09	-2.06221	0.0392	0.531898
Whole_Blood	SLC37A1	21	43916118	44001550	0.045001	rs748319	-3.3	rs2839498	-0.00243	-3.54	2.015	725	2	lasso	0.00112	0.236	-2.0625	0.0392	0.531898
Whole_Blood	RP11-245G13.2	2	11018395	11025244	0.594522	rs1734343	2.88	rs4669639	0.377	11.82	2.058	561	2	lasso	0.368	1.47e-38	2.06	0.0395	0.534818
Whole_Blood	PPBP	4	74852755	74853914	0.010756	rs6845297	-2.81	rs4694649	-7.62e-05	-2.7	0.452	337	337	blup	0.00544	0.0837	-2.05864	0.0395	0.534818
Whole_Blood	ALG11	13	52586534	52598826	0.047938	rs4943005	-2.34	rs1004576	-0.0015	3.28	-0.587	355	355	blup	0.005779	0.0775	-2.0578	0.0396	0.535024
Whole_Blood	NARFL	16	779753	791329	0.273078	rs12448994	-3.32	rs9928077	0.156	8.19	1.878	473	4	lasso	0.174	3.43e-17	2.05743	0.0396	0.535024
Whole_Blood	PLAC9	10	81891438	81905115	0.035604	rs7082705	4.49	rs12411833	0.00579	-3.72	-2.163	402	2	lasso	0.00299	0.148	2.05726	0.0397	0.535229
Whole_Blood	UTP11L	1	38474930	38490496	0.133699	rs11485595	4.359	rs2170169	0.0398	5.09	-3.928	464	464	blup	0.0433	3.41e-05	-2.0571	0.0397	0.535229
Whole_Blood	UBE2O	17	74385532	74449288	0.128715	rs9907921	-3.28	rs7223304	0.0287	-4.9	-1.868	493	18	enet	0.048	1.32e-05	2.05627	0.0398	0.535636
Whole_Blood	FRY	13	32605437	32870794	0.053828	rs9595617	-4.87	rs13313317	0.0346	3.73	1.992	485	2	lasso	0.023128	0.002	2.0551	0.0399	0.535636
Whole_Blood	SRP14-AS1	15	40331512	40359491	0.320526	rs4594236	2.12	rs8041057	0.141	-7.38	2.068	449	6	lasso	0.138	9.82e-14	-2.05458	0.0399	0.535636
Whole_Blood	CD3EAP	19	45909467	45914024	0.01078	rs4420638	5.47	rs11668847	-0.000566	-3.03	2.031	371	371	blup	-0.000155	0.332	-2.05477	0.0399	0.535636
Whole_Blood	HPS3	3	148847371	148891519	0.207552	rs10804733	2.75	rs7633905	0.005	-4.28	-1.786	554	554	blup	0.0206	0.00336	2.05286	0.0401	0.537178
Whole_Blood	RP11-229P13.20	9	139931492	139932407	0.004791	rs28664164	-3.24	rs7854618	-0.002658	2.8	1.522	368	368	blup	0.00579	0.0774	-2.05243	0.0401	0.537178
Whole_Blood	RAD54B	8	95384188	95487337	0.050572	rs17735424	3.27	rs2930961	0.0248	4.08	2.134	482	4	lasso	0.0236	0.00181	2.0503	0.040335	0.539672
Whole_Blood	RP11-356C4.3	16	90171503	90172566	0.00873	rs7195043	-2.9	rs12925933	-0.00225	3.01	0.477	233	233	blup	-0.000959	0.421	-2.05008	0.0404	0.539672
Whole_Blood	LINC00565	13	114629487	114631817	0.266074	rs4150724	3.37	rs9525277	0.0806	6.8	-1.223	322	322	blup	0.214015	3.91e-21	-2.0482	0.0405	0.539672
Whole_Blood	SNRPB2	20	16710606	16722421	0.170831	rs6044175	-3.11	rs997972	0.022194	-5.24	-1.338	721	721	blup	0.0747	5.96e-08	2.04862	0.0405	0.539672
Whole_Blood	LINC00880	3	156799456	156840793	0.034153	rs9883103	3.57	rs7623382	-0.000903	3.35	1.836	426	426	blup	0.00718	0.0567	2.04908	0.0405	0.539672
Whole_Blood	CDRT15P1	17	13927831	13928805	0.168649	rs7208809	3.32	rs11870492	0.114	-7.25	1.922	608	14	enet	0.109	5.06e-11	-2.04638	0.0407	0.541194
Whole_Blood	AC125232.1	2	87257800	87303536	0.547244	rs11127047	2.92	rs17041053	0.322	-10.93	-1.859	108	5	lasso	0.328	1.02e-33	2.05	0.0407	0.541194
Whole_Blood	PPP1R7	2	242088991	242123067	0.007855	rs6437221	-3.02	rs11674695	-0.00257	-2.91	2.046	423	1	lasso	0.00464	0.101	-2.05	0.0408	0.541383
Whole_Blood	KRT18P34	3	156880452	156881721	0.092783	rs9883103	3.57	rs1545854	0.0236	-4.69	1.24	423	423	blup	0.0444	2.71e-05	-2.04507	0.0408	0.541383
Whole_Blood	FICD	12	108908962	108919614	0.022928	rs17258759	3.13	rs2052411	0.011	3.37	2.043	476	1	lasso	0.00292	0.151	2.043	0.0411	0.543649
Whole_Blood	NBR2	17	41277627	41305688	0.215047	rs3817331	-4.35	rs8176145	0.347	-11.34	1.987	284	6	lasso	0.341	3.39e-35	-2.04275	0.0411	0.543649
Whole_Blood	GPR3	1	27719148	27722318	0.038507	rs17361686	-2.78	rs2474293	0.00843	-3.52	-2.167	236	236	blup	0.0123	0.0187	2.04301	0.0411	0.543649
Whole_Blood	SNX18	5	53813589	53842415	0.075066	rs7704507	3.654	rs10461583	0.00306	3.47	1.913	598	598	blup	0.00152	0.213	2.04205	0.04115	0.54374
Whole_Blood	NEK9	14	75548822	75593855	0.082194	rs12889472	-3.69	rs175071	0.0409	-4.74	-3.031	418	17	enet	0.0333	0.000255	2.04133	0.041218	0.544069
Whole_Blood	RPL8	8	146015151	146017972	0.256011	rs2958482	2.23	rs11784860	0.356	11.47	2.091	210	8	lasso	0.347	5.29e-36	2.0405	0.0413	0.544375
Whole_Blood	ATP8B2	1	154298029	154323783	0.068801	rs4845618	5.284	rs1194607	0.0461	-4.77	1.819	388	4	lasso	0.0422	4.22e-05	-2.03911	0.0414	0.544375
Whole_Blood	C20orf196	20	5731039	5844558	0.059585	rs966534	2.48	rs6085263	0.027915	-4.38	2.235	638	3	lasso	0.0111	0.0244	-2.03931	0.0414	0.544375
Whole_Blood	RP5-1021I20.1	14	74254063	74269973	0.503732	rs28550643	3.65	rs17182607	0.371	11.77	-2.303	393	11	lasso	0.396	3.76e-42	-2.03879	0.04147	0.544375
Whole_Blood	RPH3A	12	113008184	113336686	0.468215	rs11066188	5.22	rs7966149	0.416	12.48	-1.917	350	6	lasso	0.445	5.24e-49	-2.0384	0.0415	0.544375
Whole_Blood	ZNF589	3	48282590	48340743	0.574251	rs3172494	-4.12	rs6787500	0.269	10.04	-2.245	249	249	blup	0.287	5.71e-29	-2.03874	0.0415	0.544375
Whole_Blood	MSX2P1	17	56234389	56235161	0.056936	rs9913983	-2.72	rs8071251	0.0539	-4.68	-2.055	430	2	lasso	0.0407	5.71e-05	2.03717	0.0416	0.54512
Whole_Blood	AC093609.1	2	43324884	43329829	0.025152	rs1549723	3.53	rs2052923	-0.00273	3.07	2.07	482	3	lasso	-0.0018	0.559	2.03	0.0419	0.548162
Whole_Blood	C7orf61	7	100054238	100061894	0.003124	rs13223792	3.93	rs6974537	-0.000927	-2.65	-1.699	308	308	blup	0.000722	0.261	-2.03433	0.041919	0.548162
Whole_Blood	CMTR2	16	71315292	71323618	0.049901	rs9935325	-2.83	rs11648802	0.00416	-4.57	-1.051	271	6	lasso	0.0123	0.0187	2.03175	0.0422	0.550695
Whole_Blood	C1orf21	1	184356192	184598154	0.060846	rs13374592	3.824	rs7545368	0.000157	3.97	0.031	490	5	lasso	0.00447	0.105	-2.03105	0.0422	0.550695
Whole_Blood	MIEN1	17	37885409	37887040	0.008363	rs2071369	2.98	rs8076200	0.000988	-3.06	1.507	306	306	blup	0.000323	0.291	-2.03086	0.0423	0.55086
Whole_Blood	SH3YL1	2	217730	266398	0.374236	rs3791221	-2.3	rs17713396	0.351	-11.62	-2.289	374	6	lasso	0.343	1.55e-35	2.03	0.0423	0.55086
Whole_Blood	TRAF3IP3	1	209929377	209955660	0.334534	rs2272866	2.799	rs1044516	0.116	8.4	1.922	513	31	enet	0.338	7.78e-35	2.02834	0.0425	0.552325
Whole_Blood	SLC22A3	6	160769300	160876014	0.072933	rs6935921	-5.83	rs446926	-0.00266	-3.92	-2.428	544	544	blup	0.0144	0.0121	2.02881	0.0425	0.552325
Whole_Blood	MAPKBP1	15	42066632	42119834	0.013315	rs12440045	-4.12	rs1704345	-0.00258	2.9	2.026	413	9	enet	0.000615	0.269	2.02773	0.0426	0.553055
Whole_Blood	NOMO3	16	16326352	16388668	0.472755	rs7192541	-3.12	rs2856553	0.153	-7.63	-2.559	349	19	enet	0.19	9.56e-19	2.02686	0.0427	0.553215
Whole_Blood	TMEM53	1	45100910	45140227	0.061321	rs17388318	2.773	rs2355365	-0.00147	-3.67	1.457	369	369	blup	0.00309	0.145	-2.02652	0.0427	0.553215
Whole_Blood	CTB-134H23.3	16	29065053	29119429	0.00209	rs11642638	-2.77	rs12448482	0.00358	-3.01	-1.113	138	138	blup	0.00891	0.0389	2.02496	0.0429	0.553426
Whole_Blood	MBNL1	3	151961617	152183569	0.017588	rs16864439	-2.79	rs149535	0.000555	-3.24	-2.159	364	364	blup	-0.00203	0.613	2.02494	0.0429	0.553426
Whole_Blood	RP4-555D20.2	3	44158791	44163857	0.092408	rs7622411	2.68	rs808729	-0.00263	2.94	-1.94	346	346	blup	0.0128	0.0169	-2.02494	0.0429	0.553426
Whole_Blood	LINC00205	21	46713200	46717269	0.056735	rs2838768	-3.63	rs4819053	0.0295	-4.04	2.024	495	1	lasso	0.0263	0.00105	-2.024	0.043	0.553426
Whole_Blood	LYZ	12	69742121	69748014	0.657488	rs12304896	3.17	rs2168029	0.488	13.56	1.456	536	42	enet	0.571	1.62e-69	2.02271	0.0431	0.553426
Whole_Blood	KIF18B	17	43002077	43025082	0.039254	rs11012	2.86	rs708563	0.0248	-3.66	-2.023	352	1	lasso	0.00683	0.0612	2.023	0.0431	0.553426
Whole_Blood	CTD-2373H9.5	17	76899345	76901106	0.195859	rs11658442	-3.17	rs8068674	0.0739	6.57	1.825	654	7	enet	0.0981	4.8e-10	2.02263	0.0431	0.553426
Whole_Blood	LRRC8D	1	90286573	90402170	0.080471	rs10801736	-3.419	rs1215649	0.0597	5.23	2.023	384	1	lasso	0.05	8.77e-06	2.023	0.0431	0.553426
Whole_Blood	KAT6A	8	41786997	41909508	0.129847	rs16891354	2.71	rs6987070	-0.000949	4.14	-1.366	377	377	blup	0.0467	1.7e-05	-2.02263	0.043111	0.553426
Whole_Blood	USE1	19	17326155	17330638	0.106357	rs12052065	3.03	rs2279002	0.0775	-5.75	-1.889	407	3	lasso	0.0787	2.62e-08	2.02146	0.0432	0.553905
Whole_Blood	NOTCH4	6	32162620	32191844	0.17717	rs605203	-3	rs11969759	0.02195	4.35	2.432	164	56	enet	0.0913	1.99e-09	2.0214	0.04324	0.553905
Whole_Blood	TRDV1	14	22564309	22564896	0.027659	rs10140836	-3.05	rs11621498	0.00437	3.7	-2.021	739	1	lasso	0.0151	0.0104	-2.021	0.04328	0.553905
Whole_Blood	ITGB5	3	124480795	124620265	0.055853	rs17282057	4.43	rs2279197	0.0147	3.69	-1.937	597	4	lasso	0.0108	0.0259	-2.02025	0.0434	0.554471
Whole_Blood	CHP1	15	41523037	41574043	0.154341	rs12440045	-4.12	rs13313520	0.0463	-5.37	1.421	272	272	blup	0.0816	1.46e-08	-2.01857	0.0435	0.554471
Whole_Blood	GAS8	16	90086037	90111383	0.082843	rs11643271	3.27	rs868045	0.0225	-4.18	-0.824	277	17	enet	0.0457	2.11e-05	2.01918	0.0435	0.554471
Whole_Blood	BRD7	16	50347398	50402845	0.456655	rs8047011	-2.4	rs7184802	0.286	10.54	-1.969	344	10	lasso	0.325	2.78e-33	-2.01913	0.0435	0.554471
Whole_Blood	NFE2	12	54685895	54694905	0.09912	rs12306172	4.29	rs10506328	0.0185	-4.08	-0.946	432	39	enet	0.0344	0.000203	2.01741	0.0437	0.556458
Whole_Blood	HOOK2	19	12873817	12983554	0.082301	rs1049481	-2.91	rs896388	0.0179	4.47	0.656	332	5	lasso	0.0365	0.000133	2.01518	0.0439	0.558054
Whole_Blood	FOXRED2	22	36883237	36903148	0.264181	rs4369966	-3.37	rs139999	0.116	7.97	1.903	642	3	lasso	0.168	1.39e-16	2.01465	0.043941	0.558054
Whole_Blood	RBAKDN	7	5111756	5112854	0.086601	rs4724430	2.77	rs2965031	0.0216	4.21	1.434	357	357	blup	0.0227	0.0022	2.01449	0.043958	0.558054
Whole_Blood	NME7	1	169101961	169337205	0.083342	rs11800843	3.353	rs2037250	0.0263	-4.62	0.884	595	5	lasso	0.0184	0.00525	-2.01349	0.0441	0.559294
Whole_Blood	ZBTB17	1	16268364	16302627	0.080175	rs612727	-2.95	rs4661345	0.0256	-4.35	0.886	405	405	blup	0.0471	1.57e-05	2.01252	0.0442	0.55967
Whole_Blood	RP11-737O24.5	18	2920964	2921683	0.023533	rs10460011	2.53	rs1662820	0.0112	3.45	-1.459	532	3	lasso	0.0116	0.0217	-2.01181	0.04424	0.55967
Whole_Blood	SPATA7	14	88851268	88936694	0.021019	rs12895478	-2.89	rs950388	-0.00111	3.06	-1.873	465	2	lasso	0.00378	0.123	-2.01144	0.044279	0.55967
Whole_Blood	LAMTOR4	7	99746530	99753567	0.185377	rs13223792	3.93	rs11540426	0.0869	-6.42	2.095	278	3	lasso	0.0902	2.51e-09	-2.01118	0.044307	0.55967
Whole_Blood	SLC12A2	5	127419458	127525380	0.01576	rs4836348	-3.051	rs36701	0.00116	-3.03	-1.765	380	2	lasso	0.00674	0.0625	2.00942	0.04449	0.560565
Whole_Blood	DCBLD1	6	117774980	117891021	0.263886	rs2134088	2.77	rs2104064	0.218	-8.99	-1.908	423	10	lasso	0.219	1.1e-21	2.0095	0.0445	0.560565
Whole_Blood	C17orf58	17	65987217	65989765	0.023926	rs12600551	3.78	rs950131	-0.00243	3.13	-1.742	334	6	enet	0.000951	0.246	-2.00888	0.0446	0.560565
Whole_Blood	TMEM50A	1	25664705	25688739	0.371092	rs35614701	2.72	rs3091242	0.0161	4.75	1.708	386	28	enet	0.139	7.6e-14	2.00855	0.0446	0.560565
Whole_Blood	ZBTB49	4	4291924	4323513	0.047403	rs9996403	2.85	rs2980181	0.00325	3.74	-0.998	382	7	enet	2.66e-05	0.316	-2.00859	0.0446	0.560565
Whole_Blood	PKD1P6	16	15219099	15248421	0.093193	rs12447398	2.61	rs12447398	0.00214	-3.35	2.607	111	16	enet	0.0257	0.00118	-2.00677	0.0448	0.562085
Whole_Blood	CDC26	9	116018115	116035718	0.13521	rs7862352	3.06	rs10981715	0.08947	-6.32	-1.871	608	5	lasso	0.0855	6.52e-09	2.00538	0.0449	0.562085
Whole_Blood	PWP1	12	108079509	108106944	0.244403	rs856892	-2.59	rs744267	0.132	7.26	-1.993	456	8	lasso	0.126	1.31e-12	-2.0045	0.045	0.562085
Whole_Blood	IFIT2	10	91061712	91069033	0.065761	rs1051338	7.22	rs4378299	-0.000608	3.6	2.039	561	6	lasso	0.00757	0.052	2.00355	0.0451	0.562085
Whole_Blood	RP11-517P14.2	10	43916186	43917548	0.023932	rs17366781	2.88	rs11814130	-0.00257	3.22	2.004	452	1	lasso	0.000981	0.244	2.004	0.0451	0.562085
Whole_Blood	C17orf62	17	80400522	80408705	0.126038	rs4452007	2.38	rs3751913	0.0557	-5.5	1.942	404	4	lasso	0.0671	2.77e-07	-2.00417	0.0451	0.562085
Whole_Blood	CTC-428H11.2	5	86672073	86672997	0.013398	rs1423626	-3.039	rs12514659	-0.00233	2.62	-0.733	268	268	blup	0.00215	0.182	-2.00332	0.04514	0.562085
Whole_Blood	TPSAB1	16	1290697	1292555	0.057121	rs12448994	-3.32	rs909921	0.0138	3.95	1.919	449	3	lasso	-0.00215	0.646	2.00301	0.0452	0.562085
Whole_Blood	ALKBH5	17	18086392	18113268	0.100553	rs16960744	4.57	rs2360234	0.0711	5.5	-2.003	307	1	lasso	0.0654	3.99e-07	-2.003	0.0452	0.562085
Whole_Blood	ITGB1BP1	2	9545813	9563676	0.080664	rs12474540	3.69	rs10177742	-0.00238	3.39	-1.351	433	433	blup	-0.00213	0.639	-2	0.0452	0.562085
Whole_Blood	GPN3	12	110890289	110907073	0.335929	rs1011300	-3.89	rs4766492	0.395	-12.07	-1.973	250	4	lasso	0.391	1.68e-41	2.00161	0.0453	0.562085
Whole_Blood	RP11-46D6.1	16	46656773	46658363	0.768995	rs12923667	-3.16	rs16952129	0.00392	-3.06	-2.865	93	13	lasso	0.0327	0.000287	2.00194	0.0453	0.562085
Whole_Blood	TM9SF4	20	30697309	30755061	0.015879	rs293572	2.88	rs6060531	-0.002316	2.75	1.737	303	303	blup	-0.00168	0.535	2.00191	0.0453	0.562085
Whole_Blood	CCDC82	11	96085933	96123087	0.106102	rs1439528	-2.96	rs11021568	0.111	6.48	-2.029	474	2	lasso	0.107	8.26e-11	-2.00036	0.045461	0.562906
Whole_Blood	DPH2	1	44435672	44439041	0.097026	rs3791041	2.66	rs6697117	0.00742	4.05	0.112	412	412	blup	-0.00243	0.74	2.00042	0.0455	0.562906
Whole_Blood	XXyac-YM21GA2.7	9	90471930	90474314	0.357521	rs10121008	-2.95	rs560019	0.179964	8.97	2.054	573	11	lasso	0.306	4.55e-31	1.9997	0.0455	0.562906
Whole_Blood	RP11-96K19.5	1	111505924	111507271	0.022849	rs6701118	4.576	rs11102183	0.00198	3.61	1.249	608	13	enet	0.00605	0.073	1.99951	0.0456	0.56304
Whole_Blood	SLC35F6	2	26987152	27004099	0.062551	rs1124649	-3.68	rs11126806	-0.00142	3.47	-2.773	386	386	blup	0.000604	0.27	-2	0.0456	0.56304
Whole_Blood	CSNK2B	6	31633168	31637847	0.03196	rs2523591	3.29	rs2075800	-0.00265	-3.25	1.862	245	11	enet	-0.00185	0.572	-1.9965	0.04588	0.565637
Whole_Blood	FAM72B	1	120837756	120855681	0.031921	rs11249433	2.124	rs6683357	0.0168	3.75	-1.996	101	1	lasso	0.0127	0.0173	-1.996	0.0459	0.565637
Whole_Blood	POLL	10	103338639	103347589	0.007341	rs7913468	-2.49	rs1111350	0.015	-3.27	-0.46	296	11	enet	0.017	0.00709	1.99578	0.046	0.565764
Whole_Blood	RP4-713B5.2	1	93850044	93850555	0.043903	rs6657230	3.444	rs633789	-0.00266	-3.21	-1.327	311	311	blup	0.000491	0.278	1.99527	0.046	0.565764
Whole_Blood	NAGLU	17	40688190	40696467	0.068911	rs2301647	-4.65	rs659497	0.0596	-4.9	1.994	249	1	lasso	0.0497	9.46e-06	-1.994	0.0462	0.567118
Whole_Blood	DOCK6	19	11309971	11373128	0.180077	rs3786722	-5.42	rs375323	0.00391	4.88	-0.509	387	13	enet	0.0427	3.87e-05	-1.99328	0.0462	0.567118
Whole_Blood	ZNF713	7	55955205	56009918	0.134975	rs4948096	2.95	rs17664478	-0.00273	-3.92	-1.629	321	321	blup	0.0212	0.00293	1.99213	0.046357	0.568468
Whole_Blood	STXBP4	17	53046147	53241646	0.015265	rs12450116	2.57	rs8064882	0.0285	3.57	1.992	500	1	lasso	0.00704	0.0585	1.992	0.0464	0.568468
Whole_Blood	RP11-572O17.1	4	1714548	1715349	0.016241	rs2166580	3.54	rs6858080	0.0243	-3.49	1.991	273	1	lasso	-0.000695	0.389	-1.991	0.0465	0.568589
Whole_Blood	GSN-AS1	9	124043046	124047808	0.020653	rs10818583	4.73	rs306798	-0.001578	-2.81	1.13	410	410	blup	5.13e-05	0.313	-1.99107	0.0465	0.568589
Whole_Blood	RP11-93B14.6	20	61272071	61274656	0.065107	rs2427355	2.81	rs1321353	0.000816	3.3	1.99	510	1	lasso	0.000102	0.309	1.99	0.0466	0.568709
Whole_Blood	C2orf27A	2	132479948	132524973	0.291453	rs941325	-2.85	rs2175144	0.116	-7.3	-0.024	124	124	blup	0.219	1.12e-21	1.99	0.0466	0.568709
Whole_Blood	CTC-228N24.3	5	127276118	127418864	0.161678	rs4836348	-3.051	rs3749748	0.102	-6.55	-1.585	379	7	lasso	0.101	2.83e-10	1.98872	0.04673	0.569745
Whole_Blood	TXK	4	48068410	48136273	0.023034	rs7681242	-3.12	rs4340770	0.00352	3.75	-1.988	359	1	lasso	-0.00176	0.551	-1.988	0.0468	0.570047
Whole_Blood	KIAA0391	14	35591052	35743271	0.178573	rs2295104	4.14	rs12100841	0.133	7.26	-2.474	368	8	lasso	0.146	1.98e-14	-1.98663	0.046964	0.571381
Whole_Blood	SLC26A8	6	35911291	35992645	0.188388	rs664367	-2.79	rs9470191	0.0947	6.37	1.923	388	16	enet	0.0952	8.92e-10	1.98594	0.047	0.571381
Whole_Blood	GIMAP6	7	150322463	150329473	0.054538	rs12673426	-3.18	rs4725927	-0.00163	-3.82	2.05	467	3	lasso	0.00515	0.0895	-1.98542	0.047098	0.571495
Whole_Blood	NUFIP2	17	27582854	27621136	0.033735	rs2289629	3.58	rs497993	0.00513	3.25	1.872	337	2	enet	-0.0003	0.346	1.98511	0.0471	0.571495
Whole_Blood	ASCC1	10	73856278	73976892	0.126399	rs7100909	-2.58	rs1668156	0.00869	-3.47	0.756	429	429	blup	0.00945	0.0346	-1.98475	0.0472	0.571609
Whole_Blood	RGP1	9	35749226	35758572	0.138607	rs741917	3.32	rs3750434	0.120793	-6.95	2.288	418	7	enet	0.119	6.43e-12	-1.98408	0.0472	0.571609
Whole_Blood	CLDN15	7	100875373	100882101	0.333941	rs6942609	-2.85	rs7778271	0.208	8.87	1.788	377	8	lasso	0.202	6.29e-20	1.98366	0.047294	0.571836
Whole_Blood	ZNF814	19	58360099	58400442	0.299001	rs260445	3.02	rs3745123	0.174	-8.62	1.503	473	8	lasso	0.191	7.88e-19	-1.98293	0.0474	0.571836
Whole_Blood	GPX7	1	53068044	53074723	0.517036	rs835338	-2.883	rs835342	0.292	10.49	-2.121	302	7	lasso	0.307	3.37e-31	-1.9828	0.0474	0.571836
Whole_Blood	RNF217	6	125283691	125413779	0.008002	rs488367	-3.11	rs6569399	-0.000344	3.34	-1.845	493	3	lasso	-0.000215	0.338	-1.9826	0.0474	0.571836
Whole_Blood	RP11-506M12.1	7	99712837	99724762	0.020531	rs13223792	3.93	rs2285886	-0.00248	2.9	-1.033	281	2	lasso	0.00283	0.154	-1.98227	0.047449	0.571881
Whole_Blood	ALMS1P	2	73872046	73912703	0.109879	rs869927	2.79	rs13384952	0.0495	5.12	1.897	356	8	lasso	0.0539	4.07e-06	1.98	0.0477	0.574357
Whole_Blood	EAF1-AS1	3	15477678	15491501	0.025021	rs17041602	2.93	rs3852037	-0.00262	2.91	1.979	377	1	lasso	0.00502	0.092	1.979	0.0478	0.575013
Whole_Blood	ACOX1	17	73937588	73975300	0.479849	rs9907921	-3.28	rs8065144	0.166	-7.89	-3.178	409	33	enet	0.237	1.65e-23	1.9766	0.0481	0.576085
Whole_Blood	LCN8	9	139648838	139652678	0.542325	rs28664164	-3.24	rs2282259	0.452218	12.95	-2.037	398	4	lasso	0.448	2.26e-49	-1.97604	0.0481	0.576085
Whole_Blood	NARS2	11	78147007	78285919	0.134171	rs530588	3.74	rs10899556	0.111	-7.2	-1.755	455	4	lasso	0.101	2.58e-10	1.97638	0.048111	0.576085
Whole_Blood	NUDT22	11	63993413	63997749	0.073072	rs11820322	-2.65	rs893006	-0.00259	3.14	-1.271	345	345	blup	0.00359	0.128	-1.97569	0.04819	0.576085
Whole_Blood	ALPL	1	21835858	21904905	0.025759	rs17457434	-2.845	rs1767429	-0.00124	-3.44	1.976	392	1	lasso	-0.00165	0.53	-1.976	0.0482	0.576085
Whole_Blood	AF064858.7	21	40346355	40349700	0.11179	rs2836631	5.2	rs2836878	0.0613	-4.91	2.124	642	5	lasso	0.0481	1.3e-05	-1.9752	0.0482	0.576085
Whole_Blood	ATP5J2	7	99046098	99063954	0.01954	rs2572000	3.12	rs10499948	0.00497	-3.21	-1.365	316	2	lasso	0.000154	0.305	1.97502	0.048265	0.576085
Whole_Blood	ADCY7	16	50280048	50346947	0.246959	rs8047011	-2.4	rs11644043	0.117	7.49	-1.737	333	35	enet	0.123	2.44e-12	-1.97485	0.0483	0.576085
Whole_Blood	LBR	1	225589204	225616627	0.038721	rs17557867	2.733	rs17557867	0.002	-3.44	2.733	407	4	lasso	0.0232	0.00196	-1.97474	0.0483	0.576085
Whole_Blood	STAT5B	17	40351186	40428725	0.003685	rs2301647	-4.65	rs12150495	0.0013	3.67	1.974	306	1	lasso	0.00391	0.119	1.974	0.0484	0.576188
Whole_Blood	CTC-462L7.1	17	53246184	53250993	0.111946	rs12450116	2.57	rs17817950	0.0607	5.19	2.036	541	7	lasso	0.05	8.91e-06	1.97364	0.0484	0.576188
Whole_Blood	ZNF133	20	18269121	18297640	0.01698	rs398523	2.88	rs17732567	0.004969	-3.38	-1.973	511	1	lasso	0.0107	0.0265	1.973	0.0485	0.576835
Whole_Blood	STK11	19	1189406	1228285	0.19121	rs12972390	2.69	rs3764640	0.069	-6.17	-1.818	429	4	lasso	0.0777	3.24e-08	1.9722	0.0486	0.57748
Whole_Blood	CYP4V2	4	187112674	187134610	0.484614	rs10013653	-3.63	rs13146272	0.188	8.46	2.509	582	56	enet	0.28	4.18e-28	1.97142	0.0487	0.578124
Whole_Blood	AC074011.2	2	28856148	28887406	0.521963	rs6547865	-2.66	rs6719289	0.289	10.61	-2.341	486	39	enet	0.335	1.58e-34	-1.97	0.0488	0.578766
Whole_Blood	TK2	16	66541906	66586447	0.361523	rs2344565	-2.65	rs7193473	0.294	10.48	1.906	435	6	lasso	0.349	3.59e-36	1.96957	0.0489	0.579408
Whole_Blood	SRXN1	20	627259	634014	0.527053	rs6051908	-2.7	rs6116961	0.229821	-9.26	-1.399	684	8	lasso	0.287	6e-29	1.96803	0.0491	0.581232
Whole_Blood	RGS12	4	3310762	3441640	0.160592	rs11731847	-2.97	rs2749779	-0.00165	-3.43	0.138	413	413	blup	0.00879	0.0398	-1.96704	0.0492	0.581797
Whole_Blood	DSC1	18	28709199	28742819	0.049294	rs1426308	2.68	rs8091481	0.00766	-3.5	-1.903	503	4	lasso	0.00468	0.0997	1.96653	0.04924	0.581797
Whole_Blood	TRBV28	7	142428484	142428984	0.555738	rs8176063	-3.21	rs4726568	0.431	-12.62	-1.842	417	59	enet	0.473	4.62e-53	1.96528	0.049382	0.582597
Whole_Blood	ZMYM1	1	35525387	35581460	0.068137	rs4320749	-3.675	rs2971408	-0.00229	3.2	-0.188	307	307	blup	8.75e-05	0.31	1.96553	0.0494	0.582597
Whole_Blood	PPP1R32	11	61248592	61258403	0.046575	rs11230723	-2.58	rs3741259	0.00263	-3.22	-0.788	375	3	enet	-0.00217	0.652	1.9646	0.049461	0.582772
Whole_Blood	PPP2CB	8	30631973	30671830	0.43138	rs7824823	2.77	rs4733509	0.246	10.18	1.816	377	15	enet	0.285	9.64e-29	1.96316	0.049628	0.583702
Whole_Blood	UBE2E3	2	181831975	181941264	0.157087	rs13020845	2.92	rs1401131	0.102	6.52	-2.341	389	4	lasso	0.0955	8.28e-10	-1.96	0.0497	0.583702
Whole_Blood	AC008073.7	2	24388753	24397874	0.088978	rs35379186	-3.34	rs10173173	0.0508	5.32	1.781	283	11	lasso	0.0726	9.15e-08	1.96	0.0497	0.583702
Whole_Blood	TRAV26-2	14	22670477	22671262	0.212186	rs10140836	-3.05	rs7159024	0.085	-6.14	-1.941	729	4	lasso	0.0753	5.33e-08	1.96092	0.049888	0.583702
Whole_Blood	AC018737.1	2	122407226	122485784	0.021558	rs2253448	-2.4	rs4848730	-0.00231	-3.14	-1.066	319	2	enet	-0.00139	0.484	1.96	0.0499	0.583702
Whole_Blood	SMU1	9	33041762	33076665	0.147726	rs1409691	3.13	rs10758180	0.109813	-6.81	-1.961	467	2	lasso	0.108	5.94e-11	1.96067	0.0499	0.583702
Whole_Blood	TMEM9B-AS1	11	8986321	8999074	0.246483	rs4537761	4.29	rs11042148	0.147	7.53	1.104	359	12	enet	0.177	2.16e-17	1.96077	0.049906	0.583702
Whole_Blood	SNX19	11	130745331	130786404	0.660458	rs7933829	-3.14	rs2276097	0.612	14.99	-2.107	642	11	lasso	0.61	5.62e-77	-1.96074	0.04991	0.583702
Whole_Blood	APOBR	16	28505970	28510291	0.015246	rs11642638	-2.77	rs480400	0.0048	-3.32	1.96	220	1	lasso	0.0028	0.155	-1.96	0.05	0.584213
