# Supplementary material for: Machine Learning Revealed Ferroptosis Features and a Novel Ferroptosis-Based Classification for Diagnosis in Acute Myocardial Infarction
Source: Front Genet. 2022 Jan 25;13:813438. doi: 10.3389/fgene.2022.813438 (PMC8821875; doi:10.3389/fgene.2022.813438)
Supplement: Supplementary file 2 [file Table4.XLSX]

## Sheet: DATA_BP
Table-S2: The detailed results of enrichment analysis
ID	Description	GeneRatio	BgRatio	pvalue	p.adjust	qvalue	geneID	Count
GO:0002283	neutrophil activation involved in immune response	107/2156	490/18866	1.99756e-11	9.41065e-08	8.49447e-08	NHLRC3/C6orf120/MCEMP1/ANO6/CLEC4C/CLEC12A/SIRPA/LRG1/NAPRT/GHDC/CYSTM1/MAGT1/CRISPLD2/DNAJC5/PLEKHO2/DOK3/MMP25/ARHGAP9/KCMF1/CAND1/CALML5/PLAC8/SIGLEC9/GCA/BRI3/CYFIP1/ENPP4/TMC6/PADI2/LILRA2/CKAP4/PGRMC1/VAT1/SIRPB1/TOM1/MVP/RAB3D/SCAMP1/PGLYRP1/MGAM/AP1M1/VNN1/SIGLEC5/SNAP23/CDK13/PDXK/RAB7A/TLR2/TCN1/STXBP2/SPTAN1/SLPI/SLC2A3/S100A12/S100A11/S100A9/S100A8/RNASE2/RAP1B/RAP1A/PYGL/PTPN6/QSOX1/…	107
GO:0043312	neutrophil degranulation	106/2156	487/18866	3.04749e-11	9.41065e-08	8.49447e-08	NHLRC3/C6orf120/MCEMP1/ANO6/CLEC4C/CLEC12A/SIRPA/LRG1/NAPRT/GHDC/CYSTM1/MAGT1/CRISPLD2/DNAJC5/PLEKHO2/DOK3/MMP25/ARHGAP9/KCMF1/CAND1/CALML5/PLAC8/SIGLEC9/GCA/BRI3/CYFIP1/ENPP4/TMC6/PADI2/CKAP4/PGRMC1/VAT1/SIRPB1/TOM1/MVP/RAB3D/SCAMP1/PGLYRP1/MGAM/AP1M1/VNN1/SIGLEC5/SNAP23/CDK13/PDXK/RAB7A/TLR2/TCN1/STXBP2/SPTAN1/SLPI/SLC2A3/S100A12/S100A11/S100A9/S100A8/RNASE2/RAP1B/RAP1A/PYGL/PTPN6/QSOX1/PRKCD/P…	106
GO:0030098	lymphocyte differentiation	73/2156	368/18866	1.61233e-06	0.00270643	0.00244295	CCR2/IL27/PIK3R6/ZC3H8/BCL11B/SEMA4A/SH3RF1/IFNK/METTL3/DOCK10/PPP2R3C/GON4L/ZBTB7B/TBX21/NCAPH2/PTPN22/TUSC2/RIPK3/LILRB4/RASGRP1/HDAC5/TOX/HDAC4/ITM2A/PGLYRP1/VNN1/ZBTB16/VAV1/TNFSF4/TSC1/TP53/SPI1/SOX12/SOS1/SFRP1/SATB1/RORA/RELB/PTPN6/PTPN2/PTGER4/PRKCZ/PKNOX1/PIK3CD/NFATC2/DNAJB9/SMAD7/JAK3/INHA/IL15/IL12B/IL10/IL4R/IFNG/IFNA1/ID2/HMGB1/HLX/MR1/GPR18/GLI2/GATA3/GAS6/FUT7/FCGR2B/CTNNB1/CR1/CL…	73
GO:0042110	T cell activation	90/2156	483/18866	1.75287e-06	0.00270643	0.00244295	CCR2/CCDC88B/IL27/NLRC3/PIK3R6/SIRPA/TNFRSF13C/ZC3H8/BCL11B/SEMA4A/CDH26/SH3RF1/TWSG1/IFNK/METTL3/LAX1/ZBTB7B/TBX21/NCAPH2/PTPN22/GLMN/BTN3A1/RIPK3/LILRB4/SIRPB1/RASGRP1/TOX/GRAP2/DLG5/BCL10/VNN1/ZBTB16/YES1/VAV1/TNFRSF4/TNFSF4/TSC1/TP53/SOX12/SOS1/XCL1/CCL5/SATB1/RORA/RELB/PTPN6/PTPN2/PTGER4/PRKCZ/PRKCQ/PKNOX1/PIK3CD/PAK3/NFATC2/NEDD4/MSN/SMAD7/JAK3/IL15/IL12B/IL10/IL6ST/IL4R/IGF1/IFNG/IFNA1/HMG…	90
GO:0050863	regulation of T cell activation	67/2156	332/18866	2.30357e-06	0.00284537	0.00256836	CCR2/CCDC88B/IL27/PIK3R6/SIRPA/TNFRSF13C/ZC3H8/SH3RF1/TWSG1/METTL3/LAX1/ZBTB7B/TBX21/PTPN22/GLMN/RIPK3/LILRB4/SIRPB1/RASGRP1/TOX/GRAP2/DLG5/BCL10/VNN1/ZBTB16/YES1/VAV1/TNFSF4/SOX12/SOS1/XCL1/CCL5/PTPN6/PTPN2/PRKCZ/PRKCQ/PAK3/NFATC2/SMAD7/JAK3/IL15/IL12B/IL10/IL6ST/IL4R/IGF1/IFNG/HMGB1/HLX/HLA-DPA1/GNRH1/GLI2/GATA3/FYN/FLOT2/FCGR2B/DUSP3/DLG1/CTNNB1/CSK/CR1/CLPTM1/CD70/RUNX3/BCL6/ADAM8/ADA	67
GO:0045619	regulation of lymphocyte differentiation	42/2156	181/18866	5.19522e-06	0.00472873	0.00426837	CCR2/IL27/PIK3R6/ZC3H8/SH3RF1/METTL3/PPP2R3C/ZBTB7B/TBX21/LILRB4/RASGRP1/TOX/PGLYRP1/VNN1/ZBTB16/TNFSF4/SOX12/SOS1/SFRP1/PTPN6/PTPN2/PRKCZ/NFATC2/SMAD7/JAK3/INHA/IL15/IL12B/IL4R/IFNG/ID2/HMGB1/HLX/GLI2/GATA3/GAS6/CR1/CLPTM1/RUNX3/BCL6/ADAM8/ADA	42
GO:2001235	positive regulation of apoptotic signaling pathway	42/2156	183/18866	6.96101e-06	0.00472873	0.00426837	DEDD2/BMF/STYXL1/HTRA2/NOX1/SIRT1/RIPK3/YWHAQ/MLLT11/DNM1L/BCL2L11/BCLAF1/PDCD5/BCL10/HRK/HYAL2/PRKRA/TP53/TGFBR1/TFDP2/SFRP1/SFPQ/S100A9/S100A8/PTPN2/PTEN/MAPK8/PRKCD/PPP1CA/PLAUR/MMP9/MCL1/INHBB/GZMB/GSK3A/GPER1/SFN/DDIT3/CASP8/BIK/BID/AGT	42
GO:0006476	protein deacetylation	27/2156	97/18866	7.59119e-06	0.00472873	0.00426837	SPRED1/JDP2/HDAC11/SMARCAD1/BEX4/PRMT6/MIER2/ZBTB7B/BRMS1/SIRT1/SIRT2/BAZ2A/MORF4L1/RBM14/HDAC5/HDAC4/TP53/SREBF1/SFPQ/REST/KDM5A/MAPK8/PRKAA2/PRKAA1/IFNG/FNTA/BCL6	27
GO:0035710	CD4-positive, alpha-beta T cell activation	27/2156	97/18866	7.59119e-06	0.00472873	0.00426837	IL27/SEMA4A/CDH26/SH3RF1/TWSG1/ZBTB7B/TBX21/TOX/TNFSF4/XCL1/SATB1/RORA/RELB/PTGER4/PRKCZ/PRKCQ/SMAD7/JAK3/IL12B/IL4R/IFNG/HMGB1/HLX/GATA3/FUT7/RUNX3/BCL6	27
GO:0007159	leukocyte cell-cell adhesion	70/2156	364/18866	8.05119e-06	0.00472873	0.00426837	CCR2/CCDC88B/PIK3R6/SIRPA/TNFRSF13C/ZC3H8/WNK1/TWSG1/CCL28/LAX1/ZBTB7B/TBX21/PTPN22/GLMN/LILRB4/CLEC4M/SIRPB1/TNIP1/RASGRP1/GRAP2/DLG5/BCL10/VNN1/ZBTB16/YES1/VAV1/TNFSF4/SOX12/SELPLG/XCL1/CCL5/S100A9/S100A8/PTPN6/PTPN2/PRKCZ/PRKCQ/PAK3/MSN/SMAD7/JAK3/IL15/IL12B/IL10/IL6ST/IL4R/IGF1/IFNG/HMGB1/HLX/HLA-DPA1/GNRH1/GLI2/GATA3/FYN/FUT7/FLOT2/FCGR2B/ELANE/DUSP3/DLG1/CX3CR1/CSK/CD70/RUNX3/BMP7/BCL6/ALOX…	70
GO:0030217	T cell differentiation	53/2156	253/18866	8.42229e-06	0.00472873	0.00426837	CCR2/IL27/PIK3R6/ZC3H8/BCL11B/SEMA4A/SH3RF1/METTL3/ZBTB7B/TBX21/NCAPH2/PTPN22/RIPK3/LILRB4/RASGRP1/TOX/VNN1/ZBTB16/VAV1/TNFSF4/TSC1/TP53/SOX12/SOS1/SATB1/RORA/RELB/PTPN2/PTGER4/PRKCZ/PKNOX1/PIK3CD/NFATC2/SMAD7/JAK3/IL15/IL12B/IL4R/IFNG/HMGB1/HLX/MR1/GPR18/GLI2/GATA3/FUT7/CTNNB1/CR1/CLPTM1/RUNX3/BCL6/ADAM8/ADA	53
GO:0043434	response to peptide hormone	82/2156	447/18866	9.19323e-06	0.00473145	0.00427082	CPEB2/NUCKS1/BAIAP2L1/DENND4C/VPS13C/GHRL/ATP6V1H/ZBTB7B/FGF21/SIRT1/CYFIP1/LPIN1/TRIM16/BAIAP2/HDAC5/NR1H4/EPM2AIP1/C2CD5/RNF40/LPIN2/ATP6V0D1/SOCS3/ATP6V0E1/EIF2B2/IRS4/TSC1/TLR2/TGFBR3/STAT4/STAT1/SREBF1/SPARC/SOS1/SRSF4/RPS6KB1/REG1A/RBBP4/RAP1B/PTPN2/PTEN/PRKCZ/PRKCQ/PRKCD/PRKAR2B/PRKACB/PRKAA1/PPAT/POR/PKM/PIK3C2A/PDK4/PDE3B/NKX6-1/MC4R/MAX/JAK3/EIF6/INSIG1/INHBB/IL10/HSD11B2/GSK3A/GRB14/GP…	82
GO:0055069	zinc ion homeostasis	15/2156	39/18866	1.21426e-05	0.00553823	0.00499906	MT1HL1/SLC30A7/TMC8/SLC30A5/SLC39A4/SLC30A2/SLC30A1/S100A9/S100A8/MT2A/MT1X/MT1H/MT1G/MT1F/MT1E	15
GO:0043367	CD4-positive, alpha-beta T cell differentiation	23/2156	78/18866	1.25543e-05	0.00553823	0.00499906	IL27/SEMA4A/SH3RF1/ZBTB7B/TBX21/TOX/TNFSF4/SATB1/RORA/RELB/PTGER4/PRKCZ/SMAD7/JAK3/IL12B/IL4R/IFNG/HMGB1/HLX/GATA3/FUT7/RUNX3/BCL6	23
GO:0050858	negative regulation of antigen receptor-mediated signaling pathway	13/2156	31/18866	1.53742e-05	0.00623224	0.00562551	MIR34A/PVRIG/PHPT1/PTPN22/LILRB4/LPXN/PTPN6/PTPN2/SH2D1A/GBP1/FCGR2B/ELF1/DUSP3	13
GO:0071349	cellular response to interleukin-12	17/2156	49/18866	1.61457e-05	0.00623224	0.00562551	SIRPA/PDCD4/TALDO1/STAT4/SOD2/RAP1B/PITPNA/SERPINB2/MSN/LMNB1/IL12RB2/IL12B/IL10/IFNG/HNRNPA2B1/CNN2/CFL1	17
GO:0070671	response to interleukin-12	17/2156	50/18866	2.18748e-05	0.00794699	0.00717331	SIRPA/PDCD4/TALDO1/STAT4/SOD2/RAP1B/PITPNA/SERPINB2/MSN/LMNB1/IL12RB2/IL12B/IL10/IFNG/HNRNPA2B1/CNN2/CFL1	17
GO:0001836	release of cytochrome c from mitochondria	19/2156	60/18866	2.31719e-05	0.00795053	0.0071765	BMF/PAM16/MLLT11/DNM1L/BCL2L11/PDCD5/NOL3/HRK/TP53/SOD2/PSMD10/PLAUR/MMP9/IGF1/GPER1/SFN/CCK/BIK/BID	19
GO:0090200	positive regulation of release of cytochrome c from mitochondria	12/2156	28/18866	2.51592e-05	0.00817807	0.0073819	BMF/MLLT11/DNM1L/BCL2L11/PDCD5/HRK/TP53/PLAUR/MMP9/GPER1/BIK/BID	12
GO:0045580	regulation of T cell differentiation	35/2156	150/18866	2.70661e-05	0.00835802	0.00754433	CCR2/IL27/PIK3R6/ZC3H8/SH3RF1/METTL3/ZBTB7B/TBX21/LILRB4/RASGRP1/TOX/VNN1/ZBTB16/TNFSF4/SOX12/SOS1/PTPN2/PRKCZ/NFATC2/SMAD7/JAK3/IL15/IL12B/IL4R/IFNG/HMGB1/HLX/GLI2/GATA3/CR1/CLPTM1/RUNX3/BCL6/ADAM8/ADA	35
GO:0006882	cellular zinc ion homeostasis	14/2156	37/18866	2.93974e-05	0.00864564	0.00780394	MT1HL1/SLC30A7/SLC30A5/SLC39A4/SLC30A2/SLC30A1/S100A9/S100A8/MT2A/MT1X/MT1H/MT1G/MT1F/MT1E	14
GO:0022409	positive regulation of cell-cell adhesion	55/2156	279/18866	3.5661e-05	0.00960173	0.00866696	CCR2/CCDC88B/PIK3R6/SIRPA/TNFRSF13C/ZBTB7B/PTPN22/KIFAP3/LILRB4/SIRPB1/FLOT1/RASGRP1/GRAP2/BCL10/VNN1/ADAM19/ZBTB16/YES1/VAV1/TNFSF4/SOX12/XCL1/CCL5/PTPN6/PRKCZ/PRKCQ/PLAUR/PAK3/SMAD7/JAK3/IL15/IL12B/IL10/IL6ST/IL4R/IGF1/IFNG/FOXA1/HMGB1/HLX/HLA-DPA1/GLI2/GATA3/FYN/FUT7/FLOT2/ELANE/CSK/CD70/RUNX3/BMP7/BCL6/ALOX5/ADAM8/ADA	55
GO:0046631	alpha-beta T cell activation	34/2156	146/18866	3.65571e-05	0.00960173	0.00866696	CCR2/IL27/BCL11B/SEMA4A/CDH26/SH3RF1/TWSG1/ZBTB7B/TBX21/PTPN22/TOX/ZBTB16/TNFSF4/XCL1/SATB1/RORA/RELB/PTGER4/PRKCZ/PRKCQ/SMAD7/JAK3/IL15/IL12B/IL4R/IFNG/HMGB1/HLX/GPR18/GATA3/FUT7/RUNX3/BCL6/ADA	34
GO:0035722	interleukin-12-mediated signaling pathway	16/2156	47/18866	3.73124e-05	0.00960173	0.00866696	PDCD4/TALDO1/STAT4/SOD2/RAP1B/PITPNA/SERPINB2/MSN/LMNB1/IL12RB2/IL12B/IL10/IFNG/HNRNPA2B1/CNN2/CFL1	16
GO:0043371	negative regulation of CD4-positive, alpha-beta T cell differentiation	10/2156	21/18866	3.9808e-05	0.00983416	0.00887675	ZBTB7B/TBX21/TNFSF4/SMAD7/JAK3/IL4R/HMGB1/HLX/RUNX3/BCL6	10
GO:0046632	alpha-beta T cell differentiation	27/2156	106/18866	4.34665e-05	0.00994969	0.00898104	IL27/BCL11B/SEMA4A/SH3RF1/ZBTB7B/TBX21/TOX/ZBTB16/TNFSF4/SATB1/RORA/RELB/PTGER4/PRKCZ/SMAD7/JAK3/IL12B/IL4R/IFNG/HMGB1/HLX/GPR18/GATA3/FUT7/RUNX3/BCL6/ADA	27
GO:0014854	response to inactivity	8/2156	14/18866	4.56213e-05	0.00994969	0.00898104	FBXO32/HDAC4/UTRN/SGCA/PKM/IL10/CASQ1/ACTN3	8
GO:1903037	regulation of leukocyte cell-cell adhesion	62/2156	329/18866	4.85026e-05	0.00994969	0.00898104	CCR2/CCDC88B/PIK3R6/SIRPA/TNFRSF13C/ZC3H8/WNK1/TWSG1/CCL28/LAX1/ZBTB7B/TBX21/PTPN22/GLMN/LILRB4/SIRPB1/RASGRP1/GRAP2/DLG5/BCL10/VNN1/ZBTB16/YES1/VAV1/TNFSF4/SOX12/XCL1/CCL5/PTPN6/PTPN2/PRKCZ/PRKCQ/PAK3/SMAD7/JAK3/IL15/IL12B/IL10/IL6ST/IL4R/IGF1/IFNG/HMGB1/HLX/HLA-DPA1/GNRH1/GLI2/GATA3/FYN/FUT7/FLOT2/FCGR2B/ELANE/DUSP3/DLG1/CSK/CD70/RUNX3/BCL6/ALOX5/ADAM8/ADA	62
GO:2000514	regulation of CD4-positive, alpha-beta T cell activation	19/2156	63/18866	4.96085e-05	0.00994969	0.00898104	IL27/SH3RF1/TWSG1/ZBTB7B/TBX21/TNFSF4/XCL1/PRKCZ/PRKCQ/SMAD7/JAK3/IL12B/IL4R/IFNG/HMGB1/HLX/GATA3/RUNX3/BCL6	19
GO:0043370	regulation of CD4-positive, alpha-beta T cell differentiation	16/2156	48/18866	5.00724e-05	0.00994969	0.00898104	IL27/SH3RF1/ZBTB7B/TBX21/TNFSF4/PRKCZ/SMAD7/JAK3/IL12B/IL4R/IFNG/HMGB1/HLX/GATA3/RUNX3/BCL6	16
GO:0035601	protein deacylation	27/2156	107/18866	5.18877e-05	0.00994969	0.00898104	SPRED1/JDP2/HDAC11/SMARCAD1/BEX4/PRMT6/MIER2/ZBTB7B/BRMS1/SIRT1/SIRT2/BAZ2A/MORF4L1/RBM14/HDAC5/HDAC4/TP53/SREBF1/SFPQ/REST/KDM5A/MAPK8/PRKAA2/PRKAA1/IFNG/FNTA/BCL6	27
GO:0032868	response to insulin	55/2156	283/18866	5.35887e-05	0.00994969	0.00898104	CPEB2/NUCKS1/BAIAP2L1/DENND4C/VPS13C/ATP6V1H/ZBTB7B/SIRT1/CYFIP1/LPIN1/BAIAP2/HDAC5/NR1H4/EPM2AIP1/C2CD5/LPIN2/ATP6V0D1/SOCS3/ATP6V0E1/IRS4/TSC1/TLR2/STAT1/SREBF1/SOS1/SRSF4/RPS6KB1/PTPN2/PTEN/PRKCZ/PRKCQ/PRKCD/PRKAA1/PPAT/PKM/PIK3C2A/PDK4/PDE3B/MC4R/MAX/EIF6/INSIG1/INHBB/IL10/HSD11B2/GSK3A/GRB14/GNAI2/FUT7/CRY1/ATP6AP1/ATP6V1G2/ATP6V0B/AGT/ADM	55
GO:0031349	positive regulation of defense response	70/2156	385/18866	5.40925e-05	0.00994969	0.00898104	CCR2/LILRA5/NAPEPLD/CLEC4C/PYHIN1/SH2D1B/GBP5/NLRC5/TLR10/GPSM3/NLRC4/MAVS/IFNK/IL17RB/PDCD4/LILRA2/CD226/POLR3F/RBM14/TNIP1/RASGRP1/PUM1/RPS6KA5/BTRC/BCL10/SNX4/HYAL2/VAV1/TXK/TNFSF4/TNFRSF1A/TLR3/TLR2/SFPQ/CCL24/CCL5/S100A12/S100A9/S100A8/RELB/PTGER4/PSMD10/PSMD9/PSMD4/PSMB2/MAPK13/MAPK3/PRKCD/PRKACB/PLSCR1/PAK3/NFKBIA/MUC1/SH2D1A/IL15/IL12B/IL6ST/IKBKB/IFNG/HMGB1/HCK/GRN/FFAR2/GJA1/FYN/FPR2/CN…	70
GO:0014870	response to muscle inactivity	7/2156	11/18866	5.47748e-05	0.00994969	0.00898104	FBXO32/HDAC4/UTRN/SGCA/PKM/CASQ1/ACTN3	7
GO:0090199	regulation of release of cytochrome c from mitochondria	16/2156	49/18866	6.65217e-05	0.0117382	0.0105955	BMF/PAM16/MLLT11/DNM1L/BCL2L11/PDCD5/NOL3/HRK/TP53/PSMD10/PLAUR/MMP9/IGF1/GPER1/BIK/BID	16
GO:0050870	positive regulation of T cell activation	44/2156	214/18866	7.52528e-05	0.01291	0.0116532	CCR2/CCDC88B/PIK3R6/SIRPA/TNFRSF13C/ZBTB7B/PTPN22/LILRB4/SIRPB1/RASGRP1/GRAP2/BCL10/VNN1/ZBTB16/YES1/VAV1/TNFSF4/SOX12/XCL1/CCL5/PTPN6/PRKCZ/PRKCQ/PAK3/JAK3/IL15/IL12B/IL6ST/IL4R/IGF1/IFNG/HMGB1/HLX/HLA-DPA1/GLI2/GATA3/FYN/FLOT2/CSK/CD70/RUNX3/BCL6/ADAM8/ADA	44
GO:0007200	phospholipase C-activating G protein-coupled receptor signaling pathway	26/2156	104/18866	8.38074e-05	0.0134147	0.0121087	GPR174/P2RY12/ANO1/C5AR2/HOMER1/GPR55/GPR65/VIP/TRHR/P2RY2/P2RY1/OPRD1/GPR27/GPR18/GNA15/FPR2/FPR1/F2R/F2/LPAR1/S1PR1/CX3CR1/CHRM2/CALCA/AGT/ADRA1D	26
GO:2000515	negative regulation of CD4-positive, alpha-beta T cell activation	12/2156	31/18866	8.40492e-05	0.0134147	0.0121087	TWSG1/ZBTB7B/TBX21/TNFSF4/XCL1/SMAD7/JAK3/IL4R/HMGB1/HLX/RUNX3/BCL6	12
GO:0090311	regulation of protein deacetylation	15/2156	45/18866	8.55779e-05	0.0134147	0.0121087	SPRED1/JDP2/BEX4/PRMT6/ZBTB7B/BRMS1/TP53/SREBF1/KDM5A/MAPK8/PRKAA2/PRKAA1/IFNG/FNTA/BCL6	15
GO:1903039	positive regulation of leukocyte cell-cell adhesion	47/2156	235/18866	8.87516e-05	0.0134147	0.0121087	CCR2/CCDC88B/PIK3R6/SIRPA/TNFRSF13C/ZBTB7B/PTPN22/LILRB4/SIRPB1/RASGRP1/GRAP2/BCL10/VNN1/ZBTB16/YES1/VAV1/TNFSF4/SOX12/XCL1/CCL5/PTPN6/PRKCZ/PRKCQ/PAK3/JAK3/IL15/IL12B/IL6ST/IL4R/IGF1/IFNG/HMGB1/HLX/HLA-DPA1/GLI2/GATA3/FYN/FUT7/FLOT2/ELANE/CSK/CD70/RUNX3/BCL6/ALOX5/ADAM8/ADA	47
GO:1901653	cellular response to peptide	71/2156	398/18866	8.9055e-05	0.0134147	0.0121087	CPEB2/NUCKS1/BAIAP2L1/DENND4C/ANO1/GHRL/ATP6V1H/ZBTB7B/FGF21/PTPN22/SIRT1/CYFIP1/LPIN1/BAIAP2/BCL2L11/HDAC5/NR1H4/C2CD5/LPIN2/ATP6V0D1/SOCS3/ATP6V0E1/IRS4/TSC1/TP53/STAT1/SREBF1/SOS1/RPS6KB1/REG1A/RAP1B/PTPN2/PTEN/PRKCZ/PRKCQ/PRKCD/PRKAR2B/PRKACB/PRKAA1/PPAT/POR/PKM/PIK3C2A/PDK4/PDE3B/NKX6-1/MAX/JAK3/INSIG1/INHBB/IGF1/ID1/GSK3A/GRB14/GPER1/GNAI2/GJA1/FYN/FUT7/FPR2/FCGR2B/CSK/CACNB1/CA2/ATP6AP1/AT…	71
GO:0051090	regulation of DNA-binding transcription factor activity	79/2156	455/18866	9.39773e-05	0.0138191	0.0124738	TRIML1/MTURN/CRTC2/NLRC3/ZNF431/ABRA/MTPN/JMY/OTULIN/GLIS2/NLRC5/SETD6/CARF/SAV1/CREBZF/NLRC4/MAVS/LPAR5/RNF31/RIPK4/MBTPS2/TFDP3/RGCC/BRMS1/SIRT1/UFL1/RIPK3/FLOT1/TRIM13/HDAC5/NR1H4/HDAC4/RPS6KA5/BTRC/FOXH1/BCL10/FZD6/TNFRSF4/TNFSF4/TLR3/TLR2/TCF7L2/SMO/XCL1/S100A12/S100A9/S100A8/KDM5A/PTEN/PSMD10/MAPK8/MAPK3/PRKCZ/PRKCQ/PRKCH/PKD2/PEX14/OPRD1/NPM1/NKX6-1/NFKBIL1/NFKBIA/SMAD7/IL10/IKBKB/ID2/ID1/…	79
GO:0098732	macromolecule deacylation	27/2156	111/18866	0.000102231	0.0145279	0.0131135	SPRED1/JDP2/HDAC11/SMARCAD1/BEX4/PRMT6/MIER2/ZBTB7B/BRMS1/SIRT1/SIRT2/BAZ2A/MORF4L1/RBM14/HDAC5/HDAC4/TP53/SREBF1/SFPQ/REST/KDM5A/MAPK8/PRKAA2/PRKAA1/IFNG/FNTA/BCL6	27
GO:0050860	negative regulation of T cell receptor signaling pathway	10/2156	23/18866	0.00010406	0.0145279	0.0131135	PVRIG/PHPT1/PTPN22/LILRB4/PTPN6/PTPN2/SH2D1A/GBP1/ELF1/DUSP3	10
GO:1902105	regulation of leukocyte differentiation	55/2156	290/18866	0.000105854	0.0145279	0.0131135	CCR2/SIGLEC15/IL27/TMEM64/PIK3R6/ZC3H8/SH3RF1/METTL3/TMEM176A/PPP2R3C/ZBTB7B/TBX21/TMEM176B/LILRB4/RASGRP1/TOX/GPR55/PGLYRP1/VNN1/ZBTB16/TNFSF4/TLR3/TFE3/SOX12/SOS1/SFRP1/PTPN6/PTPN2/PRKCZ/NFATC2/SMAD7/JAK3/INHA/IL15/IL12B/IL4R/IFNG/ID2/HMGB1/HLX/GLI2/GATA3/GAS6/FES/FCGR2B/CTNNB1/CR1/CLPTM1/RUNX3/CASP8/CA2/BCL6/ATP6AP1/ADAM8/ADA	55
GO:0002294	CD4-positive, alpha-beta T cell differentiation involved in immune response	18/2156	62/18866	0.000134155	0.0180118	0.0162582	IL27/SEMA4A/ZBTB7B/TBX21/TNFSF4/RORA/RELB/PTGER4/PRKCZ/SMAD7/JAK3/IL12B/IL4R/IFNG/HMGB1/HLX/GATA3/BCL6	18
GO:0016575	histone deacetylation	21/2156	79/18866	0.000155355	0.0204143	0.0184269	JDP2/HDAC11/SMARCAD1/PRMT6/MIER2/ZBTB7B/BRMS1/SIRT1/SIRT2/BAZ2A/MORF4L1/RBM14/HDAC5/HDAC4/TP53/SREBF1/SFPQ/REST/KDM5A/MAPK8/BCL6	21
GO:0002287	alpha-beta T cell activation involved in immune response	18/2156	63/18866	0.000167974	0.0211715	0.0191104	IL27/SEMA4A/ZBTB7B/TBX21/TNFSF4/RORA/RELB/PTGER4/PRKCZ/SMAD7/JAK3/IL12B/IL4R/IFNG/HMGB1/HLX/GATA3/BCL6	18
GO:0002293	alpha-beta T cell differentiation involved in immune response	18/2156	63/18866	0.000167974	0.0211715	0.0191104	IL27/SEMA4A/ZBTB7B/TBX21/TNFSF4/RORA/RELB/PTGER4/PRKCZ/SMAD7/JAK3/IL12B/IL4R/IFNG/HMGB1/HLX/GATA3/BCL6	18
GO:0051648	vesicle localization	45/2156	229/18866	0.000188947	0.0233388	0.0210666	PEF1/CNIH2/TRAPPC6B/MCFD2/ARL6/STARD3NL/RAB1B/MYO19/TRIM46/MLPH/GORASP1/C17orf75/KIF13A/NLGN2/WDR11/NLGN3/PCLO/BLOC1S6/ANKRD28/CLASP2/KIFAP3/TMED2/SEC24B/BET1/RASGRP1/PDCD6/GOSR1/WASL/SNAP23/RAB11A/RAB7A/TRAPPC10/TGFA/SYN1/TRAPPC2/RAB27B/PTEN/PRKCZ/SERPINA1/MYO7A/BLOC1S1/F5/CTNNB1/CD59/ACTN4	45
GO:0045124	regulation of bone resorption	14/2156	43/18866	0.000194588	0.0235642	0.0212701	TMEM119/SIGLEC15/TMEM64/DEF8/PDK4/MC4R/ITGB3/S1PR1/CSK/CD38/CALCA/CA2/ATP6AP1/ADAM8	14
GO:0002831	regulation of response to biotic stimulus	71/2156	409/18866	0.000208741	0.0239062	0.0215788	IL27/NLRC3/CLEC4C/PYHIN1/PIK3R6/SH2D1B/GBP5/NLRC5/APOBEC3G/NLRC4/MAVS/IFNK/METTL3/PPP2R3C/RNF125/PTPN22/LY96/TTLL12/MAPKBP1/SIRT2/LILRA2/CD226/POLR3F/RBM14/RASGRP1/TSPAN32/PUM1/NCR1/RPS6KA5/SOCS3/BTRC/BCL10/VAV1/NR1H2/TXK/TARBP2/STAT1/SFPQ/CCL5/RELB/PTPN6/PTPN2/PSMD10/PSMD9/PSMD4/PSMB2/HTRA1/MAPK3/PRKCD/PRKACB/PLSCR1/SERPINB9/PAK3/NFKBIL1/MUC1/SH2D1A/IL15/IL12B/IKBKB/IFNG/HMGB1/MR1/HCK/GRN/FFAR2/…	71
GO:0045453	bone resorption	18/2156	64/18866	0.000209024	0.0239062	0.0215788	TMEM119/SIGLEC15/TMEM64/DEF8/RAB3D/GPR55/PDK4/MC4R/ITGB3/S1PR1/CTNNB1/CSK/CD38/CALCA/CA2/ATP6AP1/ADRB2/ADAM8	18
GO:0046637	regulation of alpha-beta T cell differentiation	18/2156	64/18866	0.000209024	0.0239062	0.0215788	IL27/SH3RF1/ZBTB7B/TBX21/ZBTB16/TNFSF4/PRKCZ/SMAD7/JAK3/IL12B/IL4R/IFNG/HMGB1/HLX/GATA3/RUNX3/BCL6/ADA	18
GO:0022407	regulation of cell-cell adhesion	75/2156	439/18866	0.000233257	0.0261926	0.0236426	CCR2/CCDC88B/PIK3R6/SIRPA/TNFRSF13C/ZC3H8/WNK1/TWSG1/CCL28/METTL3/LAX1/ZBTB7B/TBX21/RGCC/PTPN22/KIFAP3/GLMN/LILRB4/SIRPB1/FLOT1/RASGRP1/SH2B3/GRAP2/DLG5/BCL10/VNN1/ADAM19/ZBTB16/YES1/VAV1/TNFSF4/SOX12/XCL1/CCL5/PTPN6/PTPN2/PRKCZ/PRKCQ/PRKCD/PLAUR/PAK3/NOTCH1/SMAD7/JAK3/IL15/IL12B/IL10/IL6ST/IL4R/IL1RN/IGF1/IFNG/FOXA1/HMGB1/HLX/HLA-DPA1/GNRH1/GLI2/GATA3/FYN/FUT7/FLOT2/FCGR2B/ELANE/DUSP3/DLG1/CSK/C…	75
GO:0046639	negative regulation of alpha-beta T cell differentiation	10/2156	25/18866	0.000239733	0.0264391	0.0238651	ZBTB7B/TBX21/TNFSF4/SMAD7/JAK3/IL4R/HMGB1/HLX/RUNX3/BCL6	10
GO:0002685	regulation of leukocyte migration	42/2156	212/18866	0.000253392	0.0272379	0.0245862	CCR2/CXCL17/ANO6/GCSAML/PDGFD/WNK1/P2RY12/GPSM3/CCL28/ZNF580/STK39/C5AR2/PADI2/RIPK3/DNM1L/WASL/DYSF/VEGFB/XCL1/CCL24/CCL5/CCL4/PTGER4/MAPK3/NBL1/MSN/CXCL10/IL1R1/HMGB1/GPR18/GAS6/FUT7/FPR2/ELANE/DUSP1/CX3CR1/BST1/BCR/RHOG/APP/ADAM8/ADA	42
GO:0045088	regulation of innate immune response	56/2156	307/18866	0.000264378	0.0272379	0.0245862	NLRC3/CLEC4C/PYHIN1/PIK3R6/SH2D1B/GBP5/NLRC5/NLRC4/MAVS/IFNK/METTL3/PTPN22/TTLL12/LILRA2/CD226/POLR3F/RBM14/RASGRP1/NCR1/RPS6KA5/SOCS3/BTRC/BCL10/VAV1/NR1H2/TXK/STAT1/SFPQ/CCL5/RELB/PTPN6/PTPN2/PSMD10/PSMD9/PSMD4/PSMB2/PRKCD/PRKACB/PLSCR1/SERPINB9/PAK3/MUC1/SH2D1A/IL12B/IKBKB/IFNG/HMGB1/HCK/GRN/FFAR2/FYN/FPR2/FCGR2B/CR1/XIAP/ADAM8	56
GO:0045623	negative regulation of T-helper cell differentiation	8/2156	17/18866	0.000269027	0.0272379	0.0245862	ZBTB7B/TBX21/TNFSF4/SMAD7/JAK3/IL4R/HLX/BCL6	8
GO:0061687	detoxification of inorganic compound	8/2156	17/18866	0.000269027	0.0272379	0.0245862	MT1HL1/SLC30A1/MT2A/MT1X/MT1H/MT1G/MT1F/MT1E	8
GO:0097501	stress response to metal ion	8/2156	17/18866	0.000269027	0.0272379	0.0245862	MT1HL1/SLC30A1/MT2A/MT1X/MT1H/MT1G/MT1F/MT1E	8
GO:0032869	cellular response to insulin stimulus	44/2156	226/18866	0.000273994	0.0272933	0.0246362	CPEB2/NUCKS1/BAIAP2L1/DENND4C/ATP6V1H/ZBTB7B/SIRT1/CYFIP1/LPIN1/BAIAP2/HDAC5/NR1H4/C2CD5/LPIN2/ATP6V0D1/SOCS3/ATP6V0E1/IRS4/TSC1/STAT1/SREBF1/SOS1/RPS6KB1/PTPN2/PTEN/PRKCZ/PRKCQ/PRKCD/PRKAA1/PPAT/PKM/PIK3C2A/PDK4/PDE3B/INSIG1/INHBB/GSK3A/GRB14/GNAI2/FUT7/ATP6AP1/ATP6V1G2/ATP6V0B/AGT	44
GO:0042093	T-helper cell differentiation	17/2156	60/18866	0.000282083	0.0275615	0.0248783	IL27/SEMA4A/ZBTB7B/TBX21/TNFSF4/RORA/RELB/PTGER4/PRKCZ/SMAD7/JAK3/IL12B/IL4R/HMGB1/HLX/GATA3/BCL6	17
GO:0002292	T cell differentiation involved in immune response	19/2156	71/18866	0.000286319	0.0275615	0.0248783	IL27/SEMA4A/ZBTB7B/TBX21/TNFSF4/TSC1/RORA/RELB/PTGER4/PRKCZ/SMAD7/JAK3/IL12B/IL4R/IFNG/HMGB1/HLX/GATA3/BCL6	19
GO:0045620	negative regulation of lymphocyte differentiation	16/2156	55/18866	0.00030365	0.0275615	0.0248783	ZC3H8/ZBTB7B/TBX21/PGLYRP1/TNFSF4/SFRP1/PTPN2/SMAD7/JAK3/INHA/IL4R/ID2/HMGB1/HLX/RUNX3/BCL6	16
GO:0014877	response to muscle inactivity involved in regulation of muscle adaptation	6/2156	10/18866	0.000308579	0.0275615	0.0248783	FBXO32/HDAC4/UTRN/SGCA/CASQ1/ACTN3	6
GO:0014894	response to denervation involved in regulation of muscle adaptation	6/2156	10/18866	0.000308579	0.0275615	0.0248783	FBXO32/HDAC4/UTRN/SGCA/CASQ1/ACTN3	6
GO:0008286	insulin receptor signaling pathway	31/2156	143/18866	0.000313593	0.0275615	0.0248783	NUCKS1/BAIAP2L1/ATP6V1H/ZBTB7B/SIRT1/BAIAP2/NR1H4/C2CD5/ATP6V0D1/SOCS3/ATP6V0E1/IRS4/TSC1/SREBF1/SOS1/RPS6KB1/PTPN2/PRKCZ/PRKCQ/PRKCD/PRKAA1/PIK3C2A/PDK4/GSK3A/GRB14/GNAI2/FUT7/ATP6AP1/ATP6V1G2/ATP6V0B/AGT	31
GO:0071375	cellular response to peptide hormone stimulus	59/2156	330/18866	0.000317434	0.0275615	0.0248783	CPEB2/NUCKS1/BAIAP2L1/DENND4C/GHRL/ATP6V1H/ZBTB7B/FGF21/SIRT1/CYFIP1/LPIN1/BAIAP2/HDAC5/NR1H4/C2CD5/LPIN2/ATP6V0D1/SOCS3/ATP6V0E1/IRS4/TSC1/STAT1/SREBF1/SOS1/RPS6KB1/REG1A/RAP1B/PTPN2/PTEN/PRKCZ/PRKCQ/PRKCD/PRKAR2B/PRKACB/PRKAA1/PPAT/POR/PKM/PIK3C2A/PDK4/PDE3B/NKX6-1/MAX/JAK3/INSIG1/INHBB/GSK3A/GRB14/GPER1/GNAI2/FYN/FUT7/CSK/CA2/ATP6AP1/ATP6V1G2/ATP6V0B/AGT/ADCY7	59
GO:1903311	regulation of mRNA metabolic process	61/2156	344/18866	0.000317998	0.0275615	0.0248783	PDE12/DHX36/YTHDC1/RBM17/ZC3H10/PRR5L/PTCD2/SECISBP2/RBM25/METTL14/METTL3/DCP1A/XRN1/LARP7/EXOSC1/TRA2A/TNRC6A/TARDBP/EXOSC2/LARP1/ZC3H3/DIS3/FASTKD2/EXOSC8/IGF2BP3/IGF2BP1/DDX17/RBM5/RBM7/MBNL2/RNF40/PUM1/RBM39/CNOT8/TNFSF13/KHSRP/TAF15/PABPN1/XPO1/VIP/TIA1/SRPK1/SNRPA/SRSF7/SRSF4/SRSF3/SAFB/REST/RBM4/RBM3/PSMD10/PSMD9/PSMD4/PSMB2/PRKCD/NPM1/TNPO1/HNRNPL/HNRNPA2B1/FMR1/CDK9	61
GO:0046626	regulation of insulin receptor signaling pathway	18/2156	66/18866	0.000318025	0.0275615	0.0248783	NUCKS1/BAIAP2L1/ZBTB7B/SIRT1/NR1H4/SOCS3/TSC1/RPS6KB1/PTPN2/PRKCZ/PRKCQ/PRKCD/PRKAA1/GSK3A/GRB14/GNAI2/FUT7/AGT	18
GO:0046850	regulation of bone remodeling	15/2156	50/18866	0.000321313	0.0275615	0.0248783	TMEM119/SIGLEC15/TMEM64/DEF8/SFRP1/PDK4/MC4R/ITGB3/S1PR1/CSK/CD38/CALCA/CA2/ATP6AP1/ADAM8	15
GO:0071214	cellular response to abiotic stimulus	59/2156	331/18866	0.000344171	0.0285531	0.0257733	DHX36/SDE2/MTPN/TP53INP1/BMF/TNKS1BP1/WNK3/NUCKS1/METTL3/SLC38A2/STK39/ANKRD1/NOX1/FBXO4/NOC2L/SIRT1/NET1/CASP8AP2/HDAC4/MAP3K14/BCL10/HYAL2/DYSF/HMGA2/TP53/TNFRSF1A/TLR5/TLR3/SIPA1/SFRP1/SAG/REST/RELB/RAD1/PTGER4/PTEN/MAPK13/MAPK8/MAPK3/PKD2/SERPINB6/PDE6G/PALM/NPM1/NEDD4/MYLK/GUCY2D/GJA1/GATA3/FNTA/FMR1/ERCC4/CRY1/COL1A1/CNN2/CNGA1/CASP8/TSPO/AGT	59
GO:0104004	cellular response to environmental stimulus	59/2156	331/18866	0.000344171	0.0285531	0.0257733	DHX36/SDE2/MTPN/TP53INP1/BMF/TNKS1BP1/WNK3/NUCKS1/METTL3/SLC38A2/STK39/ANKRD1/NOX1/FBXO4/NOC2L/SIRT1/NET1/CASP8AP2/HDAC4/MAP3K14/BCL10/HYAL2/DYSF/HMGA2/TP53/TNFRSF1A/TLR5/TLR3/SIPA1/SFRP1/SAG/REST/RELB/RAD1/PTGER4/PTEN/MAPK13/MAPK8/MAPK3/PKD2/SERPINB6/PDE6G/PALM/NPM1/NEDD4/MYLK/GUCY2D/GJA1/GATA3/FNTA/FMR1/ERCC4/CRY1/COL1A1/CNN2/CNGA1/CASP8/TSPO/AGT	59
GO:0006903	vesicle targeting	23/2156	95/18866	0.000347875	0.0285531	0.0257733	PEF1/CNIH2/TRAPPC6B/MCFD2/STARD3NL/RAB1B/GORASP1/C17orf75/WDR11/ANKRD28/CLASP2/TMED2/SEC24B/BET1/PDCD6/GOSR1/SNAP23/TRAPPC10/TGFA/TRAPPC2/SERPINA1/F5/CD59	23
GO:0016569	covalent chromatin modification	80/2156	481/18866	0.000351366	0.0285531	0.0257733	CRTC2/ASXL1/DYDC1/JDP2/TADA1/PAXBP1/TADA2B/DOT1L/PCGF6/TET1/SETD6/HDAC11/NEK11/NAA40/EHMT1/MEAF6/NSD1/DMRTC2/ZNF304/SMARCAD1/KMT2E/PHF10/PRMT6/BCOR/MIER2/POLE3/UIMC1/ZBTB7B/CXXC1/SETD2/NOC2L/ZNF451/BRMS1/BRD1/SIRT1/UFL1/USP22/TTLL12/KDM6B/KDM4C/SIRT2/PADI2/BAZ2A/MORF4L1/BRD8/TRIM16/USP16/RBM14/PRMT5/HDAC5/NR1H4/RNF40/HDAC4/RPS6KA5/MBD2/DPF3/HMGA2/ZNF711/TP53/SREBF1/SPI1/SFPQ/SATB1/REST/KDM5A/MAPK…	80
GO:0014874	response to stimulus involved in regulation of muscle adaptation	7/2156	14/18866	0.000416918	0.0334401	0.0301845	FBXO32/HDAC4/UTRN/SGCA/CASQ1/AGT/ACTN3	7
GO:2001244	positive regulation of intrinsic apoptotic signaling pathway	17/2156	62/18866	0.000431455	0.0341624	0.0308365	BMF/STYXL1/NOX1/SIRT1/RIPK3/DNM1L/BCL2L11/BCLAF1/PRKRA/TP53/SFPQ/S100A9/S100A8/PTPN2/MCL1/DDIT3/BID	17
GO:0046634	regulation of alpha-beta T cell activation	23/2156	97/18866	0.000478784	0.03743	0.033786	CCR2/IL27/SH3RF1/TWSG1/ZBTB7B/TBX21/PTPN22/ZBTB16/TNFSF4/XCL1/PRKCZ/PRKCQ/SMAD7/JAK3/IL12B/IL4R/IFNG/HMGB1/HLX/GATA3/RUNX3/BCL6/ADA	23
GO:0033081	regulation of T cell differentiation in thymus	10/2156	27/18866	0.000499159	0.038535	0.0347835	ZC3H8/RASGRP1/TOX/VNN1/SOS1/PTPN2/GLI2/CLPTM1/ADAM8/ADA	10
GO:0008380	RNA splicing	80/2156	487/18866	0.000517649	0.0394692	0.0356266	RBM12B/ZNF326/FAM98B/YTHDC1/RBM17/ZC3H10/SNIP1/USB1/C2orf49/TSEN34/RBM25/SUGP1/METTL14/METTL3/RBM28/PRPF38B/MAGOHB/GPATCH1/SLC38A2/CDK12/LUC7L3/LUC7L2/LARP7/TRA2A/CPSF1/SRRM2/TARDBP/PPWD1/ZC3H13/SNRNP200/TCERG1/IVNS1ABP/DDX17/CD2BP2/PRMT5/SMNDC1/RBM5/RBM6/RBM7/MBNL2/SUGP2/PDCD7/RBM39/ZRANB2/SRSF11/NOL3/PRPF4B/CDK13/KHSRP/THOC5/GEMIN2/COIL/TAF15/PABPN1/TIA1/SRPK1/SNRPA/SRSF7/SRSF4/SRSF3/SFPQ/REST/…	80
GO:0002367	cytokine production involved in immune response	24/2156	104/18866	0.000557063	0.0414509	0.0374154	CCR2/DHX36/MAVS/TBX21/SIRT1/CD226/TRIL/BCL10/TNFSF4/TLR3/TLR2/XCL1/PRKCZ/SMAD7/JAK3/IL12B/IL10/IL1R1/MR1/FFAR2/GATA3/GAS6/DLG1/BCL6	24
GO:0032649	regulation of interferon-gamma production	24/2156	104/18866	0.000557063	0.0414509	0.0374154	CCR2/IL27/SIRPA/PTPN22/RIPK3/CD226/RASGRP1/NR1H4/PGLYRP1/TXK/TNFSF4/TLR3/XCL1/INHA/IL12RB2/IL12B/IL10/IL1R1/HMGB1/HLA-DPA1/GATA3/GAS6/DDIT3/CD14	24
GO:0050854	regulation of antigen receptor-mediated signaling pathway	18/2156	69/18866	0.000572912	0.0421227	0.0380219	MIR34A/GCSAML/PVRIG/PHPT1/PTPN22/LILRB4/CD226/LPXN/BCL10/PTPN6/PTPN2/PRKCH/SH2D1A/GBP1/FCGR2B/ELF1/DUSP3/ADA	18
GO:0007050	cell cycle arrest	44/2156	234/18866	0.000595661	0.04328	0.0390665	KLLN/MIR34A/SDE2/SLC38A9/JMY/UHMK1/UHRF2/TP53INP1/STRADA/TNKS1BP1/TBRG1/KMT2E/CRLF3/RGCC/ZNF268/CNOT8/HMGA2/TP53/TGFBR1/TFDP2/TCF7L2/MAP2K6/PRKAB2/PRKAB1/PRKAA2/PRKAA1/PKD2/NOTCH1/MUC1/MDM4/INHA/IL12B/IFNG/ID2/GPER1/SFN/GML/DUSP1/DHCR24/DDIT3/CDKN2B/CDKN1C/CDKN1B/CDK9	44
GO:0016570	histone modification	77/2156	468/18866	0.000622277	0.0442762	0.0399657	CRTC2/ASXL1/DYDC1/JDP2/TADA1/PAXBP1/TADA2B/DOT1L/PCGF6/TET1/SETD6/HDAC11/NEK11/NAA40/EHMT1/MEAF6/NSD1/DMRTC2/ZNF304/SMARCAD1/KMT2E/PHF10/PRMT6/BCOR/MIER2/POLE3/UIMC1/ZBTB7B/CXXC1/SETD2/NOC2L/ZNF451/BRMS1/BRD1/SIRT1/UFL1/USP22/TTLL12/KDM6B/KDM4C/SIRT2/PADI2/BAZ2A/MORF4L1/BRD8/TRIM16/USP16/RBM14/PRMT5/HDAC5/NR1H4/RNF40/HDAC4/RPS6KA5/DPF3/HMGA2/ZNF711/TP53/SREBF1/SPI1/SFPQ/SATB1/REST/KDM5A/MAPK8/MAP…	77
GO:0062197	cellular response to chemical stress	62/2156	360/18866	0.000628873	0.0442762	0.0399657	MIR34A/ERCC6L2/STOX1/SIRPA/NCOA7/CPEB2/AGAP3/TP53INP1/PDGFD/PRR5L/WNK3/PLEKHA1/TBC1D24/OXR1/WNT16/ZNF580/HTRA2/STK39/NOX1/SIRT1/KDM6B/SIRT2/ZNF277/RIPK3/NET1/NOL3/VNN1/AKR1C3/PRKRA/STK24/DYSF/TSC1/TP53/SOD2/SFPQ/REST/RELB/MAPK13/MAPK8/MAPK3/PRKCD/PRKAA2/PRKAA1/PKD2/SERPINB6/PDE8A/NCF4/MYLK/MTR/MMP9/MCL1/IL10/GCH1/G6PD/FYN/FUT8/DPEP1/DDIT3/CTNNB1/TSPO/BMP7/ALOX5	62
GO:0002819	regulation of adaptive immune response	34/2156	168/18866	0.000630878	0.0442762	0.0399657	CCR2/IL27/TNFRSF13C/ATAD5/ZBTB7B/TBX21/SIRT1/RIPK3/CD226/TNFSF13/TNFSF4/XCL1/PTPN6/PRKCZ/PRKCQ/SMAD7/JAK3/IL12B/IL10/IL6ST/IL4R/IL1R1/HMGB1/HLX/MR1/GATA3/FUT7/FCGR2B/CR1/CD48/CD1A/BCL6/ADCY7/ADA	34
GO:0050727	regulation of inflammatory response	71/2156	425/18866	0.000646864	0.0447113	0.0403584	CCR2/LILRA5/CXCL17/METRNL/NAPEPLD/NLRC3/SIRPA/GBP5/OTULIN/TLR10/SETD6/CHID1/GPSM3/IL17RB/GHRL/STK39/PDCD4/UFL1/TNIP1/NR1H4/SOCS3/PGLYRP1/SNX4/HYAL2/ZYX/TNFSF4/TNFRSF1A/TLR3/TLR2/XCL1/CCL24/CCL5/S100A12/S100A9/S100A8/RORA/PTPN2/PTGER4/MAPK13/PRKCD/NFKBIA/MMP9/MEFV/IL15/IL12B/IL10/IL6ST/IL1R1/IGF1/IFNG/HCK/GRN/FFAR2/GPER1/GATA3/FUT7/FPR2/FCGR2B/F2/ELANE/CNR1/CMA1/BST1/BCR/BCL6/XIAP/ALOX5/AGT/ADCY7/…	71
GO:0060326	cell chemotaxis	55/2156	311/18866	0.000651557	0.0447113	0.0403584	CCR2/MIR34A/CXCL17/ANO6/PDGFD/WNK1/GPSM3/CORO1B/ACKR3/CCL28/ZNF580/STK39/C5AR2/PADI2/CCL26/DNM1L/NRP1/DYSF/VEGFB/VAV1/XCL1/CXCL5/CCL24/CCL23/CCL11/CCL5/CCL4/S100A12/S100A9/S100A8/MAPK3/PRKCQ/PRKCD/PPBP/PIK3CD/PF4V1/NOTCH1/NBL1/CXCL10/IL10/HMGB1/FFAR2/GPR18/GAS6/FPR2/LPAR1/S1PR1/DUSP1/DPEP1/CX3CR1/CALCA/BST1/RHOG/ALOX5/ADAM8	55
GO:0045063	T-helper 1 cell differentiation	8/2156	19/18866	0.000677764	0.0459986	0.0415204	IL27/SEMA4A/TNFSF4/RELB/JAK3/IL4R/HMGB1/HLX	8
GO:0071496	cellular response to external stimulus	57/2156	326/18866	0.000700348	0.0463048	0.0417968	MAP1LC3B2/NIM1K/MTPN/UCN3/CADPS2/WDR59/SLC39A4/SLC38A2/GDAP1/TNRC6A/ANKRD1/WIPI2/SIRT1/ATG14/DNM1L/CASP8AP2/NR1H4/HDAC4/MAP3K14/BCL10/MTMR3/AKR1C3/STK24/TFEB/WNT9B/USF2/UPP1/TSC1/TP53/TNFRSF1A/TLR5/TLR3/SREBF1/SIPA1/SFRP1/PTGER4/MAPK8/MAPK3/PRKAA2/PRKAA1/PDK4/MAX/INHBB/IL15/HNRNPL/GJA1/GAS6/FES/DSC2/COL1A1/CNN2/CDKN2B/CASP8/BMPR2/ASGR1/AGT/AOC1	57
GO:0010273	detoxification of copper ion	7/2156	15/18866	0.000704768	0.0463048	0.0417968	MT1HL1/MT2A/MT1X/MT1H/MT1G/MT1F/MT1E	7
GO:1990169	stress response to copper ion	7/2156	15/18866	0.000704768	0.0463048	0.0417968	MT1HL1/MT2A/MT1X/MT1H/MT1G/MT1F/MT1E	7
GO:0002683	negative regulation of immune system process	76/2156	463/18866	0.000720187	0.0468197	0.0422616	CCR2/MIR34A/MILR1/NLRC3/ZC3H8/NLRC5/PVRIG/TWSG1/CCL28/METTL3/TMEM176A/TAPBPL/RNF125/LAX1/ZBTB7B/TBX21/PHPT1/TMEM176B/C5AR2/PTPN22/TTLL12/PADI2/GLMN/LILRB4/TSPAN32/LPXN/GPR55/DLG5/PGLYRP1/WASL/BCL10/ZBTB16/NR1H2/TNFSF4/TLR3/TARBP2/SFRP1/XCL1/PTPN6/PTPN2/PTGER4/HTRA1/SERPINB9/NOTCH1/NFKBIA/NBL1/MEIS2/MEIS1/SMAD7/SH2D1A/JAK3/INHA/IL12B/IL10/IL4R/ID2/HMGB1/HLX/GRN/GPER1/GPR18/GNRH1/GBP1/FCGR2B/ELF1/D…	76
GO:0050856	regulation of T cell receptor signaling pathway	13/2156	43/18866	0.000730939	0.0470237	0.0424457	PVRIG/PHPT1/PTPN22/LILRB4/CD226/BCL10/PTPN6/PTPN2/SH2D1A/GBP1/ELF1/DUSP3/ADA	13
GO:0002691	regulation of cellular extravasation	11/2156	33/18866	0.000745318	0.0474545	0.0428346	CCR2/PDGFD/CCL28/RIPK3/PTGER4/IL1R1/FUT7/ELANE/BST1/BCR/ADAM8	11
GO:0033044	regulation of chromosome organization	61/2156	356/18866	0.000789536	0.0497569	0.0449128	UBE2DNL/GEN1/DHX36/NEK7/JDP2/PAXBP1/TADA2B/TNKS2/TET1/CTC1/NAA40/NSD1/DMRTC2/ZNF304/KMT2E/PRMT6/PINX1/SPDL1/BCOR/XRN1/ATAD2B/ANAPC5/TRAPPC12/ZBTB7B/ATAD2/FBXO4/FBXO5/PTTG3P/NOC2L/ZNF451/ANAPC15/SIRT1/KDM4C/PADI2/TACC3/RNF40/TRIP13/RPS6KA5/CDC23/ZNF207/TP53/TERF1/SREBF1/SPI1/SFPQ/KDM5A/MAPK8/MAPK3/PRKCQ/MUC1/SMAD4/HNRNPA2B1/HMGA1/GATA3/FMR1/ERCC4/DUSP1/CTNNB1/CDK9/CDC20/BCL6	61
GO:0010822	positive regulation of mitochondrion organization	26/2156	119/18866	0.00081318	0.0507293	0.0457905	UBE2J2/BMF/HPS4/RNF31/VPS13C/HTRA2/DDHD2/YWHAQ/MLLT11/DNM1L/BCL2L11/PDCD5/HRK/TP53/TFDP2/MAPK8/PRKAA1/PLAUR/MMP9/GZMB/GSK3A/GPER1/SFN/CASP8/BIK/BID	26
GO:0035821	modulation of process of other organism	25/2156	113/18866	0.000837776	0.0517411	0.0467038	NAPEPLD/YTHDC2/NUCKS1/TARDBP/CLEC4M/TNIP1/BCL2L11/RAB9A/HYAL2/PABPN1/HMGA2/TAF11/SLPI/CCL5/CCL4/S100A9/REST/REG1A/SERPINB9/KPNA5/FMR1/DEFA5/CHD1/CFL1/CASP8	25
GO:1903306	negative regulation of regulated secretory pathway	9/2156	24/18866	0.000858371	0.0524881	0.0473782	CCR2/REST/RAP1B/RAP1A/NOTCH1/GNAI2/FMR1/FCGR2B/BCR	9
GO:0010821	regulation of mitochondrion organization	37/2156	191/18866	0.000886417	0.0536717	0.0484465	STOX1/UBE2J2/BMF/HPS4/MYO19/FNIP2/PRMT6/RNF31/VPS13C/PAM16/HTRA2/DDHD2/YWHAQ/MLLT11/VAT1/DNM1L/BCL2L11/PDCD5/NOL3/HRK/TP53/TFDP2/SREBF1/PSMD10/MAPK8/PRKAA1/PLAUR/MMP9/IGF1/GZMB/GSK3A/GPER1/SFN/CASP8/TSPO/BIK/BID	37
GO:0030595	leukocyte chemotaxis	43/2156	232/18866	0.000925132	0.0554004	0.0500069	CCR2/CXCL17/ANO6/WNK1/GPSM3/ZNF580/STK39/C5AR2/PADI2/CCL26/DNM1L/DYSF/VEGFB/VAV1/XCL1/CXCL5/CCL24/CCL23/CCL11/CCL5/CCL4/S100A12/S100A9/S100A8/MAPK3/PPBP/PIK3CD/PF4V1/NBL1/CXCL10/IL10/HMGB1/FFAR2/GPR18/GAS6/FPR2/S1PR1/DUSP1/DPEP1/CALCA/BST1/ALOX5/ADAM8	43
GO:0048207	vesicle targeting, rough ER to cis-Golgi	17/2156	66/18866	0.000941879	0.0554004	0.0500069	PEF1/CNIH2/TRAPPC6B/MCFD2/RAB1B/GORASP1/ANKRD28/TMED2/SEC24B/BET1/PDCD6/TRAPPC10/TGFA/TRAPPC2/SERPINA1/F5/CD59	17
GO:0048208	COPII vesicle coating	17/2156	66/18866	0.000941879	0.0554004	0.0500069	PEF1/CNIH2/TRAPPC6B/MCFD2/RAB1B/GORASP1/ANKRD28/TMED2/SEC24B/BET1/PDCD6/TRAPPC10/TGFA/TRAPPC2/SERPINA1/F5/CD59	17
GO:0051650	establishment of vesicle localization	40/2156	212/18866	0.000961024	0.0559933	0.050542	PEF1/CNIH2/TRAPPC6B/MCFD2/ARL6/STARD3NL/RAB1B/MYO19/TRIM46/MLPH/GORASP1/C17orf75/KIF13A/WDR11/BLOC1S6/ANKRD28/CLASP2/KIFAP3/TMED2/SEC24B/BET1/RASGRP1/PDCD6/GOSR1/WASL/SNAP23/RAB11A/RAB7A/TRAPPC10/TGFA/TRAPPC2/RAB27B/PRKCZ/SERPINA1/MYO7A/BLOC1S1/F5/CTNNB1/CD59/ACTN4	40
GO:0006888	endoplasmic reticulum to Golgi vesicle-mediated transport	39/2156	206/18866	0.00103316	0.0596338	0.0538281	PEF1/CNIH2/TRAPPC6B/YIF1B/MCFD2/COG3/RAB1B/GORASP1/RINT1/GOPC/BCAP29/STX17/TRAPPC12/NRBP1/SEC22A/COG4/ANKRD28/COPG1/TMEM115/LMAN2/TMED2/DCTN6/SEC24B/BET1/ACTR1A/PDCD6/GOSR1/TRAPPC10/TGFA/SPTAN1/TRAPPC2/SERPINA1/INSIG1/GAS6/F5/F2/DCTN1/COPB1/CD59	39
GO:0032609	interferon-gamma production	25/2156	115/18866	0.00109458	0.0623012	0.0562359	CCR2/IL27/SIRPA/PTPN22/BTN3A1/RIPK3/CD226/RASGRP1/NR1H4/PGLYRP1/TXK/TNFSF4/TLR3/XCL1/INHA/IL12RB2/IL12B/IL10/IL1R1/HMGB1/HLA-DPA1/GATA3/GAS6/DDIT3/CD14	25
GO:0060670	branching involved in labyrinthine layer morphogenesis	6/2156	12/18866	0.00110784	0.0623012	0.0562359	GRHL2/SOCS3/GCM1/ST14/IL10/ADM	6
GO:0002523	leukocyte migration involved in inflammatory response	7/2156	16/18866	0.00112983	0.0623012	0.0562359	S100A9/S100A8/FFAR2/FUT7/ELANE/ALOX5/ADAM8	7
GO:0002548	monocyte chemotaxis	17/2156	67/18866	0.00112986	0.0623012	0.0562359	CCR2/CXCL17/ANO6/CCL26/XCL1/CCL24/CCL23/CCL11/CCL5/CCL4/S100A12/NBL1/CXCL10/HMGB1/FPR2/DUSP1/CALCA	17
GO:0050866	negative regulation of cell activation	39/2156	207/18866	0.0011356	0.0623012	0.0562359	CCR2/MILR1/ZC3H8/TWSG1/LAX1/ZBTB7B/TBX21/PTPN22/GLMN/TSPAN32/SH2B3/DLG5/PGLYRP1/TNFSF4/SFRP1/XCL1/PTPN6/PTPN2/PRKCD/SMAD7/JAK3/INHA/IL10/IL4R/ID2/HMGB1/HLX/GRN/GPER1/GNRH1/FCGR2B/F2/DUSP3/DLG1/CNR1/RUNX3/BCR/BCL6/ABAT	39
GO:0051222	positive regulation of protein transport	60/2156	354/18866	0.0011399	0.0623012	0.0562359	CNST/SLC51B/UBE2J2/UCN3/HPS4/PRR5L/ZFAND1/NLGN2/MAVS/ANO1/RNF31/BCAS3/GHRL/PHPT1/RGCC/HTRA2/ANKRD1/CD2AP/TARDBP/GLMN/YWHAQ/DNM1L/NR1H4/C2CD5/EDEM1/PDCD5/BAIAP3/HYAL2/NR1H2/TNFRSF4/TNFSF4/TP53/TLR2/TFDP2/TCF7L2/SMO/PTGER4/PSMD9/MAPK8/PRKCZ/PRKCD/PRKAA1/NKX6-1/IL10/IGF1/IFNG/GZMB/GSK3A/GPER1/GPR27/SFN/GJA1/GAS6/FYN/CD38/CD14/CASP8/BID/ADAM8/ABAT	60
GO:0090114	COPII-coated vesicle budding	18/2156	73/18866	0.00117232	0.0626661	0.0565653	PEF1/CNIH2/TRAPPC6B/MCFD2/RAB1B/GORASP1/ANKRD28/TMED2/SEC24B/BET1/PDCD6/TRAPPC10/TGFA/TRAPPC2/SERPINA1/INSIG1/F5/CD59	18
GO:0051204	protein insertion into mitochondrial membrane	13/2156	45/18866	0.00117311	0.0626661	0.0565653	BMF/AGK/TIMM13/YWHAQ/BCL2L11/PDCD5/TP53/TFDP2/MAPK8/GZMB/SFN/CASP8/BID	13
GO:0031669	cellular response to nutrient levels	41/2156	221/18866	0.00117702	0.0626661	0.0565653	MAP1LC3B2/NIM1K/UCN3/CADPS2/WDR59/SLC39A4/SLC38A2/GDAP1/TNRC6A/WIPI2/SIRT1/ATG14/DNM1L/NR1H4/MTMR3/AKR1C3/STK24/TFEB/WNT9B/USF2/UPP1/TSC1/TP53/SREBF1/SFRP1/MAPK8/MAPK3/PRKAA2/PRKAA1/PDK4/MAX/INHBB/IL15/HNRNPL/GAS6/FES/DSC2/COL1A1/CDKN2B/BMPR2/AOC1	41
GO:0034103	regulation of tissue remodeling	21/2156	91/18866	0.00120007	0.0628104	0.0566955	MIR34A/TMEM119/SIGLEC15/TMEM64/DEF8/TP53/SFRP1/PDK4/MC4R/ITGB3/IL15/IL12B/S1PR1/CSK/CD38/CALCA/CA2/BCR/ATP6AP1/AGT/ADAM8	21
GO:0046849	bone remodeling	21/2156	91/18866	0.00120007	0.0628104	0.0566955	TMEM119/SIGLEC15/TMEM64/DEF8/WNT16/RAB3D/GPR55/SFRP1/PDK4/MC4R/ITGB3/GJA1/S1PR1/CTNNB1/CSK/CD38/CALCA/CA2/ATP6AP1/ADRB2/ADAM8	21
GO:2001233	regulation of apoptotic signaling pathway	68/2156	413/18866	0.00122846	0.063756	0.0575491	DEDD2/TMC8/BMF/BCL2L12/ATAD5/SH3RF1/ACKR3/RRN3/STYXL1/PAM16/HTRA2/NOX1/AATF/NOC2L/SIRT1/RIPK3/YWHAQ/MLLT11/ZMYND11/IVNS1ABP/DNM1L/BCL2L11/BCLAF1/NOG/PDCD5/NOL3/BCL10/VNN1/NRP1/HRK/HYAL2/PRKRA/TP53/TGFBR1/TFDP2/TCF7L2/SOD2/SFRP1/SFPQ/S100A9/S100A8/PTPN2/PTEN/PSMD10/MAPK8/PRKCD/PPP1CA/PLAUR/MUC1/MMP9/MCL1/INHBB/IGF1/GZMB/GSK3A/GPER1/SFN/GNAI2/FYN/EYA3/DDIT3/CX3CR1/CTNNB1/CASP8/BIK/BID/FASLG/AGT	68
GO:0046636	negative regulation of alpha-beta T cell activation	12/2156	40/18866	0.00124981	0.0643235	0.0580613	TWSG1/ZBTB7B/TBX21/TNFSF4/XCL1/SMAD7/JAK3/IL4R/HMGB1/HLX/RUNX3/BCL6	12
GO:0001844	protein insertion into mitochondrial membrane involved in apoptotic signaling pathway	10/2156	30/18866	0.00128952	0.0658186	0.0594108	BMF/YWHAQ/BCL2L11/TP53/TFDP2/MAPK8/GZMB/SFN/CASP8/BID	10
GO:0009615	response to virus	59/2156	349/18866	0.0013278	0.0665771	0.0600955	NLRP9/IFNL2/IL27/PDE12/DHX36/SLFN13/SLFN11/NLRC5/TRIM56/RTP4/FAM111A/APOBEC3G/CREBZF/MAVS/IFNK/RNF125/NT5C3A/TBX21/SETD2/CRCP/PTPN22/RIPK3/ZMYND11/IVNS1ABP/POLR3F/DDX17/TSPAN32/PUM1/MAP3K14/HYAL2/PRKRA/HMGA2/ZNF175/TNFSF4/TLR3/TARBP2/STAT1/XCL1/CCL11/CCL5/CCL4/RNASE2/HTRA1/PRF1/PLSCR1/CXCL10/IL15/IL12B/IKBKB/IFNG/IFNA1/HMGA1/GBP3/GBP1/GATA3/FMR1/CHRM2/CFL1/ACTA2	59
GO:0031667	response to nutrient levels	76/2156	473/18866	0.00132936	0.0665771	0.0600955	MAP1LC3B2/NIM1K/UCN3/CADPS2/WDR59/CCL28/SLC39A4/BCAS3/SLC38A2/GDAP1/GHRL/TNRC6A/FGF21/WIPI2/NNT/SIRT1/LARP1/SIRT2/ATG14/SLC27A4/DNM1L/NR1H4/MBD2/BCL10/MTMR3/AKR1C3/STK24/TFEB/WNT9B/USF2/UPP1/TSC1/TP53/STAT1/SREBF1/SPARC/SLC6A4/SFRP1/RPS6KB1/REG1A/PTEN/MAPK8/MAPK3/PRKAA2/PRKAA1/POR/PKM/PDK4/MC4R/MAX/CXCL10/INHBB/IL15/HSD11B2/HNRNPL/GNAI2/GAS6/G6PD/FES/ACSL1/DSC2/DDIT3/COL1A1/CNR1/CDKN2B/CCK/TSPO/B…	76
GO:0034341	response to interferon-gamma	38/2156	202/18866	0.00134208	0.0665771	0.0600955	PDE12/SIRPA/GBP5/GBP4/NLRC5/NUB1/EVL/CCL26/SOCS3/ZYX/NR1H2/TXK/TP53/TLR3/TLR2/STXBP2/STAT1/XCL1/CCL24/CCL23/CCL11/CCL5/CCL4/PTPN2/PRKCD/MT2A/MEFV/IL12B/IFNG/HLA-DQA1/HLA-DPA1/HCK/GCH1/GBP3/GBP1/FCGR1B/FCGR1A/FASLG	38
GO:0071346	cellular response to interferon-gamma	35/2156	182/18866	0.00137205	0.0665771	0.0600955	PDE12/SIRPA/GBP5/GBP4/NLRC5/EVL/CCL26/SOCS3/ZYX/NR1H2/TXK/TP53/TLR3/TLR2/STXBP2/STAT1/XCL1/CCL24/CCL23/CCL11/CCL5/CCL4/PTPN2/PRKCD/MT2A/IL12B/IFNG/HLA-DQA1/HLA-DPA1/HCK/GBP3/GBP1/FCGR1B/FCGR1A/FASLG	35
GO:0048199	vesicle targeting, to, from or within Golgi	18/2156	74/18866	0.00138647	0.0665771	0.0600955	PEF1/CNIH2/TRAPPC6B/MCFD2/RAB1B/GORASP1/ANKRD28/TMED2/SEC24B/BET1/PDCD6/GOSR1/TRAPPC10/TGFA/TRAPPC2/SERPINA1/F5/CD59	18
GO:0031056	regulation of histone modification	30/2156	149/18866	0.00138779	0.0665771	0.0600955	JDP2/PAXBP1/TADA2B/TET1/NSD1/DMRTC2/ZNF304/KMT2E/PRMT6/BCOR/ZBTB7B/NOC2L/ZNF451/SIRT1/KDM4C/RNF40/RPS6KA5/TP53/SREBF1/SPI1/KDM5A/MAPK8/MAPK3/MUC1/SMAD4/GATA3/FMR1/CTNNB1/CDK9/BCL6	30
GO:0031058	positive regulation of histone modification	21/2156	92/18866	0.00139062	0.0665771	0.0600955	JDP2/PAXBP1/TADA2B/TET1/DMRTC2/ZNF304/KMT2E/ZBTB7B/SIRT1/RNF40/RPS6KA5/TP53/SREBF1/MAPK3/MUC1/SMAD4/GATA3/FMR1/CTNNB1/CDK9/BCL6	21
GO:1900407	regulation of cellular response to oxidative stress	21/2156	92/18866	0.00139062	0.0665771	0.0600955	MIR34A/NCOA7/OXR1/HTRA2/NOX1/SIRT1/NOL3/VNN1/TSC1/SOD2/SFPQ/REST/PDE8A/MCL1/IL10/GCH1/FYN/FUT8/CTNNB1/BMP7/ALOX5	21
GO:0072676	lymphocyte migration	25/2156	117/18866	0.00141675	0.0673066	0.060754	CCR2/GCSAML/WNK1/TBX21/STK39/PADI2/RIPK3/CCL26/WASL/XCL1/CCL24/CCL23/CCL11/CCL5/CCL4/PIK3CD/MSN/CXCL10/GPR15/GATA3/GAS6/FUT7/S1PR1/APP/ADAM8	25
GO:0051236	establishment of RNA localization	38/2156	203/18866	0.00147318	0.0692316	0.0624916	POM121C/NUP43/RFTN2/POM121L2/YTHDC1/LTV1/FYTTD1/RANBP17/RBM26/NUP107/PARP11/EIF5A2/MAGOHB/SIDT1/CPSF1/SETD2/ZC3H3/IGF2BP3/IGF2BP1/FLOT1/NUP153/MVP/SRSF11/KHSRP/THOC5/RAE1/PABPN1/XPO1/TSC1/TERF1/SRSF7/SRSF4/SRSF3/SFPQ/NPM1/EIF6/HNRNPA2B1/FMR1	38
GO:0090312	positive regulation of protein deacetylation	8/2156	21/18866	0.00147969	0.0692316	0.0624916	JDP2/ZBTB7B/BRMS1/TP53/SREBF1/IFNG/FNTA/BCL6	8
GO:0045621	positive regulation of lymphocyte differentiation	23/2156	105/18866	0.00152503	0.0702747	0.0634331	PIK3R6/PPP2R3C/ZBTB7B/LILRB4/RASGRP1/TOX/VNN1/ZBTB16/TNFSF4/SOX12/PRKCZ/IL15/IL12B/IL4R/IFNG/HLX/GLI2/GATA3/GAS6/RUNX3/BCL6/ADAM8/ADA	23
GO:1902106	negative regulation of leukocyte differentiation	23/2156	105/18866	0.00152503	0.0702747	0.0634331	ZC3H8/TMEM176A/ZBTB7B/TBX21/TMEM176B/LILRB4/GPR55/PGLYRP1/TNFSF4/TLR3/SFRP1/PTPN2/SMAD7/JAK3/INHA/IL4R/ID2/HMGB1/HLX/FCGR2B/CTNNB1/RUNX3/BCL6	23
GO:0007162	negative regulation of cell adhesion	52/2156	301/18866	0.00153612	0.0702747	0.0634331	ZC3H8/WNK1/TWSG1/CCL28/METTL3/LAX1/BCAS3/ZBTB7B/TBX21/RGCC/ADAMDEC1/PTPN22/CLASP2/GLMN/PLXNC1/SH2B3/LPXN/DLG5/CD164/ADAM15/TNFSF4/SIPA1/XCL1/RASA1/PTPN6/PTPN2/PTEN/PRKCD/PDE3B/NOTCH1/MUC1/SMAD7/TACSTD2/JAK3/IL10/IL4R/IL1RN/HMGB1/HLX/GNRH1/GBP1/FCGR2B/DUSP3/DUSP1/DLG1/COL1A1/RUNX3/BCL6/ARHGDIA/ACVRL1/ACTN4/ABAT	52
GO:1900076	regulation of cellular response to insulin stimulus	18/2156	75/18866	0.00163286	0.0741029	0.0668887	NUCKS1/BAIAP2L1/ZBTB7B/SIRT1/NR1H4/SOCS3/TSC1/RPS6KB1/PTPN2/PRKCZ/PRKCQ/PRKCD/PRKAA1/GSK3A/GRB14/GNAI2/FUT7/AGT	18
GO:0090025	regulation of monocyte chemotaxis	9/2156	26/18866	0.00165978	0.0741029	0.0668887	CCR2/CXCL17/ANO6/CCL5/NBL1/CXCL10/HMGB1/FPR2/DUSP1	9
GO:0002695	negative regulation of leukocyte activation	35/2156	184/18866	0.00166866	0.0741029	0.0668887	CCR2/MILR1/ZC3H8/TWSG1/LAX1/ZBTB7B/TBX21/PTPN22/GLMN/TSPAN32/DLG5/PGLYRP1/TNFSF4/SFRP1/XCL1/PTPN6/PTPN2/SMAD7/JAK3/INHA/IL10/IL4R/ID2/HMGB1/HLX/GRN/GPER1/GNRH1/FCGR2B/DUSP3/DLG1/CNR1/RUNX3/BCR/BCL6	35
GO:0045622	regulation of T-helper cell differentiation	11/2156	36/18866	0.00167508	0.0741029	0.0668887	IL27/ZBTB7B/TBX21/TNFSF4/PRKCZ/SMAD7/JAK3/IL12B/IL4R/HLX/BCL6	11
GO:1903829	positive regulation of cellular protein localization	57/2156	338/18866	0.00167979	0.0741029	0.0668887	STAC2/CNST/PYHIN1/SLC51B/UBE2J2/HPS4/GLIS2/PRR5L/ZFAND1/WNK3/MARK4/DPP10/MAVS/RNF31/PINX1/BCAS3/NECAB2/LARP7/TRAPPC12/GPSM2/HTRA2/CLIP3/CD2AP/TARDBP/GPD1L/YWHAQ/ABCA7/C2CD5/EDEM1/PDCD5/RAB11A/HYAL2/TP53/TFDP2/TCF7L2/SMO/SLC5A3/MAPK8/PRKCH/PRKCD/PRKAA2/PRKAA1/MSN/LRP4/IFNG/GZMB/GSK3A/GPER1/SFN/GAS6/FYN/F2/DLG1/CD247/CASP8/BID/RHOG	57
GO:0072503	cellular divalent inorganic cation homeostasis	78/2156	492/18866	0.00169344	0.0741752	0.0669539	CCR2/MT1HL1/SLC41A1/TMEM64/SLC35G1/SLC30A7/GPR174/C19orf12/SLC30A5/MCUR1/THADA/ACKR3/CCL28/SLC39A4/MCOLN3/TMEM38B/TRPM7/TMCO1/GHRL/C5AR2/DISC1/IBTK/PACS2/CTRC/GPR55/LPAR2/NOL3/S1PR4/GPR65/SLC30A2/SLC30A1/TRPC1/XCL1/CCL23/CCL11/CCL5/S100A9/S100A8/PTPN6/PTGER4/PTGDR/PKD2/P2RY1/MT2A/MT1X/MT1H/MT1G/MT1F/MT1E/CXCL10/HMGB1/GTF2I/GSTM2/GPER1/GPR18/GNA15/GJA1/FYN/FPR2/FPR1/F2R/F2/ELANE/LPAR1/S1PR1/DDIT3/…	78
GO:0018196	peptidyl-asparagine modification	10/2156	31/18866	0.00171087	0.0744106	0.0671664	OST4/MCFD2/MAGT1/OSTC/HIF1AN/UBE2J1/DPM1/FUT8/ASGR2/ASGR1	10
GO:1905331	negative regulation of morphogenesis of an epithelium	7/2156	17/18866	0.00173239	0.0748197	0.0675357	CLASP2/STAT1/PTEN/TACSTD2/GATA3/CTNNB1/BMP7	7
GO:1903749	positive regulation of establishment of protein localization to mitochondrion	15/2156	58/18866	0.00176104	0.0750803	0.0677709	UBE2J2/HPS4/RNF31/HTRA2/YWHAQ/PDCD5/TP53/TFDP2/MAPK8/PRKAA1/GZMB/GSK3A/SFN/CASP8/BID	15
GO:0034599	cellular response to oxidative stress	53/2156	310/18866	0.00176273	0.0750803	0.0677709	MIR34A/ERCC6L2/SIRPA/NCOA7/CPEB2/AGAP3/TP53INP1/PDGFD/PRR5L/PLEKHA1/TBC1D24/OXR1/WNT16/ZNF580/HTRA2/NOX1/SIRT1/KDM6B/SIRT2/ZNF277/RIPK3/NET1/NOL3/VNN1/AKR1C3/PRKRA/STK24/TSC1/TP53/SOD2/SFPQ/REST/MAPK13/MAPK8/MAPK3/PRKCD/PRKAA2/PRKAA1/PKD2/PDE8A/NCF4/MTR/MMP9/MCL1/IL10/GCH1/G6PD/FYN/FUT8/DPEP1/CTNNB1/BMP7/ALOX5	53
GO:0050729	positive regulation of inflammatory response	31/2156	158/18866	0.00179942	0.0761177	0.0687073	CCR2/LILRA5/NAPEPLD/GBP5/TLR10/GPSM3/IL17RB/PDCD4/TNIP1/SNX4/HYAL2/TNFSF4/TNFRSF1A/TLR3/TLR2/CCL24/S100A12/S100A9/S100A8/PTGER4/MAPK13/NFKBIA/IL15/IL12B/IL6ST/IFNG/GRN/FFAR2/CNR1/AGT/ADAM8	31
GO:0046686	response to cadmium ion	16/2156	64/18866	0.00184542	0.0775329	0.0699847	MT1HL1/AKR1C3/SLC30A1/SPARC/MAPK8/MAPK3/NPC1/MT2A/MT1X/MT1H/MT1G/MT1F/MT1E/MMP9/DTYMK/CDKN1B	16
GO:0006901	vesicle coating	17/2156	70/18866	0.00189495	0.0790757	0.0713773	PEF1/CNIH2/TRAPPC6B/MCFD2/RAB1B/GORASP1/ANKRD28/TMED2/SEC24B/BET1/PDCD6/TRAPPC10/TGFA/TRAPPC2/SERPINA1/F5/CD59	17
GO:0050684	regulation of mRNA processing	30/2156	152/18866	0.00192053	0.0796053	0.0718554	DHX36/YTHDC1/RBM17/ZC3H10/PTCD2/RBM25/LARP7/TRA2A/ZC3H3/DDX17/RBM5/RBM7/MBNL2/RNF40/RBM39/PABPN1/TIA1/SRPK1/SNRPA/SRSF7/SRSF4/SRSF3/SAFB/REST/RBM4/RBM3/HNRNPL/HNRNPA2B1/FMR1/CDK9	30
GO:0045089	positive regulation of innate immune response	39/2156	213/18866	0.00195803	0.0803874	0.0725613	CLEC4C/PYHIN1/SH2D1B/GBP5/NLRC5/NLRC4/MAVS/IFNK/LILRA2/CD226/POLR3F/RBM14/RASGRP1/RPS6KA5/BTRC/BCL10/VAV1/TXK/SFPQ/CCL5/RELB/PSMD10/PSMD9/PSMD4/PSMB2/PRKCD/PRKACB/PLSCR1/PAK3/MUC1/SH2D1A/IL12B/IKBKB/HMGB1/HCK/FFAR2/FYN/FPR2/ADAM8	39
GO:0046651	lymphocyte proliferation	49/2156	283/18866	0.00196543	0.0803874	0.0725613	CCR2/CCDC88B/IL27/TNFRSF13C/ATAD5/SH3RF1/TWSG1/IFNK/ZBTB7B/PTPN22/GLMN/BTN3A1/RIPK3/RASGRP1/DLG5/TNFRSF4/TNFSF4/TP53/SOS1/XCL1/CCL5/SATB1/PTPN6/PRKCQ/PRKCD/NFATC2/MSN/JAK3/IMPDH1/IL15/IL12B/IL10/IL6ST/IGF1/IFNA1/HMGB1/HLA-DPA1/HELLS/GNRH1/FYN/FCGR2B/DLG1/CTNNB1/CD79A/CD70/CD38/BST1/BCL6/ADA	49
GO:1902882	regulation of response to oxidative stress	22/2156	101/18866	0.00205782	0.0823912	0.0743701	MIR34A/STOX1/NCOA7/OXR1/HTRA2/NOX1/SIRT1/NOL3/VNN1/TSC1/SOD2/SFPQ/REST/PDE8A/MCL1/IL10/GCH1/FYN/FUT8/CTNNB1/BMP7/ALOX5	22
GO:1903531	negative regulation of secretion by cell	32/2156	166/18866	0.00206288	0.0823912	0.0743701	CCR2/PIM3/FAM3D/MIDN/P2RY12/GHRL/RGCC/RAB7A/SLC30A1/TNFRSF4/TNFRSF1A/SREBF1/SFRP1/REST/RAP1B/RAP1A/PTGER4/PSMD9/P2RY1/NOTCH1/INHBB/INHA/IL12B/GNAI2/GJA1/FMR1/FCGR2B/F2R/CRY1/CNR1/BCR/ABAT	32
GO:0050657	nucleic acid transport	37/2156	200/18866	0.0020894	0.0823912	0.0743701	POM121C/NUP43/RFTN2/POM121L2/YTHDC1/LTV1/FYTTD1/RANBP17/RBM26/NUP107/PARP11/EIF5A2/MAGOHB/SIDT1/CPSF1/SETD2/ZC3H3/IGF2BP3/IGF2BP1/FLOT1/NUP153/MVP/SRSF11/KHSRP/THOC5/RAE1/PABPN1/XPO1/TSC1/SRSF7/SRSF4/SRSF3/SFPQ/NPM1/EIF6/HNRNPA2B1/FMR1	37
GO:0050658	RNA transport	37/2156	200/18866	0.0020894	0.0823912	0.0743701	POM121C/NUP43/RFTN2/POM121L2/YTHDC1/LTV1/FYTTD1/RANBP17/RBM26/NUP107/PARP11/EIF5A2/MAGOHB/SIDT1/CPSF1/SETD2/ZC3H3/IGF2BP3/IGF2BP1/FLOT1/NUP153/MVP/SRSF11/KHSRP/THOC5/RAE1/PABPN1/XPO1/TSC1/SRSF7/SRSF4/SRSF3/SFPQ/NPM1/EIF6/HNRNPA2B1/FMR1	37
GO:0001779	natural killer cell differentiation	8/2156	22/18866	0.00209447	0.0823912	0.0743701	TUSC2/RASGRP1/TOX/PGLYRP1/PIK3CD/IL15/ID2/GAS6	8
GO:0071379	cellular response to prostaglandin stimulus	8/2156	22/18866	0.00209447	0.0823912	0.0743701	AKR1C3/TNFSF4/SFRP1/PTGER4/PTGDR/PRKAA2/PRKAA1/ACACA	8
GO:0002822	regulation of adaptive immune response based on somatic recombination of immune receptors built from immunoglobulin superfamily domains	30/2156	153/18866	0.00213343	0.0833928	0.0752741	CCR2/IL27/TNFRSF13C/ATAD5/ZBTB7B/TBX21/RIPK3/CD226/TNFSF13/TNFSF4/XCL1/PTPN6/PRKCZ/PRKCQ/SMAD7/JAK3/IL12B/IL10/IL4R/IL1R1/HMGB1/HLX/MR1/GATA3/FUT7/FCGR2B/CR1/CD1A/BCL6/ADA	30
GO:1903320	regulation of protein modification by small protein conjugation or removal	43/2156	242/18866	0.0021721	0.0836021	0.075463	PEF1/UBXN2A/MASTL/DERL1/GORASP1/NXN/FANCM/FANCI/DCUN1D2/PINX1/NDFIP2/FBXO4/FBXO5/PTPN22/UFL1/MYCBP2/GLMN/IVNS1ABP/HMG20A/TNIP1/PRMT3/DNM1L/PDCD6/RBX1/RNF40/HDAC4/BTRC/BCL10/DYSF/UBE2I/TGFBR1/PTEN/PSMD10/SMAD7/GSK3A/FYN/CTNNB1/CRY1/CDK9/CDC20/TSPO/XIAP/ADRB2	43
GO:1905477	positive regulation of protein localization to membrane	26/2156	127/18866	0.00218928	0.0836021	0.075463	STAC2/CNST/SLC51B/WNK3/DPP10/NECAB2/CLIP3/YWHAQ/C2CD5/PDCD5/RAB11A/TP53/TFDP2/SLC5A3/MAPK8/PRKCH/LRP4/IFNG/GZMB/GPER1/SFN/FYN/DLG1/CASP8/BID/RHOG	26
GO:0046782	regulation of viral transcription	16/2156	65/18866	0.00219293	0.0836021	0.075463	NUCKS1/TARDBP/TRIM13/HMGA2/UBP1/TARBP2/TAF11/CCL5/CCL4/REST/POLR2L/POLR2K/POLR2F/POLR2B/CHD1/CDK9	16
GO:0051205	protein insertion into membrane	16/2156	65/18866	0.00219293	0.0836021	0.075463	BMF/RTP4/AGK/TIMM13/TRAM1/YWHAQ/BCL2L11/PDCD5/UBL4A/TP53/TFDP2/MAPK8/GZMB/SFN/CASP8/BID	16
GO:0034694	response to prostaglandin	10/2156	32/18866	0.00223694	0.0843587	0.076146	AKR1C3/TNFSF4/TGFBR3/SFRP1/PTGER4/PTGDR/PRKAA2/PRKAA1/GNRH1/ACACA	10
GO:0002825	regulation of T-helper 1 type immune response	9/2156	27/18866	0.0022401	0.0843587	0.076146	CCR2/IL27/TNFSF4/XCL1/JAK3/IL12B/IL4R/IL1R1/HLX	9
GO:0031398	positive regulation of protein ubiquitination	25/2156	121/18866	0.00231097	0.0865004	0.0780792	PEF1/MASTL/DERL1/GORASP1/FANCM/FANCI/DCUN1D2/NDFIP2/FBXO4/PTPN22/MYCBP2/PDCD6/RBX1/RNF40/BTRC/BCL10/PTEN/PSMD10/SMAD7/GSK3A/CRY1/CDK9/CDC20/XIAP/ADRB2	25
GO:0097529	myeloid leukocyte migration	40/2156	222/18866	0.00234203	0.0869272	0.0784644	CCR2/CXCL17/ANO6/SIRPA/PDGFD/P2RY12/C5AR2/CCL26/DNM1L/DYSF/VEGFB/VAV1/XCL1/CXCL5/CCL24/CCL23/CCL11/CCL5/CCL4/S100A12/S100A9/S100A8/PTGER4/MAPK3/PPBP/PIK3CD/PF4V1/NBL1/CXCL10/IL1R1/HMGB1/FUT7/FPR2/DUSP1/DPEP1/CX3CR1/CALCA/BST1/RHOG/ADAM8	40
GO:0050920	regulation of chemotaxis	41/2156	229/18866	0.00235052	0.0869272	0.0784644	CCR2/MIR34A/CXCL17/ANO6/PDGFD/WNK1/P2RY12/SEMA4A/GPSM3/SEMA4G/CORO1B/ZNF580/STK39/C5AR2/MYCBP2/PADI2/SEMA4B/CCL26/DNM1L/NRP1/DYSF/VEGFB/XCL1/CCL5/CCL4/PTPN2/MAPK3/NOTCH1/NBL1/CXCL10/HMGB1/GPR18/GAS6/FPR2/ELANE/LPAR1/S1PR1/DUSP3/DUSP1/BST1/BMPR2	41
GO:1903322	positive regulation of protein modification by small protein conjugation or removal	28/2156	141/18866	0.00242863	0.0892809	0.080589	PEF1/MASTL/DERL1/GORASP1/FANCM/FANCI/DCUN1D2/NDFIP2/FBXO4/PTPN22/MYCBP2/TNIP1/PDCD6/RBX1/RNF40/HDAC4/BTRC/BCL10/UBE2I/PTEN/PSMD10/SMAD7/GSK3A/CRY1/CDK9/CDC20/XIAP/ADRB2	28
GO:0032943	mononuclear cell proliferation	49/2156	286/18866	0.00245402	0.0896552	0.0809268	CCR2/CCDC88B/IL27/TNFRSF13C/ATAD5/SH3RF1/TWSG1/IFNK/ZBTB7B/PTPN22/GLMN/BTN3A1/RIPK3/RASGRP1/DLG5/TNFRSF4/TNFSF4/TP53/SOS1/XCL1/CCL5/SATB1/PTPN6/PRKCQ/PRKCD/NFATC2/MSN/JAK3/IMPDH1/IL15/IL12B/IL10/IL6ST/IGF1/IFNA1/HMGB1/HLA-DPA1/HELLS/GNRH1/FYN/FCGR2B/DLG1/CTNNB1/CD79A/CD70/CD38/BST1/BCL6/ADA	49
GO:0042098	T cell proliferation	36/2156	195/18866	0.00246784	0.0896552	0.0809268	CCR2/CCDC88B/IL27/TNFRSF13C/SH3RF1/TWSG1/ZBTB7B/PTPN22/GLMN/BTN3A1/RIPK3/RASGRP1/DLG5/TNFRSF4/TNFSF4/TP53/SOS1/XCL1/CCL5/SATB1/PTPN6/PRKCQ/MSN/JAK3/IL15/IL12B/IL10/IL6ST/IGF1/HMGB1/HLA-DPA1/GNRH1/FYN/DLG1/CTNNB1/CD70	36
GO:0051656	establishment of organelle localization	69/2156	432/18866	0.00250765	0.0899882	0.0812275	PEF1/INSC/MILR1/CNIH2/TRAPPC6B/MCFD2/LTV1/ARL6/STARD3NL/RAB1B/MYO19/TRIM46/CLMN/MLPH/MIS12/GORASP1/C17orf75/KIF13A/WDR11/PINX1/SPDL1/TRAPPC12/GPSM2/VPS4A/BLOC1S6/ANKRD28/CLASP2/KIFAP3/COPG1/TMED2/SEC24B/BET1/RASGRP1/PDCD6/FEZ1/GOSR1/WASL/SNAP23/RAB11A/SNX4/CDC23/RAB7A/XPO1/TRAPPC10/TGFA/TERF1/STXBP2/TRAPPC2/RAB27B/PRKCZ/PIK3CD/SERPINA1/PEX14/NPM1/MYO7A/LLGL2/EIF6/IL4R/GJA1/BLOC1S1/FES/F5/DLG1/DCT…	69
GO:0002833	positive regulation of response to biotic stimulus	44/2156	251/18866	0.00254148	0.0899882	0.0812275	CLEC4C/PYHIN1/SH2D1B/GBP5/NLRC5/NLRC4/MAVS/IFNK/LY96/LILRA2/CD226/POLR3F/RBM14/RASGRP1/PUM1/RPS6KA5/BTRC/BCL10/VAV1/TXK/SFPQ/CCL5/RELB/PSMD10/PSMD9/PSMD4/PSMB2/MAPK3/PRKCD/PRKACB/PLSCR1/PAK3/MUC1/SH2D1A/IL12B/IKBKB/HMGB1/MR1/HCK/GRN/FFAR2/FYN/FPR2/ADAM8	44
GO:0002286	T cell activation involved in immune response	23/2156	109/18866	0.00255255	0.0899882	0.0812275	IL27/SEMA4A/IFNK/ZBTB7B/TBX21/TNFSF4/TSC1/TP53/RORA/RELB/PTGER4/PRKCZ/SMAD7/JAK3/IL12B/IL4R/IFNG/IFNA1/HMGB1/HLX/GATA3/FCGR2B/BCL6	23
GO:2000278	regulation of DNA biosynthetic process	23/2156	109/18866	0.00255255	0.0899882	0.0812275	NEK7/TNKS2/CTC1/GRHL2/PINX1/XRN1/RGCC/ANKRD1/FBXO4/POLG2/TP53/TERF1/RFC3/MAPK3/PRKCQ/PAK3/HNRNPA2B1/GJA1/DUSP1/DACH1/CTNNB1/BMPR2/ACVRL1	23
GO:0060977	coronary vasculature morphogenesis	7/2156	18/18866	0.00255745	0.0899882	0.0812275	SPRED1/SETD2/SEC24B/NRP1/TGFBR3/TGFBR1/NOTCH1	7
GO:0016311	dephosphorylation	77/2156	492/18866	0.00256443	0.0899882	0.0812275	DUSP28/TIPRL/CNST/SPRED1/PPTC7/CDCA2/PPM1K/PPM1L/NANP/PPM1M/LRRC39/FRA10AC1/PPP1R27/FAM122A/MASTL/CSRNP2/SGPP1/PPP1R3B/WNK1/RBM26/RPRD1B/SLC7A14/PDP2/LRRC40/GPATCH2/PPP2R3C/SSH3/SYTL2/MTMR12/STYXL1/PPME1/NT5C3A/PHPT1/PPA2/PTPN22/LPIN1/SACM1L/PTPN21/RIPK3/ARPP19/CD2BP2/PPP4R1/LPIN2/MINPP1/BTRC/MTMR3/DUSP11/TSC1/SAG/PTPRZ1/PTPN13/PTPN6/PTPN4/PTPN2/PTEN/PRKCD/PPP2R5C/PPP2R3A/PPP2R2A/PPP1R8/PPP1CA/MY…	77
GO:1990266	neutrophil migration	25/2156	122/18866	0.00259785	0.090646	0.0818211	C5AR2/CCL26/DNM1L/DYSF/VAV1/XCL1/CXCL5/CCL24/CCL23/CCL11/CCL5/CCL4/S100A12/S100A9/S100A8/PPBP/PIK3CD/PF4V1/CXCL10/IL1R1/FUT7/DPEP1/BST1/RHOG/ADAM8	25
GO:0006361	transcription initiation from RNA polymerase I promoter	11/2156	38/18866	0.00270676	0.0932084	0.0841341	RRN3P2/TAF1D/RRN3/BAZ2A/POLR1C/MAPK3/POLR2L/POLR2K/POLR2F/GTF2H3/CCNH	11
GO:0071276	cellular response to cadmium ion	11/2156	38/18866	0.00270676	0.0932084	0.0841341	MT1HL1/AKR1C3/MAPK8/MAPK3/MT2A/MT1X/MT1H/MT1G/MT1F/MT1E/MMP9	11
GO:0030850	prostate gland development	13/2156	49/18866	0.00273166	0.0932084	0.0841341	PSAPL1/FRS2/NOG/SFRP1/PTEN/NOTCH1/FOXA1/GLI2/FKBP4/CTNNB1/CDKN1B/BMP7/ALOX15B	13
GO:0090151	establishment of protein localization to mitochondrial membrane	13/2156	49/18866	0.00273166	0.0932084	0.0841341	BMF/AGK/TIMM13/YWHAQ/BCL2L11/PDCD5/TP53/TFDP2/MAPK8/GZMB/SFN/CASP8/BID	13
GO:0032956	regulation of actin cytoskeleton organization	59/2156	360/18866	0.00276405	0.0937953	0.0846639	SIGLEC15/C9orf72/CDC42EP5/MTPN/JMY/PLEKHH2/GBA2/CORO1B/BAIAP2L1/SSH3/BCAS3/EVL/SNX9/PHPT1/RGCC/CD2AP/RHOBTB2/CYFIP1/CLASP2/RHOBTB3/TWF2/CDC42EP3/ARFGEF1/BAIAP2/CCL26/RHOBTB1/FCHSD2/CELSR1/WASL/NRP1/GPR65/TSC1/TGFBR1/SPTAN1/SFRP1/CCL24/CCL11/RASA1/PTGER4/PRKCD/PAK3/SMAD4/TACSTD2/ID1/HCK/FES/EPS8/LPAR1/S1PR1/DLG1/DBN1/CFL2/CFL1/CAPG/BST1/ARHGDIA/RHOG/RHOC/ADD1	59
GO:0031331	positive regulation of cellular catabolic process	63/2156	390/18866	0.00287926	0.0949361	0.0856936	TRIML1/C9orf72/DHX36/TMTC3/PYHIN1/RNF19B/SOCS4/APOA5/FAM122A/TP53INP1/PRR5L/DDA1/SCOC/METTL14/METTL3/DET1/VPS13C/NUB1/SNX9/RNFT1/TRIB2/TNRC6A/DISC1/FGF21/RNF19A/NNT/TARDBP/SIRT1/UFL1/LARP1/SIRT2/TRIM13/BCL2L11/RBX1/RNF40/PUM1/EDEM1/CNOT8/SLC4A4/KHSRP/TFEB/TSC1/RFPL1/PTEN/PSMD10/MAPK3/PRKCD/PRKAA2/PRKAA1/PIK3C2A/MSN/MEFV/SMAD7/IGF1/IFNG/HMGB1/GSK3A/FMR1/CSNK1E/CDC20/APP/ADRB2/ADAM8	63
GO:0045920	negative regulation of exocytosis	10/2156	33/18866	0.00288547	0.0949361	0.0856936	CCR2/RAB7A/REST/RAP1B/RAP1A/NOTCH1/GNAI2/FMR1/FCGR2B/BCR	10
GO:0046627	negative regulation of insulin receptor signaling pathway	10/2156	33/18866	0.00288547	0.0949361	0.0856936	SOCS3/TSC1/RPS6KB1/PTPN2/PRKCZ/PRKCQ/PRKCD/PRKAA1/GSK3A/GRB14	10
GO:0008360	regulation of cell shape	30/2156	156/18866	0.0028978	0.0949361	0.0856936	FGD2/CDC42EP5/FMNL2/SEMA4A/ATP10A/CDC42SE2/RHOBTB2/CYFIP1/RHOBTB3/CDC42EP3/BAIAP2/PLXNC1/RHOBTB1/CCL24/CCL11/RASA1/PALM/P2RY1/MSN/HCK/FYN/FES/F2/EPS8/MARK2/LPAR1/DLG1/RHOG/RHOC/ALDOA	30
GO:0051048	negative regulation of secretion	35/2156	190/18866	0.00291521	0.0949361	0.0856936	CCR2/PIM3/FAM3D/MIDN/WNK3/P2RY12/GHRL/RGCC/STK39/RAB7A/SLC30A1/TNFRSF4/TNFRSF1A/SREBF1/SFRP1/REST/RAP1B/RAP1A/PTGER4/PSMD9/P2RY1/NOTCH1/INHBB/INHA/IL12B/GNAI2/GJA1/FMR1/FCGR2B/F2R/CRY1/CNR1/BCR/ADA/ABAT	35
GO:0043922	negative regulation by host of viral transcription	6/2156	14/18866	0.00294089	0.0949361	0.0856936	NUCKS1/TARDBP/HMGA2/CCL5/CCL4/REST	6
GO:0071280	cellular response to copper ion	9/2156	28/18866	0.00297077	0.0949361	0.0856936	MT1HL1/MT2A/MT1X/MT1H/MT1G/MT1F/MT1E/APP/AOC1	9
GO:0009267	cellular response to starvation	31/2156	163/18866	0.00297705	0.0949361	0.0856936	MAP1LC3B2/NIM1K/CADPS2/WDR59/SLC39A4/SLC38A2/TNRC6A/WIPI2/SIRT1/ATG14/MTMR3/AKR1C3/STK24/TFEB/WNT9B/UPP1/TP53/SREBF1/SFRP1/MAPK8/MAPK3/PRKAA2/PRKAA1/PDK4/MAX/INHBB/HNRNPL/GAS6/DSC2/BMPR2/AOC1	31
GO:0032070	regulation of deoxyribonuclease activity	5/2156	10/18866	0.00297844	0.0949361	0.0856936	SIRT1/PRKCD/NPM1/HMGB1/GZMA	5
GO:0045625	regulation of T-helper 1 cell differentiation	5/2156	10/18866	0.00297844	0.0949361	0.0856936	IL27/TNFSF4/JAK3/IL4R/HLX	5
GO:0002703	regulation of leukocyte mediated immunity	38/2156	211/18866	0.00298743	0.0949361	0.0856936	CCR2/DHX36/PIK3R6/SH2D1B/ATAD5/MAVS/TBX21/RIPK3/CD226/RASGRP1/NCR1/TNFSF13/SNX4/VAV1/TNFSF4/TLR3/STXBP2/XCL1/PTPN6/PRKCZ/SERPINB9/SMAD7/SH2D1A/JAK3/IL12B/IL10/IL4R/IL1R1/HMGB1/MR1/GATA3/FUT7/FES/FCGR2B/CR1/CD1A/BCR/BCL6	38
GO:0031396	regulation of protein ubiquitination	38/2156	211/18866	0.00298743	0.0949361	0.0856936	PEF1/UBXN2A/MASTL/DERL1/GORASP1/NXN/FANCM/FANCI/DCUN1D2/PINX1/NDFIP2/FBXO4/FBXO5/PTPN22/UFL1/MYCBP2/GLMN/IVNS1ABP/PRMT3/DNM1L/PDCD6/RBX1/RNF40/BTRC/BCL10/DYSF/TGFBR1/PTEN/PSMD10/SMAD7/GSK3A/FYN/CRY1/CDK9/CDC20/TSPO/XIAP/ADRB2	38
GO:0006338	chromatin remodeling	39/2156	218/18866	0.0029975	0.0949361	0.0856936	INO80C/TADA2B/TET1/NAA40/CENPU/GATAD1/ZNF304/SMARCAD1/MIS18BP1/PBRM1/POLE3/HCFC2/ITGB3BP/SIRT1/KDM6B/KDM4C/SIRT2/BAHD1/BAZ2A/HDAC5/HDAC4/MBD2/HMGA2/TNP2/TFAM/SMARCD3/SMARCC2/SATB1/RBBP4/KDM5A/NPM1/FOXA1/HMGA1/HMGB1/HELLS/GATA3/CHD1/CENPC/RERE	39
GO:0071260	cellular response to mechanical stimulus	18/2156	79/18866	0.00301953	0.095146	0.0858831	MTPN/SLC38A2/ANKRD1/CASP8AP2/HDAC4/MAP3K14/BCL10/TNFRSF1A/TLR5/TLR3/PTGER4/MAPK8/MAPK3/GJA1/COL1A1/CNN2/CASP8/AGT	18
GO:0042088	T-helper 1 type immune response	12/2156	44/18866	0.00306224	0.0960021	0.0866559	CCR2/IL27/SEMA4A/TNFSF4/XCL1/RELB/JAK3/IL12B/IL4R/IL1R1/HMGB1/HLX	12
GO:0051047	positive regulation of secretion	56/2156	340/18866	0.00312128	0.0973588	0.0878805	UCN3/CADPS2/NLGN2/ANO1/SYTL2/GHRL/PHPT1/RGCC/VPS4A/ANKRD1/CD2AP/TARDBP/CLASP2/GLMN/DNM1L/NR1H4/RAB3D/RAB9A/BAIAP3/SNX4/CADPS/RAB7A/VIP/NR1H2/TNFRSF4/TNFSF4/TLR2/TCF7L2/SLC6A4/S100A8/RAB27B/PTGER4/PSMD9/MAP2K6/P2RY2/P2RY1/NKX6-1/SMAD4/INHBB/INHA/IL10/IL4R/IGF1/IFNG/GPER1/GPR27/GNAI2/GJA1/CNR1/CD38/CD14/CCK/ATP6AP1/AGT/ADAM8/ABAT	56
GO:0015931	nucleobase-containing compound transport	45/2156	261/18866	0.00317518	0.0985422	0.0889487	POM121C/NUP43/SLC25A45/SLC25A48/RFTN2/POM121L2/YTHDC1/LTV1/FYTTD1/SLC25A18/SLC25A32/RANBP17/RBM26/SLC25A19/NUP107/PARP11/EIF5A2/SLC25A36/MAGOHB/SIDT1/CPSF1/SETD2/SLC35D1/ZC3H3/IGF2BP3/IGF2BP1/FLOT1/NUP153/MVP/SRSF11/KHSRP/THOC5/RAE1/PABPN1/XPO1/TSC1/SRSF7/SRSF4/SRSF3/SFPQ/NPM1/EIF6/HNRNPA2B1/GJA1/FMR1	45
GO:1904951	positive regulation of establishment of protein localization	60/2156	370/18866	0.00326779	0.100735	0.0909279	CNST/SLC51B/UBE2J2/UCN3/HPS4/PRR5L/ZFAND1/NLGN2/MAVS/ANO1/RNF31/BCAS3/GHRL/PHPT1/RGCC/HTRA2/ANKRD1/CD2AP/TARDBP/GLMN/YWHAQ/DNM1L/NR1H4/C2CD5/EDEM1/PDCD5/BAIAP3/HYAL2/NR1H2/TNFRSF4/TNFSF4/TP53/TLR2/TFDP2/TCF7L2/SMO/PTGER4/PSMD9/MAPK8/PRKCZ/PRKCD/PRKAA1/NKX6-1/IL10/IGF1/IFNG/GZMB/GSK3A/GPER1/GPR27/SFN/GJA1/GAS6/FYN/CD38/CD14/CASP8/BID/ADAM8/ABAT	60
GO:0098727	maintenance of cell number	31/2156	164/18866	0.00327845	0.100735	0.0909279	LBH/TET1/SETD6/LIN28A/SAV1/METTL14/METTL3/MED15/ZC3H13/KDM4C/IGF2BP1/MED7/MED14/NOG/HMGA2/WNT9B/TBX3/SPI1/SMO/SFRP1/REST/POLR2L/POLR2K/POLR2F/POLR2B/NOTCH1/SMAD4/IGF1/DDX6/CTNNB1/BMP7	31
GO:2000279	negative regulation of DNA biosynthetic process	11/2156	39/18866	0.00338709	0.103558	0.093476	CTC1/PINX1/XRN1/ANKRD1/TP53/TERF1/GJA1/DUSP1/DACH1/BMPR2/ACVRL1	11
GO:0003206	cardiac chamber morphogenesis	26/2156	131/18866	0.0034227	0.104131	0.0939933	GRHL2/PTCD2/SAV1/HEG1/FGFRL1/ADAMTS1/DHRS3/NOG/FOXH1/NRP1/TP53/TNNT2/TGFBR3/TGFBR1/TBX3/SOS1/SMO/SMARCD3/NOTCH1/SMAD7/SMAD4/ID2/GSK3A/GATA3/BMPR2/BMP7	26
GO:0050868	negative regulation of T cell activation	24/2156	118/18866	0.00346135	0.104791	0.0945887	ZC3H8/TWSG1/LAX1/ZBTB7B/TBX21/PTPN22/GLMN/DLG5/TNFSF4/XCL1/PTPN6/PTPN2/SMAD7/JAK3/IL10/IL4R/HMGB1/HLX/GNRH1/FCGR2B/DUSP3/DLG1/RUNX3/BCL6	24
GO:0034612	response to tumor necrosis factor	53/2156	320/18866	0.00351836	0.105997	0.0956776	MIR34A/TNFRSF13C/OTULIN/SPPL2A/CCDC3/YTHDC2/RNF31/NUB1/CDIP1/ANKRD1/CLIP3/SIRT1/CCL26/NR1H4/HDAC4/MAP3K14/TNFSF13/HYAL2/MAP4K3/TNFRSF4/TNFSF4/TP53/TNFRSF1A/STAT1/SFRP1/XCL1/CCL24/CCL23/CCL11/CCL5/CCL4/RORA/PTPN2/PSMD10/PSMD9/PSMD4/PSMB2/MAPK3/NFKBIA/LIMS1/IKBKB/GPER1/GCH1/GBP3/GBP1/GATA3/GAS6/COL1A1/CD70/CD14/CASP8/CALCA/ACTN4	53
GO:0055076	transition metal ion homeostasis	27/2156	138/18866	0.00356388	0.10648	0.0961136	MT1HL1/SLC30A7/TMC8/BTBD9/CCDC115/SLC30A5/CAND1/SLC39A4/ATP6V0D1/HYAL2/SLC30A2/SLC30A1/S100A9/S100A8/MT2A/MT1X/MT1H/MT1G/MT1F/MT1E/SMAD4/IREB2/IFNG/ATP6AP1/ATOX1/APP/XIAP	27
GO:1903532	positive regulation of secretion by cell	52/2156	313/18866	0.00357961	0.10648	0.0961136	UCN3/CADPS2/NLGN2/ANO1/GHRL/PHPT1/RGCC/VPS4A/ANKRD1/CD2AP/TARDBP/CLASP2/GLMN/DNM1L/NR1H4/RAB3D/RAB9A/BAIAP3/SNX4/CADPS/RAB7A/VIP/NR1H2/TNFRSF4/TNFSF4/TLR2/TCF7L2/SLC6A4/RAB27B/PTGER4/PSMD9/MAP2K6/P2RY1/NKX6-1/SMAD4/INHBB/INHA/IL10/IL4R/IGF1/IFNG/GPER1/GPR27/GJA1/CNR1/CD38/CD14/CCK/ATP6AP1/AGT/ADAM8/ABAT	52
GO:0051817	modulation of process of other organism involved in symbiotic interaction	21/2156	99/18866	0.00359035	0.10648	0.0961136	NAPEPLD/YTHDC2/NUCKS1/TARDBP/CLEC4M/TNIP1/BCL2L11/RAB9A/HYAL2/PABPN1/HMGA2/TAF11/CCL5/CCL4/REST/SERPINB9/KPNA5/FMR1/CHD1/CFL1/CASP8	21
GO:0010639	negative regulation of organelle organization	66/2156	416/18866	0.00360335	0.10648	0.0961136	GEN1/MTPN/PLEKHH2/TNKS2/TET1/CTC1/FNIP2/CORO1B/MDM1/TMEM39A/PRMT6/PINX1/SSH3/SPDL1/BCOR/XRN1/ATAD2B/STYXL1/PAM16/ATAD2/RGCC/HTRA2/FBXO5/PTTG3P/NOC2L/ZNF451/CLIP3/ANAPC15/SIRT1/CLASP2/KDM4C/TWF2/ARFGEF1/VAT1/RBM14/DNM1L/FEZ1/TRIP13/NOL3/RAB7A/ZNF207/TP53/TERF1/SPTAN1/SPI1/KDM5A/RAD1/PSMD10/PRKCD/NPM1/MAK/SMAD4/TACSTD2/INSIG1/IGF1/HMGA1/FKBP4/ERCC4/EPS8/S1PR1/DUSP1/CDC20/CAPG/TSPO/BMP7/ADD1	66
GO:0008637	apoptotic mitochondrial changes	25/2156	125/18866	0.003646	0.106951	0.0965387	BMF/PAM16/YWHAQ/MLLT11/DNM1L/BCL2L11/PDCD5/NOL3/HRK/TP53/TFDP2/SOD2/PSMD10/MAPK8/PLAUR/MMP9/IGF1/GZMB/GSK3A/GPER1/SFN/CCK/CASP8/BIK/BID	25
GO:0090026	positive regulation of monocyte chemotaxis	7/2156	19/18866	0.00365393	0.106951	0.0965387	CCR2/CXCL17/ANO6/CCL5/CXCL10/HMGB1/FPR2	7
GO:0061384	heart trabecula morphogenesis	10/2156	34/18866	0.00367559	0.107078	0.0966531	HEG1/ADAMTS1/NOG/FOXH1/TGFBR3/TGFBR1/SOS1/NOTCH1/S1PR1/BMP7	10
GO:0009896	positive regulation of catabolic process	71/2156	454/18866	0.00374339	0.108541	0.0979737	TRIML1/C9orf72/DHX36/TMTC3/PYHIN1/RNF19B/SOCS4/APOA5/FAM122A/TP53INP1/PRR5L/DDA1/SMURF2/SCOC/METTL14/METTL3/DET1/VPS13C/NUB1/SNX9/RNFT1/TRIB2/TNRC6A/DISC1/FGF21/RNF19A/NNT/TARDBP/SIRT1/UFL1/LARP1/SIRT2/WWP1/TRIM13/BCL2L11/RBX1/RNF40/PUM1/EDEM1/CNOT8/SLC4A4/KHSRP/TFEB/RAB7A/VIP/TSC1/RFPL1/PTEN/PSMD10/MAPK3/PRKCD/PRKAA2/PRKAA1/PIK3C2A/NEDD4/MSN/MEFV/SMAD7/IGF1/IFNG/HMGB1/GSK3A/GJA1/FMR1/CSNK1E/CDKN…	71
GO:1902107	positive regulation of leukocyte differentiation	30/2156	159/18866	0.00388414	0.111821	0.100935	TMEM64/PIK3R6/PPP2R3C/ZBTB7B/LILRB4/RASGRP1/TOX/VNN1/ZBTB16/TNFSF4/SOX12/PRKCZ/IL15/IL12B/IL4R/IFNG/ID2/HMGB1/HLX/GLI2/GATA3/GAS6/FES/RUNX3/CASP8/CA2/BCL6/ATP6AP1/ADAM8/ADA	30
GO:0034695	response to prostaglandin E	8/2156	24/18866	0.00391085	0.111821	0.100935	TNFSF4/TGFBR3/SFRP1/PTGER4/PRKAA2/PRKAA1/GNRH1/ACACA	8
GO:0071294	cellular response to zinc ion	8/2156	24/18866	0.00391085	0.111821	0.100935	MT1HL1/MT2A/MT1X/MT1H/MT1G/MT1F/MT1E/TSPO	8
GO:0010038	response to metal ion	59/2156	366/18866	0.00401261	0.113787	0.10271	MT1HL1/PEF1/FIBIN/SLC41A1/CPNE2/ARL13B/CYP2R1/SYT15/CARF/SLC30A5/PDCD6/HOMER1/AKR1C3/SLC30A2/SLC30A1/TRPC1/TNNT2/TAT/SPARC/S100A8/PTEN/MAPK8/MAPK3/PRKAA2/PRKAA1/PPP1CA/PKD2/PGAM2/NPC1/NEDD4/COX1/MT2A/MT1X/MT1H/MT1G/MT1F/MT1E/MMP9/JUNB/ID2/GSK3A/GNRH1/G6PD/DUSP1/DTYMK/DPEP1/CDKN1B/CD14/CASP8/CA2/TSPO/ATF1/AQP9/APP/ANXA11/ADD1/ADCY7/AOC1/ABAT	59
GO:0048194	Golgi vesicle budding	18/2156	81/18866	0.00401646	0.113787	0.10271	PEF1/CNIH2/TRAPPC6B/MCFD2/RAB1B/GORASP1/ANKRD28/TMED2/SEC24B/BET1/PDCD6/TRAPPC10/TGFA/TRAPPC2/SERPINA1/INSIG1/F5/CD59	18
GO:0043254	regulation of protein-containing complex assembly	70/2156	449/18866	0.0042866	0.120886	0.109117	NLRC3/CDC42EP5/TMC8/MTPN/JMY/GBP5/BMF/CPTP/P2RY12/NAPB/ANKRA2/GBA2/FNIP2/CORO1B/BAIAP2L1/CAND1/SSH3/TPPP3/EVL/SNX9/TRAPPC12/ASAP1/CLIP3/CYFIP1/SIRT2/TWF2/CDC42EP3/ARFGEF1/BAIAP2/CCL26/BCL2L11/RBX1/FCHSD2/WASL/HRK/LMO4/NR1H2/TP53/TERF1/SPTAN1/CCL24/CCL11/RPA1/RASA1/RAP1B/PTGER4/PRKCZ/PRKCD/PAK3/OPRD1/MSN/MEFV/IFNG/HMGB1/HCK/GTF2H3/FKBP4/FES/ERCC4/EPS8/DLG1/DCTN1/DBN1/CDKN1B/CCK/CAPG/BIK/BID/RHOC/A…	70
GO:0021924	cell proliferation in external granule layer	6/2156	15/18866	0.00443164	0.123288	0.111285	LHX5/SMO/SLC6A4/RORA/GLI2/RERE	6
GO:0021930	cerebellar granule cell precursor proliferation	6/2156	15/18866	0.00443164	0.123288	0.111285	LHX5/SMO/SLC6A4/RORA/GLI2/RERE	6
GO:0045064	T-helper 2 cell differentiation	6/2156	15/18866	0.00443164	0.123288	0.111285	TNFSF4/PRKCZ/IL4R/HLX/GATA3/BCL6	6
GO:1902275	regulation of chromatin organization	35/2156	195/18866	0.00449589	0.124514	0.112392	JDP2/PAXBP1/TADA2B/TET1/NAA40/NSD1/DMRTC2/ZNF304/KMT2E/PRMT6/BCOR/ATAD2B/ZBTB7B/ATAD2/NOC2L/ZNF451/SIRT1/KDM4C/PADI2/RNF40/RPS6KA5/TP53/SREBF1/SPI1/KDM5A/MAPK8/MAPK3/MUC1/SMAD4/HMGA1/GATA3/FMR1/CTNNB1/CDK9/BCL6	35
GO:0045581	negative regulation of T cell differentiation	12/2156	46/18866	0.00455484	0.125584	0.113357	ZC3H8/ZBTB7B/TBX21/TNFSF4/PTPN2/SMAD7/JAK3/IL4R/HMGB1/HLX/RUNX3/BCL6	12
GO:0002706	regulation of lymphocyte mediated immunity	29/2156	154/18866	0.00460321	0.126264	0.113972	CCR2/PIK3R6/SH2D1B/ATAD5/TBX21/RIPK3/CD226/RASGRP1/NCR1/TNFSF13/VAV1/TNFSF4/XCL1/PTPN6/PRKCZ/SERPINB9/SMAD7/SH2D1A/IL12B/IL10/IL1R1/HMGB1/MR1/GATA3/FUT7/FCGR2B/CR1/CD1A/BCL6	29
GO:1900077	negative regulation of cellular response to insulin stimulus	10/2156	35/18866	0.0046277	0.126264	0.113972	SOCS3/TSC1/RPS6KB1/PTPN2/PRKCZ/PRKCQ/PRKCD/PRKAA1/GSK3A/GRB14	10
GO:0006979	response to oxidative stress	71/2156	458/18866	0.00464086	0.126264	0.113972	MIR34A/ERCC6L2/MSRB3/STOX1/SIRPA/NCOA7/CPEB2/AGAP3/TP53INP1/NAPRT/C19orf12/PDGFD/PRR5L/PLEKHA1/TBC1D24/OXR1/WNT16/ZNF580/HTRA2/NOX1/SIRT1/KDM6B/SIRT2/ZNF277/RIPK3/NET1/NOL3/VNN1/HYAL2/AKR1C3/PRKRA/STK24/TSC1/TP53/TAT/STAT1/SOD2/SFPQ/REST/MAPK13/MAPK8/MAPK3/PRKCD/PRKAA2/PRKAA1/PKD2/PDE8A/NCF4/MTR/ND6/COX1/MMP9/MCL1/IL10/HP/GCH1/G6PD/FYN/FUT8/ETFDH/DUSP1/DPEP1/DHCR24/CTNNB1/COL1A1/CD38/BMP7/ATOX1/A…	71
GO:0003281	ventricular septum development	17/2156	76/18866	0.00474669	0.12775	0.115313	SAV1/HEG1/FGFRL1/HECTD1/FRS2/NOG/LMO4/TGFBR3/TGFBR1/TBX3/NOTCH1/MDM4/SMAD7/SMAD4/ID2/GATA3/BMPR2	17
GO:0033077	T cell differentiation in thymus	17/2156	76/18866	0.00474669	0.12775	0.115313	ZC3H8/BCL11B/NCAPH2/RIPK3/RASGRP1/TOX/VNN1/TP53/SOS1/PTPN2/MR1/GLI2/GATA3/CTNNB1/CLPTM1/ADAM8/ADA	17
GO:0043547	positive regulation of GTPase activity	64/2156	406/18866	0.00475751	0.12775	0.115313	AGAP9/RALGAPA1/RANBP3L/AGAP4/AGAP3/AGAP1/ARHGAP12/ARAP3/RGS18/ARHGAP9/TBC1D24/RGL3/DOCK10/TBC1D2/BCAS3/TBC1D13/SNX9/FAM13B/GMIP/ASAP1/RGS17/GAPVD1/ARHGEF26/TBC1D10B/PLEKHG4/TBC1D22A/RAP1GAP2/MAPRE2/ARFGEF1/CCL26/NET1/RASGRP1/DNM1L/RABGAP1L/SGSM2/ACAP1/RGS6/VPS9D1/ASAP2/NRP1/GPR65/VAV1/TSC1/SOS1/SIPA1/SFRP1/XCL1/CCL24/CCL23/CCL11/CCL5/CCL4/RASA1/RAP1A/MYO9B/LLGL2/LIMS1/F2R/S1PR1/BCR/ARHGDIA/RHOG/A…	64
GO:0070371	ERK1 and ERK2 cascade	53/2156	325/18866	0.00485897	0.129628	0.117008	MTURN/SPRED1/SIRPA/PDGFD/ACKR3/PDGFC/NECAB2/C5AR2/FGF21/PTPN22/FRS2/PRMT5/ABCA7/CCL26/TNIP1/RASGRP1/RANBP9/GPR55/NRP1/XCL1/CCL24/CCL23/CCL11/CCL5/CCL4/RAP1B/RAP1A/PTPN6/PTPN2/PTGER4/PTEN/MAPK3/PRKCZ/PDE8A/P2RY1/NOTCH1/NQO2/SMAD4/IGF1/HMGB1/GPER1/GNAI2/GBP1/GAS6/FPR2/F2R/DUSP3/DUSP1/DLG1/CSK/ATP6AP1/APP/AGT	53
GO:0045851	pH reduction	14/2156	58/18866	0.00487917	0.129628	0.117008	CCDC115/RAB39A/ATP6V1H/ATP6V0D1/ATP6V0E1/RAB7A/GRN/CLCN3/CA2/ATP6AP1/ATP6V1G2/ATP6V0B/ATP4B/FASLG	14
GO:0001909	leukocyte mediated cytotoxicity	22/2156	108/18866	0.00489044	0.129628	0.117008	PIK3R6/SLAMF7/TUSC2/RIPK3/CD226/RASGRP1/NCR1/VAV1/STXBP2/XCL1/PTPN6/PRF1/SERPINB9/SH2D1A/IL12B/MR1/GZMB/FCGR2B/F2/EMP2/ELANE/CD1A	22
GO:0045628	regulation of T-helper 2 cell differentiation	5/2156	11/18866	0.00494952	0.130633	0.117916	TNFSF4/PRKCZ/IL4R/HLX/BCL6	5
GO:0018279	protein N-linked glycosylation via asparagine	9/2156	30/18866	0.00498609	0.131039	0.118282	OST4/MCFD2/MAGT1/OSTC/UBE2J1/DPM1/FUT8/ASGR2/ASGR1	9
GO:0031668	cellular response to extracellular stimulus	43/2156	253/18866	0.00502761	0.131047	0.118289	MAP1LC3B2/NIM1K/UCN3/CADPS2/WDR59/SLC39A4/SLC38A2/GDAP1/TNRC6A/WIPI2/SIRT1/ATG14/DNM1L/NR1H4/MTMR3/AKR1C3/STK24/TFEB/WNT9B/USF2/UPP1/TSC1/TP53/SREBF1/SIPA1/SFRP1/MAPK8/MAPK3/PRKAA2/PRKAA1/PDK4/MAX/INHBB/IL15/HNRNPL/GAS6/FES/DSC2/COL1A1/CDKN2B/BMPR2/ASGR1/AOC1	43
GO:0002544	chronic inflammatory response	7/2156	20/18866	0.00507375	0.131047	0.118289	VNN1/CCL11/CCL5/S100A9/S100A8/IL10/GJA1	7
GO:0007620	copulation	7/2156	20/18866	0.00507375	0.131047	0.118289	VIP/SLC6A4/PI3/P2RY1/CNR1/ADA/ABAT	7
GO:0070932	histone H3 deacetylation	7/2156	20/18866	0.00507375	0.131047	0.118289	HDAC11/SMARCAD1/SIRT1/SIRT2/HDAC5/HDAC4/SFPQ	7
GO:0045862	positive regulation of proteolysis	59/2156	370/18866	0.00509249	0.131047	0.118289	TMTC3/PYHIN1/RNF19B/SOCS4/FAM122A/DDA1/NLRC4/DET1/NUB1/SNX9/RNFT1/SENP1/TRIB2/HTRA2/DISC1/RNF19A/SIRT1/SIRT2/ADRM1/TNIP1/BCL2L11/PDCD6/CASP8AP2/RBX1/RNF40/EDEM1/PDCD5/BTRC/BCL10/TNP2/S100A9/S100A8/RFPL1/REST/PTEN/PSMD10/MAPK3/MEFV/SMAD7/IFNG/HMGB1/HIP1/GSK3A/GRN/GPER1/FYN/FMR1/F2R/CTSD/CSNK1E/CR1/CDC20/CCK/CASP8/BID/ASPH/FASLG/APP/ADAM8	59
GO:0019827	stem cell population maintenance	30/2156	162/18866	0.00514053	0.131734	0.118909	LBH/TET1/SETD6/LIN28A/SAV1/METTL14/METTL3/MED15/ZC3H13/KDM4C/IGF2BP1/MED7/MED14/NOG/HMGA2/WNT9B/TBX3/SPI1/SMO/SFRP1/REST/POLR2L/POLR2K/POLR2F/POLR2B/NOTCH1/SMAD4/DDX6/CTNNB1/BMP7	30
GO:0060669	embryonic placenta morphogenesis	8/2156	25/18866	0.00518355	0.131743	0.118917	GRHL2/SETD2/SOCS3/GCM1/ST14/IL10/BMP7/ADM	8
GO:0071677	positive regulation of mononuclear cell migration	8/2156	25/18866	0.00518355	0.131743	0.118917	CCR2/CXCL17/ANO6/PDGFD/CCL5/CXCL10/HMGB1/FPR2	8
GO:0002718	regulation of cytokine production involved in immune response	18/2156	83/18866	0.00527035	0.1334	0.120413	CCR2/DHX36/MAVS/TBX21/CD226/TRIL/BCL10/TNFSF4/TLR3/XCL1/PRKCZ/SMAD7/JAK3/IL10/IL1R1/FFAR2/GATA3/BCL6	18
GO:0002687	positive regulation of leukocyte migration	27/2156	142/18866	0.00533917	0.134591	0.121488	CCR2/CXCL17/ANO6/PDGFD/WNK1/P2RY12/GPSM3/ZNF580/STK39/DNM1L/DYSF/VEGFB/XCL1/CCL24/CCL5/CCL4/MAPK3/CXCL10/IL1R1/HMGB1/GAS6/FUT7/FPR2/ELANE/CX3CR1/APP/ADAM8	27
GO:1903201	regulation of oxidative stress-induced cell death	17/2156	77/18866	0.00545762	0.136759	0.123444	MIR34A/NCOA7/OXR1/HTRA2/NOX1/SIRT1/NOL3/VNN1/TSC1/SOD2/SFPQ/REST/PDE8A/MCL1/IL10/FYN/CTNNB1	17
GO:1904062	regulation of cation transmembrane transport	56/2156	349/18866	0.00546946	0.136759	0.123444	CCR2/SHISA8/STAC2/KCNRG/CNIH2/ANO6/SLC43A2/TMC1/DNAJC30/WNK3/WNK1/SLC30A5/THADA/DPP10/NLGN2/TMEM38B/NLGN3/FXYD6/EHD3/STK39/GPD1L/COX17/HOMER1/DYSF/SLC30A1/UTRN/TRPC1/XCL1/PTPN6/PTEN/PSEN2/PKD2/NEDD4/MMP9/KCNS1/KCNQ1/CXCL10/IFNG/GSTM2/GRIA3/GPER1/G6PD/FYN/FMR1/F2R/F2/DPP6/DLG1/CASQ1/CACNG1/CACNB1/ATP1B1/APP/AGT/ADRB2/ACTN4	56
GO:0010559	regulation of glycoprotein biosynthetic process	12/2156	47/18866	0.00549306	0.136795	0.123477	SLC51B/NECAB2/AATF/ARFGEF1/ABCA7/ACOT8/ITM2A/TCF7L2/JAK3/IL15/IGF1/CTNNB1	12
GO:0043484	regulation of RNA splicing	29/2156	156/18866	0.00555316	0.137736	0.124327	RBM12B/ZNF326/YTHDC1/RBM17/ZC3H10/RBM25/SLC38A2/CDK12/LARP7/TRA2A/DDX17/RBM5/RBM7/MBNL2/RBM39/TIA1/SRPK1/SRSF7/SRSF4/SRSF3/REST/RBM4/RBM3/HNRNPL/HNRNPH1/HNRNPA2B1/FMR1/CLK2/CLK1	29
GO:0048247	lymphocyte chemotaxis	15/2156	65/18866	0.00570845	0.141021	0.127292	CCR2/WNK1/STK39/PADI2/CCL26/XCL1/CCL24/CCL23/CCL11/CCL5/CCL4/PIK3CD/CXCL10/GAS6/ADAM8	15
GO:0046916	cellular transition metal ion homeostasis	23/2156	116/18866	0.00574848	0.141247	0.127496	MT1HL1/SLC30A7/CCDC115/SLC30A5/CAND1/SLC39A4/ATP6V0D1/SLC30A2/SLC30A1/S100A9/S100A8/MT2A/MT1X/MT1H/MT1G/MT1F/MT1E/SMAD4/IREB2/IFNG/ATP6AP1/ATOX1/APP	23
GO:0045742	positive regulation of epidermal growth factor receptor signaling pathway	10/2156	36/18866	0.00576332	0.141247	0.127496	SHKBP1/TGFA/SOS1/PLAUR/PDE6G/MMP9/HIP1/GPER1/FASLG/AGT	10
GO:0006885	regulation of pH	21/2156	103/18866	0.00581833	0.141472	0.127699	CCDC115/TMEM175/SLC4A9/SLC4A10/RAB39A/ATP6V1H/NOX1/ATP6V0D1/ATP6V0E1/SLC4A4/RAB7A/MAPK3/PDK4/GRN/CLCN3/CA2/ATP6AP1/ATP6V1G2/ATP6V0B/ATP4B/FASLG	21
GO:0030593	neutrophil chemotaxis	21/2156	103/18866	0.00581833	0.141472	0.127699	C5AR2/CCL26/DNM1L/DYSF/VAV1/XCL1/CXCL5/CCL24/CCL23/CCL11/CCL5/CCL4/S100A12/S100A9/S100A8/PPBP/PIK3CD/PF4V1/CXCL10/DPEP1/BST1	21
GO:0051052	regulation of DNA metabolic process	58/2156	365/18866	0.00586436	0.141487	0.127712	STOX1/DHX36/NEK7/HELB/TNKS2/CTC1/GRHL2/ATAD5/NUCKS1/SMARCAD1/PINX1/XRN1/UIMC1/PAM16/TBX21/SETD2/RGCC/ANKRD1/FBXO4/SIRT1/POLG2/PRMT5/TOX/MBD2/TNFSF13/HMGA2/ZNF91/ZNF711/USP1/TNFSF4/TP53/TERF1/SPI1/RFC3/MAPK3/PRKCQ/PRKCD/PAK3/NPM1/IL10/HNRNPA2B1/HMGB1/GZMA/GTF2I/GSK3A/GPER1/GJA1/GATA3/EYA3/ERCC4/DUSP1/DACH1/CTNNB1/CDK9/BMPR2/BCL6/ANXA3/ACVRL1	58
GO:0070372	regulation of ERK1 and ERK2 cascade	50/2156	306/18866	0.00586473	0.141487	0.127712	MTURN/SPRED1/SIRPA/PDGFD/ACKR3/PDGFC/NECAB2/C5AR2/FGF21/PTPN22/FRS2/PRMT5/ABCA7/CCL26/TNIP1/RASGRP1/RANBP9/GPR55/NRP1/XCL1/CCL24/CCL23/CCL11/CCL5/CCL4/RAP1B/RAP1A/PTPN6/PTPN2/PTEN/MAPK3/PRKCZ/PDE8A/P2RY1/NOTCH1/NQO2/SMAD4/HMGB1/GPER1/GNAI2/GBP1/GAS6/FPR2/F2R/DUSP3/DUSP1/DLG1/CSK/ATP6AP1/APP	50
GO:0097530	granulocyte migration	28/2156	150/18866	0.00599651	0.144075	0.130049	CXCL17/C5AR2/CCL26/DNM1L/DYSF/VAV1/XCL1/CXCL5/CCL24/CCL23/CCL11/CCL5/CCL4/S100A12/S100A9/S100A8/PTGER4/MAPK3/PPBP/PIK3CD/PF4V1/CXCL10/IL1R1/FUT7/DPEP1/BST1/RHOG/ADAM8	28
GO:1901990	regulation of mitotic cell cycle phase transition	69/2156	448/18866	0.00605602	0.144075	0.130049	UBE2DNL/GEN1/STOX1/ANAPC16/SLFN11/TNKS1BP1/ZFYVE19/CEP78/CTC1/CEP76/ATAD5/NEK11/ZNF655/MIIP/RINT1/KMT2E/PINX1/SPDL1/HAUS6/ANAPC5/TFDP3/DONSON/RGCC/VPS4A/KCNH5/FBXO5/ANAPC15/SIRT2/CNTRL/ACTR1A/RBX1/ADAMTS1/CNOT8/TRIP13/BTRC/RAB11A/CDC23/SSNA1/OFD1/HMGA2/TUBA1A/ZNF207/WEE1/TP53/TFDP2/SMARCD3/RFPL1/RBL1/PTPN6/PTEN/PSMD10/PSMD9/PSMD4/PSMB2/PRKAR2B/PKD2/MUC1/MDM4/ID2/SFN/GML/DUSP1/DCTN1/CSNK1E/CDKN2B/…	69
GO:0032102	negative regulation of response to external stimulus	67/2156	433/18866	0.0060828	0.144075	0.130049	MIR34A/CXCL17/METRNL/NLRC3/SIRPA/OTULIN/NLRC5/KREMEN1/CHID1/SEMA4A/SEMA4G/CORO1B/METTL3/RNF125/GHRL/PDCD4/C5AR2/TTLL12/CLASP2/MAPKBP1/SIRT2/PADI2/LILRA2/SEMA4B/SH2B3/NR1H4/KIAA0319/SOCS3/PGLYRP1/NRP1/NR1H2/TNFRSF1A/TARBP2/RORA/PTPN2/PTGER4/PTEN/HTRA1/PRKCD/PLAUR/SERPINB9/SERPINB2/NOTCH1/NFKBIL1/NBL1/MEFV/IL12B/IL10/IGF1/GRN/GPER1/GPR18/GJA1/GATA3/FPR2/FCGR2B/F2/ELANE/DUSP3/DUSP1/CR1/CCK/BCR/ALOX5…	67
GO:0036473	cell death in response to oxidative stress	20/2156	97/18866	0.00615865	0.144075	0.130049	MIR34A/NCOA7/TBC1D24/OXR1/HTRA2/NOX1/SIRT1/NOL3/VNN1/STK24/TSC1/SOD2/SFPQ/REST/PRKCD/PDE8A/MCL1/IL10/FYN/CTNNB1	20
GO:0050764	regulation of phagocytosis	20/2156	97/18866	0.00615865	0.144075	0.130049	ANO6/SIRPA/LMAN2/ABCA7/SIRPB1/DYSF/TULP1/TLR2/RAP1A/PTEN/IL15/IL2RB/IFNG/HMGB1/HCK/GAS6/FPR2/FCGR2B/CSK/BCR	20
GO:0071674	mononuclear cell migration	20/2156	97/18866	0.00615865	0.144075	0.130049	CCR2/CXCL17/ANO6/SIRPA/PDGFD/CCL26/XCL1/CCL24/CCL23/CCL11/CCL5/CCL4/S100A12/MAPK3/NBL1/CXCL10/HMGB1/FPR2/DUSP1/CALCA	20
GO:1990868	response to chemokine	20/2156	97/18866	0.00615865	0.144075	0.130049	CCR2/WNK1/ACKR3/STK39/PADI2/CCL26/SH2B3/XCL1/CXCL5/CCL24/CCL23/CCL11/CCL5/CCL4/REG1A/PPBP/PF4V1/CXCL10/DUSP1/CX3CR1	20
GO:1990869	cellular response to chemokine	20/2156	97/18866	0.00615865	0.144075	0.130049	CCR2/WNK1/ACKR3/STK39/PADI2/CCL26/SH2B3/XCL1/CXCL5/CCL24/CCL23/CCL11/CCL5/CCL4/REG1A/PPBP/PF4V1/CXCL10/DUSP1/CX3CR1	20
GO:0042594	response to starvation	36/2156	206/18866	0.00621013	0.144187	0.13015	MAP1LC3B2/NIM1K/UCN3/CADPS2/WDR59/SLC39A4/BCAS3/SLC38A2/TNRC6A/WIPI2/SIRT1/LARP1/ATG14/MTMR3/AKR1C3/STK24/TFEB/WNT9B/UPP1/TP53/SREBF1/SFRP1/MAPK8/MAPK3/PRKAA2/PRKAA1/PDK4/MAX/INHBB/HNRNPL/GAS6/DSC2/DDIT3/BMPR2/ADM/AOC1	36
GO:0050852	T cell receptor signaling pathway	36/2156	206/18866	0.00621013	0.144187	0.13015	PVRIG/WNK1/RNF31/PHPT1/PTPN22/BTN3A1/LILRB4/BTNL3/CD226/GRAP2/BTRC/BCL10/EIF2B2/TXK/PTPN6/PTPN2/PSMD10/PSMD9/PSMD4/PSMB2/PRKCQ/PIK3CD/PAK3/SH2D1A/IKBKB/HLA-DQA1/HLA-DPA1/GBP1/GATA3/FYN/ELF1/EIF2B1/DUSP3/CSK/CD247/ADA	36
GO:0002828	regulation of type 2 immune response	9/2156	31/18866	0.00632596	0.144544	0.130472	CCR2/TBX21/TNFSF4/XCL1/PRKCZ/IL4R/HLX/GATA3/BCL6	9
GO:0110053	regulation of actin filament organization	46/2156	278/18866	0.00633237	0.144544	0.130472	C9orf72/CDC42EP5/MTPN/JMY/PLEKHH2/GBA2/CORO1B/BAIAP2L1/SSH3/EVL/SNX9/RGCC/CYFIP1/CLASP2/TWF2/CDC42EP3/ARFGEF1/BAIAP2/CCL26/FCHSD2/WASL/NRP1/GPR65/TSC1/TGFBR1/SPTAN1/SFRP1/CCL24/CCL11/RASA1/PTGER4/PRKCD/PAK3/TACSTD2/ID1/HCK/EPS8/LPAR1/S1PR1/DLG1/DBN1/CFL2/CFL1/CAPG/RHOC/ADD1	46
GO:1903038	negative regulation of leukocyte cell-cell adhesion	26/2156	137/18866	0.00633809	0.144544	0.130472	ZC3H8/WNK1/TWSG1/CCL28/LAX1/ZBTB7B/TBX21/PTPN22/GLMN/DLG5/TNFSF4/XCL1/PTPN6/PTPN2/SMAD7/JAK3/IL10/IL4R/HMGB1/HLX/GNRH1/FCGR2B/DUSP3/DLG1/RUNX3/BCL6	26
GO:0010948	negative regulation of cell cycle process	57/2156	359/18866	0.00637087	0.144544	0.130472	GEN1/SLFN11/TNKS1BP1/ZFYVE19/PCGF6/EHMT1/ZNF655/MIIP/RINT1/MDM1/PINX1/SPDL1/UIMC1/TFDP3/DONSON/RGCC/VPS4A/FBXO5/PTTG3P/ANAPC15/MGA/ZNF268/RBM14/RBX1/CNOT8/TRIP13/HMGA2/ZNF207/WEE1/TP53/TFDP2/TERF1/RRM2/RFPL1/RBL1/RBBP4/RAD1/PTEN/PSMD10/PSMD9/PSMD4/PSMB2/PKD2/NPM1/MUC1/MDM4/MAX/GPER1/SFN/GML/DUSP1/CDKN2B/CDKN1B/CDK9/CDC20/BMP7/BCL6	57
GO:0021534	cell proliferation in hindbrain	6/2156	16/18866	0.00641274	0.144544	0.130472	LHX5/SMO/SLC6A4/RORA/GLI2/RERE	6
GO:0042035	regulation of cytokine biosynthetic process	6/2156	16/18866	0.00641274	0.144544	0.130472	IGF2BP3/IGF2BP1/TIA1/INHBB/IL12B/GATA3	6
GO:0071380	cellular response to prostaglandin E stimulus	6/2156	16/18866	0.00641274	0.144544	0.130472	TNFSF4/SFRP1/PTGER4/PRKAA2/PRKAA1/ACACA	6
GO:0097091	synaptic vesicle clustering	6/2156	16/18866	0.00641274	0.144544	0.130472	NLGN2/NLGN3/PCLO/SYN1/PTEN/CTNNB1	6
GO:0050663	cytokine secretion	16/2156	72/18866	0.00646366	0.145162	0.13103	TLR10/RGCC/GLMN/BTN3A1/DYSF/TNFRSF4/TLR5/TLR2/S100A12/PTGER4/IL10/IFNG/HMGB1/FCGR2B/CD14/AGT	16
GO:0051098	regulation of binding	58/2156	367/18866	0.00657926	0.146497	0.132235	C9orf72/PYHIN1/TMC8/WFIKKN1/DOT1L/DERL1/NUCKS1/NSD1/ZNF304/PINX1/DISC1/LRRC6/SIRT2/FLOT1/HDAC5/HDAC4/NOG/BTAF1/MBD2/NRP1/ADAM15/HMGA2/TGFBR3/TGFBR1/TCF7L2/SMO/SMARCD3/SLPI/CCL23/MAPK8/MAPK3/PRKCD/PPP1CA/PLAUR/PEX14/P2RY1/NFKBIA/MMP9/SMAD4/IL10/IGF1/IFNG/ID2/ID1/HNRNPL/HMGB1/GZMA/GATA3/FMR1/ERCC4/MARK2/DDIT3/CTNNB1/CSNK1E/CDK9/APP/ADRB2/ADD1	58
GO:0050922	negative regulation of chemotaxis	15/2156	66/18866	0.00662468	0.146497	0.132235	MIR34A/SEMA4A/SEMA4G/CORO1B/C5AR2/PADI2/SEMA4B/NRP1/PTPN2/NOTCH1/NBL1/GPR18/ELANE/DUSP3/DUSP1	15
GO:0002688	regulation of leukocyte chemotaxis	24/2156	124/18866	0.00663039	0.146497	0.132235	CCR2/CXCL17/ANO6/WNK1/GPSM3/ZNF580/STK39/C5AR2/PADI2/DNM1L/DYSF/VEGFB/XCL1/CCL5/CCL4/MAPK3/NBL1/CXCL10/HMGB1/GPR18/GAS6/FPR2/DUSP1/BST1	24
GO:0010043	response to zinc ion	13/2156	54/18866	0.0067111	0.146497	0.132235	MT1HL1/SLC30A5/SLC30A2/S100A8/PTEN/MT2A/MT1X/MT1H/MT1G/MT1F/MT1E/CA2/TSPO	13
GO:0032757	positive regulation of interleukin-8 production	13/2156	54/18866	0.0067111	0.146497	0.132235	MAVS/ZNF580/BCL10/HYAL2/TLR5/TLR3/TLR2/HMGB1/FFAR2/F2R/ELANE/DDIT3/CD14	13
GO:1903018	regulation of glycoprotein metabolic process	13/2156	54/18866	0.0067111	0.146497	0.132235	SLC51B/RAB1B/NECAB2/AATF/ARFGEF1/ABCA7/ACOT8/ITM2A/TCF7L2/JAK3/IL15/IGF1/CTNNB1	13
GO:1900739	regulation of protein insertion into mitochondrial membrane involved in apoptotic signaling pathway	8/2156	26/18866	0.00674967	0.146497	0.132235	YWHAQ/TP53/TFDP2/MAPK8/GZMB/SFN/CASP8/BID	8
GO:1900740	positive regulation of protein insertion into mitochondrial membrane involved in apoptotic signaling pathway	8/2156	26/18866	0.00674967	0.146497	0.132235	YWHAQ/TP53/TFDP2/MAPK8/GZMB/SFN/CASP8/BID	8
GO:0001906	cell killing	31/2156	172/18866	0.0067603	0.146497	0.132235	PIK3R6/SLAMF7/PGLYRP4/TUSC2/RIPK3/CD226/GNLY/RASGRP1/BCL2L11/NCR1/PGLYRP1/VAV1/STXBP2/XCL1/S100A12/PTPN6/PRF1/SERPINB9/SH2D1A/IL12B/IFNG/MR1/GZMB/FCGR2B/F2/EMP2/ELANE/DEFA5/CD59/CD1A/CAMP	31
GO:0050714	positive regulation of protein secretion	31/2156	172/18866	0.0067603	0.146497	0.132235	UCN3/NLGN2/ANO1/GHRL/PHPT1/RGCC/ANKRD1/CD2AP/TARDBP/GLMN/DNM1L/NR1H4/BAIAP3/NR1H2/TNFRSF4/TNFSF4/TLR2/TCF7L2/PTGER4/PSMD9/NKX6-1/IL10/IGF1/IFNG/GPER1/GPR27/GJA1/CD38/CD14/ADAM8/ABAT	31
GO:0016075	rRNA catabolic process	7/2156	21/18866	0.00687077	0.147853	0.133459	DEDD2/SLFN13/SLFN11/XRN1/EXOSC2/DIS3/EXOSC8	7
GO:0060713	labyrinthine layer morphogenesis	7/2156	21/18866	0.00687077	0.147853	0.133459	GRHL2/SOCS3/GCM1/ST14/IL10/BMP7/ADM	7
GO:0045785	positive regulation of cell adhesion	66/2156	428/18866	0.00695059	0.148586	0.134121	CCR2/CCDC88B/PIK3R6/SIRPA/TNFRSF13C/P2RY12/CCL28/ZBTB7B/DISC1/PTPN22/KIFAP3/LILRB4/SIRPB1/FLOT1/RASGRP1/GRAP2/BCL10/VNN1/NRP1/ADAM19/DYSF/ZBTB16/YES1/VAV1/UTRN/TNFSF4/TSC1/TFE3/SOX12/SFRP1/XCL1/CCL5/PTPN6/PRKCZ/PRKCQ/PLAUR/PAK3/SMAD7/LIMS1/JAK3/IL15/IL12B/IL10/IL6ST/IL4R/IGF1/IFNG/FOXA1/HMGB1/HLX/HLA-DPA1/GLI2/GATA3/FYN/FUT7/FLOT2/EMP2/ELANE/CSK/CD70/RUNX3/BMP7/BCL6/ALOX5/ADAM8/ADA	66
GO:0006403	RNA localization	40/2156	236/18866	0.00695296	0.148586	0.134121	POM121C/NUP43/DHX36/RFTN2/POM121L2/YTHDC1/LTV1/FYTTD1/RANBP17/RBM26/NUP107/PARP11/EIF5A2/MAGOHB/SIDT1/CPSF1/SETD2/EXOSC2/ZC3H3/IGF2BP3/IGF2BP1/FLOT1/NUP153/MVP/SRSF11/KHSRP/THOC5/RAE1/PABPN1/XPO1/TSC1/TERF1/SRSF7/SRSF4/SRSF3/SFPQ/NPM1/EIF6/HNRNPA2B1/FMR1	40
GO:0003007	heart morphogenesis	43/2156	258/18866	0.00713266	0.151901	0.137113	ARL13B/ASXL1/GRHL2/PTCD2/SAV1/MIB1/HEG1/FGFRL1/WNT16/TBX21/PDCD4/ANKRD1/TMED2/SEC24B/ADAMTS1/DHRS3/NOG/FOXH1/NRP1/ADAM15/TP53/TNNT2/TGFBR3/TGFBR1/TBX3/SOS1/SMO/SMARCD3/PKD2/NOTCH1/NEDD4/MDM4/SMAD7/SMAD4/ID2/GSK3A/GATA3/S1PR1/CTNNB1/COL5A1/BMPR2/BMP7/ACVRL1	43
GO:2001242	regulation of intrinsic apoptotic signaling pathway	30/2156	166/18866	0.00733034	0.154632	0.139578	BMF/BCL2L12/ATAD5/ACKR3/RRN3/STYXL1/HTRA2/NOX1/NOC2L/SIRT1/RIPK3/IVNS1ABP/DNM1L/BCL2L11/BCLAF1/NOL3/VNN1/PRKRA/TP53/SOD2/SFPQ/S100A9/S100A8/PTPN2/PLAUR/MUC1/MMP9/MCL1/DDIT3/BID	30
GO:0045582	positive regulation of T cell differentiation	19/2156	92/18866	0.00733288	0.154632	0.139578	PIK3R6/ZBTB7B/LILRB4/RASGRP1/VNN1/ZBTB16/TNFSF4/SOX12/PRKCZ/IL12B/IL4R/IFNG/HLX/GLI2/GATA3/RUNX3/BCL6/ADAM8/ADA	19
GO:0001838	embryonic epithelial tube formation	24/2156	125/18866	0.00733955	0.154632	0.139578	GRHL2/MIB1/SETD2/GLMN/TMED2/DEAF1/SEC24B/CELSR1/NOG/BCL10/LMO4/FZD6/FZD3/WNT9B/WNT6/TSC1/ST14/SFRP1/PRKACB/GATA3/CTNNB1/CFL1/BMP7/ADM	24
GO:0044839	cell cycle G2/M phase transition	45/2156	273/18866	0.00736104	0.154632	0.139578	FBXL22/STOX1/ZFYVE19/MASTL/CEP78/CTC1/CEP76/ATAD5/MIIP/RINT1/PINX1/HAUS6/UIMC1/PPME1/DONSON/VPS4A/KCNH5/FBXO5/CNTRL/ARPP19/ACTR1A/RBX1/BTRC/RAB11A/SSNA1/OFD1/HMGA2/TUBA1A/WEE1/TP53/SMARCD3/RFPL1/PSMD10/PSMD9/PSMD4/PSMB2/PRKAR2B/PPP2R2A/ABCB1/NPM1/DCTN1/CSNK1E/CDKN2B/CCNH/APP	45
GO:1903747	regulation of establishment of protein localization to mitochondrion	16/2156	73/18866	0.00742081	0.155359	0.140234	UBE2J2/HPS4/RNF31/HTRA2/YWHAQ/PDCD5/TP53/TFDP2/SREBF1/MAPK8/PRKAA1/GZMB/GSK3A/SFN/CASP8/BID	16
GO:1903706	regulation of hemopoiesis	75/2156	498/18866	0.00754538	0.156817	0.14155	CCR2/SIGLEC15/IL27/MTURN/DHX36/TMEM64/PIK3R6/ZC3H8/SH3RF1/METTL3/KMT2E/TMEM176A/PRMT6/PPP2R3C/ZBTB7B/TBX21/SENP1/TMEM176B/TNRC6A/BRD1/LILRB4/RASGRP1/TOX/GPR55/PGLYRP1/VNN1/ZBTB16/TNFSF4/TLR3/TFE3/STAT1/SPI1/SOX12/SOS1/SFRP1/PTPN6/PTPN2/PSMD10/PSMD9/PSMD4/PSMB2/PRKCZ/PRKCQ/NOTCH1/NFKBIA/NFE2/NFATC2/MEIS2/MEIS1/SMAD7/JAK3/EIF6/INHA/IL15/IL12B/IL4R/IFNG/ID2/HMGB1/HLX/GLI2/GATA3/GAS6/FES/FCGR2B/CTNNB…	75
GO:0002823	negative regulation of adaptive immune response based on somatic recombination of immune receptors built from immunoglobulin superfamily domains	11/2156	43/18866	0.00758321	0.156817	0.14155	ZBTB7B/TBX21/TNFSF4/XCL1/PTPN6/SMAD7/JAK3/IL4R/FCGR2B/CR1/BCL6	11
GO:0045123	cellular extravasation	15/2156	67/18866	0.00765515	0.156817	0.14155	CCR2/SIRPA/PDGFD/CCL28/RIPK3/SELPLG/PTGER4/PIK3CD/IL1R1/FUT7/ELANE/CX3CR1/BST1/BCR/ADAM8	15
GO:0015803	branched-chain amino acid transport	5/2156	12/18866	0.00769358	0.156817	0.14155	SLC38A9/SLC43A2/SLC38A7/SLC6A20/LLGL2	5
GO:0042178	xenobiotic catabolic process	5/2156	12/18866	0.00769358	0.156817	0.14155	GSTM2/GSTM1/ACSL1/CRYZ/ACAA1	5
GO:0070243	regulation of thymocyte apoptotic process	5/2156	12/18866	0.00769358	0.156817	0.14155	ZC3H8/TP53/JAK3/ADAM8/ADA	5
GO:0070278	extracellular matrix constituent secretion	5/2156	12/18866	0.00769358	0.156817	0.14155	TMEM38B/RGCC/TNFRSF1A/NOTCH1/AGT	5
GO:0070816	phosphorylation of RNA polymerase II C-terminal domain	5/2156	12/18866	0.00769358	0.156817	0.14155	CDK12/CDK13/GTF2H3/CDK9/CCNH	5
GO:0035023	regulation of Rho protein signal transduction	18/2156	86/18866	0.00773518	0.157146	0.141847	ABRA/GPR174/KCTD10/HEG1/CDC42SE2/NET1/FLOT1/GPR55/NRP1/GPR65/MYO9B/GPR18/F2R/EPS8/LPAR1/BCR/BCL6/ARHGDIA	18
GO:0061383	trabecula morphogenesis	12/2156	49/18866	0.00782599	0.15847	0.143042	HEG1/ADAMTS1/NOG/FOXH1/TGFBR3/TGFBR1/SOS1/SFRP1/NOTCH1/S1PR1/COL1A1/BMP7	12
GO:0051348	negative regulation of transferase activity	48/2156	296/18866	0.00787192	0.158879	0.143411	SPRED1/SOCS4/MIDN/SH3BP5L/DBNDD1/WNK1/HEG1/PINX1/DUS2/LAX1/PHPT1/TRIB2/PDCD4/CHORDC1/FBXO5/PTPN22/IBTK/SIRT1/STK38/SH2B3/MVP/SOCS3/HYAL2/TP53/TERF1/TARBP2/SFRP1/PTPN6/PTPN2/PTEN/PRKCD/PRKAR2B/NPM1/GADD45B/SMAD7/IFNG/GSK3A/SFN/DUSP5/DUSP3/DUSP1/CSK/CDKN2B/CDKN1C/CDKN1B/CBLB/BMP7/AGT	48
GO:1905269	positive regulation of chromatin organization	21/2156	106/18866	0.00814798	0.163915	0.147957	JDP2/PAXBP1/TADA2B/TET1/DMRTC2/ZNF304/KMT2E/ZBTB7B/SIRT1/RNF40/RPS6KA5/TP53/SREBF1/MAPK3/MUC1/SMAD4/GATA3/FMR1/CTNNB1/CDK9/BCL6	21
GO:0071356	cellular response to tumor necrosis factor	48/2156	297/18866	0.00837649	0.166401	0.150201	MIR34A/TNFRSF13C/OTULIN/SPPL2A/CCDC3/RNF31/CDIP1/ANKRD1/CLIP3/SIRT1/CCL26/NR1H4/HDAC4/MAP3K14/TNFSF13/HYAL2/TNFRSF4/TNFSF4/TP53/TNFRSF1A/STAT1/SFRP1/XCL1/CCL24/CCL23/CCL11/CCL5/CCL4/RORA/PTPN2/PSMD10/PSMD9/PSMD4/PSMB2/MAPK3/NFKBIA/LIMS1/IKBKB/GPER1/GBP3/GBP1/GATA3/GAS6/COL1A1/CD70/CASP8/CALCA/ACTN4	48
GO:0001819	positive regulation of cytokine production	68/2156	447/18866	0.00845991	0.166401	0.150201	CCR2/LILRA5/NLRP9/CXCL17/CCDC88B/IL27/DHX36/PYHIN1/GBP5/GPSM3/NLRC4/MAVS/HEG1/RNF125/ZNF580/SETD2/RGCC/CRCP/NOX1/PTPN22/LY96/TUSC2/GLMN/LILRA2/CD226/TRIM16/POLR3F/FLOT1/RASGRP1/PUM1/POLR1C/BCL10/HYAL2/TXK/TNFSF4/TLR5/TLR3/TLR2/STAT1/XCL1/RORA/PTGER4/MAPK13/PRKCZ/PRKCQ/POLR2L/POLR2K/POLR2F/IL15/IL12RB2/IL12B/IL10/IL6ST/IL1R1/IFNG/HMGB1/HLA-DPA1/FFAR2/GATA3/F2R/ELANE/DDIT3/CTNNB1/CD14/CASP8/APP/AGT…	68
GO:0007009	plasma membrane organization	22/2156	113/18866	0.00846577	0.166401	0.150201	ANO6/FER1L4/FA2H/ARV1/MPP5/PLSCR2/BAIAP2L1/SNX9/ASAP1/NOX1/MYOF/BAIAP2/ABCA7/FLOT1/WASL/DYSF/S100A9/PTEN/PRKCD/PLSCR1/COL5A1/ANXA6	22
GO:0048024	regulation of mRNA splicing, via spliceosome	22/2156	113/18866	0.00846577	0.166401	0.150201	YTHDC1/RBM17/ZC3H10/RBM25/LARP7/TRA2A/DDX17/RBM5/RBM7/MBNL2/RBM39/TIA1/SRPK1/SRSF7/SRSF4/SRSF3/REST/RBM4/RBM3/HNRNPL/HNRNPA2B1/FMR1	22
GO:0032024	positive regulation of insulin secretion	16/2156	74/18866	0.00848831	0.166401	0.150201	UCN3/NLGN2/ANO1/GHRL/PHPT1/TARDBP/NR1H4/BAIAP3/TCF7L2/PSMD9/NKX6-1/GPER1/GPR27/GJA1/CD38/ABAT	16
GO:0032481	positive regulation of type I interferon production	16/2156	74/18866	0.00848831	0.166401	0.150201	DHX36/MAVS/SETD2/CRCP/PTPN22/POLR3F/FLOT1/POLR1C/TLR3/TLR2/STAT1/POLR2L/POLR2K/POLR2F/CTNNB1/CD14	16
GO:0051250	negative regulation of lymphocyte activation	28/2156	154/18866	0.0086158	0.166401	0.150201	ZC3H8/TWSG1/LAX1/ZBTB7B/TBX21/PTPN22/GLMN/DLG5/PGLYRP1/TNFSF4/SFRP1/XCL1/PTPN6/PTPN2/SMAD7/JAK3/INHA/IL10/IL4R/ID2/HMGB1/HLX/GNRH1/FCGR2B/DUSP3/DLG1/RUNX3/BCL6	28
GO:0032897	negative regulation of viral transcription	8/2156	27/18866	0.00864844	0.166401	0.150201	NUCKS1/TARDBP/TRIM13/HMGA2/UBP1/CCL5/CCL4/REST	8
GO:0036037	CD8-positive, alpha-beta T cell activation	8/2156	27/18866	0.00864844	0.166401	0.150201	SH3RF1/ZBTB7B/PTPN22/TOX/XCL1/SATB1/GPR18/RUNX3	8
GO:0072337	modified amino acid transport	8/2156	27/18866	0.00864844	0.166401	0.150201	SLC25A32/SLC6A20/SLC38A2/SLC22A4/SLC6A13/SLC3A1/GJA1/FOLR3	8
GO:1901623	regulation of lymphocyte chemotaxis	8/2156	27/18866	0.00864844	0.166401	0.150201	CCR2/WNK1/STK39/PADI2/XCL1/CCL5/CCL4/CXCL10	8
GO:1902175	regulation of oxidative stress-induced intrinsic apoptotic signaling pathway	8/2156	27/18866	0.00864844	0.166401	0.150201	HTRA2/NOX1/SIRT1/NOL3/VNN1/SOD2/SFPQ/MCL1	8
GO:0009101	glycoprotein biosynthetic process	54/2156	342/18866	0.00865398	0.166401	0.150201	OST4/B3GNT8/GXYLT1/FUT11/TMTC3/SLC51B/MCFD2/GAL3ST3/ALG10/MAGT1/B3GNT5/COG3/TET1/ALG13/GALNT14/CHPF/GORASP1/OSTC/POGLUT1/CHST12/NECAB2/CHPF2/UBE2J1/AATF/SLC35D1/MGAT4B/ARFGEF1/ST3GAL6/ABCA7/TNIP1/UST/ACOT8/FAM20B/ITM2A/B4GALT6/ST3GAL5/DPM1/B4GALT4/VEGFB/TCF7L2/ST3GAL4/NPC1/MUC1/MAN2A1/JAK3/IL15/IGF1/FUT8/FUT7/EXTL2/CTNNB1/BMPR2/ASGR2/ASGR1	54
GO:0032689	negative regulation of interferon-gamma production	10/2156	38/18866	0.0086757	0.166401	0.150201	NR1H4/PGLYRP1/TNFSF4/XCL1/INHA/IL10/HMGB1/GATA3/GAS6/DDIT3	10
GO:1901186	positive regulation of ERBB signaling pathway	10/2156	38/18866	0.0086757	0.166401	0.150201	SHKBP1/TGFA/SOS1/PLAUR/PDE6G/MMP9/HIP1/GPER1/FASLG/AGT	10
GO:0045926	negative regulation of growth	42/2156	254/18866	0.00888334	0.168817	0.152382	DCBLD2/TRIM46/SEMA4A/SAV1/SEMA4G/CDKN2AIP/CRLF3/PLAC8/SIRT1/SEMA4B/KIAA0319/SERTAD2/NOG/NRP1/ADAM15/HYAL2/TP53/SLC6A4/SIPA1/SFRP1/PTEN/NOTCH1/MT2A/MT1X/MT1H/MT1G/MT1F/MT1E/MEIS1/SMAD4/HNF4A/GSK3A/GJA1/G6PD/CDKN1B/CDA/BMPR2/BCL6/ALOX15B/AGT/ADRB2/ACVRL1	42
GO:1903052	positive regulation of proteolysis involved in cellular protein catabolic process	24/2156	127/18866	0.00894475	0.168817	0.152382	TMTC3/PYHIN1/RNF19B/SOCS4/FAM122A/DDA1/DET1/NUB1/RNFT1/TRIB2/DISC1/RNF19A/SIRT2/RBX1/RNF40/EDEM1/RFPL1/PTEN/PSMD10/SMAD7/GSK3A/FMR1/CSNK1E/CDC20	24
GO:0010819	regulation of T cell chemotaxis	6/2156	17/18866	0.00896565	0.168817	0.152382	CCR2/WNK1/STK39/XCL1/CCL5/CXCL10	6
GO:0070242	thymocyte apoptotic process	6/2156	17/18866	0.00896565	0.168817	0.152382	ZC3H8/BCL2L11/TP53/JAK3/ADAM8/ADA	6
GO:0090185	negative regulation of kidney development	6/2156	17/18866	0.00896565	0.168817	0.152382	STAT1/MMP9/TACSTD2/GATA3/CTNNB1/BMP7	6
GO:0090336	positive regulation of brown fat cell differentiation	6/2156	17/18866	0.00896565	0.168817	0.152382	METRNL/NAPEPLD/VSTM2A/ZBTB7B/TFE3/BMP7	6
GO:0070661	leukocyte proliferation	50/2156	313/18866	0.00902556	0.169428	0.152934	CCR2/CCDC88B/IL27/TNFRSF13C/ATAD5/SH3RF1/TWSG1/IFNK/ZBTB7B/PTPN22/GLMN/BTN3A1/RIPK3/RASGRP1/DLG5/TNFRSF4/TNFSF4/TP53/SOS1/XCL1/CCL5/SATB1/PTPN6/MAPK3/PRKCQ/PRKCD/NFATC2/MSN/JAK3/IMPDH1/IL15/IL12B/IL10/IL6ST/IGF1/IFNA1/HMGB1/HLA-DPA1/HELLS/GNRH1/FYN/FCGR2B/DLG1/CTNNB1/CD79A/CD70/CD38/BST1/BCL6/ADA	50
GO:0034104	negative regulation of tissue remodeling	7/2156	22/18866	0.00909972	0.169485	0.152985	TMEM119/SFRP1/CSK/CD38/CALCA/BCR/AGT	7
GO:0050765	negative regulation of phagocytosis	7/2156	22/18866	0.00909972	0.169485	0.152985	SIRPA/DYSF/TLR2/PTEN/HMGB1/FCGR2B/CSK	7
GO:0045995	regulation of embryonic development	25/2156	134/18866	0.00911507	0.169485	0.152985	STOX1/DHX36/EHMT1/WNK1/POGLUT1/CLASP2/DMRT2/SEC24B/CELSR1/TBX18/GCM1/FZD3/NR2C2/SFRP1/PRKACB/NOTCH1/IL10/IL1RN/IGF1/HNF4A/GJA1/GATA3/CTNNB1/COL5A1/BMP7	25
GO:0050732	negative regulation of peptidyl-tyrosine phosphorylation	13/2156	56/18866	0.00922587	0.169485	0.152985	SOCS4/SH3BP5L/IBTK/SH2B3/MVP/SOCS3/HYAL2/SFRP1/PTPN6/PTPN2/PRKCZ/PRKCD/CBLB	13
GO:0070228	regulation of lymphocyte apoptotic process	13/2156	56/18866	0.00922587	0.169485	0.152985	ZC3H8/NOC2L/RIPK3/BCL10/TP53/CCL5/PTEN/PRKCQ/JAK3/IL10/BCL6/ADAM8/ADA	13
GO:0090183	regulation of kidney development	13/2156	56/18866	0.00922587	0.169485	0.152985	PDGFD/LIN28A/BASP1/NOG/WNT9B/STAT1/SMO/MMP9/TACSTD2/GATA3/CTNNB1/BMP7/AGT	13
GO:0030641	regulation of cellular pH	19/2156	94/18866	0.00926489	0.169485	0.152985	CCDC115/TMEM175/SLC4A9/SLC4A10/RAB39A/ATP6V1H/NOX1/ATP6V0D1/ATP6V0E1/SLC4A4/RAB7A/MAPK3/GRN/CLCN3/CA2/ATP6AP1/ATP6V1G2/ATP6V0B/FASLG	19
GO:0051304	chromosome separation	19/2156	94/18866	0.00926489	0.169485	0.152985	UBE2DNL/GEN1/M1AP/FANCM/SMARCAD1/SPDL1/ANAPC5/NCAPH2/FBXO5/PTTG3P/ANAPC15/NCAPD3/TACC3/TRIP13/CDC23/ZNF207/ERCC4/DUSP1/CDC20	19
GO:2001251	negative regulation of chromosome organization	27/2156	148/18866	0.00933875	0.169485	0.152985	GEN1/TNKS2/TET1/CTC1/PRMT6/PINX1/SPDL1/BCOR/XRN1/ATAD2B/ATAD2/FBXO5/PTTG3P/NOC2L/ZNF451/ANAPC15/SIRT1/KDM4C/TRIP13/ZNF207/TERF1/SPI1/KDM5A/HMGA1/ERCC4/DUSP1/CDC20	27
GO:0043433	negative regulation of DNA-binding transcription factor activity	32/2156	183/18866	0.00938312	0.169485	0.152985	MTURN/NLRC3/ZNF431/OTULIN/GLIS2/NLRC5/SETD6/TFDP3/BRMS1/SIRT1/UFL1/NR1H4/HDAC4/BTRC/FOXH1/FZD6/TNFRSF4/TNFSF4/TCF7L2/XCL1/PSMD10/PKD2/PEX14/NFKBIL1/NFKBIA/SMAD7/IL10/ID2/ID1/GAS6/DDIT3/BMP7	32
GO:0003279	cardiac septum development	22/2156	114/18866	0.00938818	0.169485	0.152985	SAV1/HEG1/FGFRL1/HECTD1/FRS2/DHRS3/NOG/NRP1/LMO4/TP53/TGFBR3/TGFBR1/TBX3/SMO/NOTCH1/MDM4/SMAD7/SMAD4/ID2/GATA3/BMPR2/BMP7	22
GO:0030004	cellular monovalent inorganic cation homeostasis	22/2156	114/18866	0.00938818	0.169485	0.152985	CCDC115/TMEM175/SLC4A9/SLC4A10/RAB39A/ATP6V1H/NOX1/ATP6V0D1/ATP6V0E1/SLC4A4/RAB7A/MAPK3/GRN/CLCN3/CA2/ATP6AP1/ATP6V1G2/ATP6V0B/ATP4B/ATP1B1/FASLG/AGT	22
GO:1990845	adaptive thermogenesis	28/2156	155/18866	0.00939986	0.169485	0.152985	CCR2/EHMT1/ELOVL6/THADA/PDGFC/GHRL/PLAC8/ZBTB7B/FGF21/LPIN1/KDM6B/NR1H2/TFE3/MAP2K6/PRKAB2/PRKAB1/NOTCH1/MC4R/LNPEP/IL15/IL4R/ID1/GJA1/ACSL1/DDIT3/ALDH1A1/ADRB2/ACTN3	28
GO:0016241	regulation of macroautophagy	31/2156	176/18866	0.00942072	0.169485	0.152985	C9orf72/SLC38A9/RAB1B/SCOC/TMEM39A/VPS13C/ATP6V1H/HTRA2/SIRT1/LARP1/TRIM13/FEZ1/VPS26A/ATP6V0D1/ATP6V0E1/MTMR3/TSC1/TP53/QSOX1/MAPK8/MAPK3/PRKAB2/PRKAB1/PRKAA2/PRKAA1/NPC1/NEDD4/ATP6V1G2/ATP6V0B/ADRB2/ADPRH	31
GO:0007015	actin filament organization	66/2156	434/18866	0.00944021	0.169485	0.152985	C9orf72/CDC42EP5/MTPN/JMY/PLEKHH2/ARHGAP12/FHDC1/MYO19/GBA2/CORO1B/BAIAP2L1/SSH3/GHRL/EVL/SNX9/RGCC/CD2AP/RHOBTB2/CYFIP1/CLASP2/RHOBTB3/TWF2/CDC42EP3/ARFGEF1/BAIAP2/CCL26/RHOBTB1/FCHSD2/PSTPIP1/WASL/NRP1/GAS7/GPR65/SORBS2/ZYX/TSC1/TGFBR1/SPTAN1/SFRP1/CCL24/CCL11/RASA1/PTGER4/PRKCD/PLS3/PAK3/NRAP/MYO7A/TACSTD2/ID1/HIP1/HCK/EPS8/EMP2/LPAR1/S1PR1/DLG1/DBN1/CFL2/CFL1/CAPG/RHOG/RHOC/ALDOA/ADD1/ACTN4	66
GO:0050670	regulation of lymphocyte proliferation	37/2156	219/18866	0.00963132	0.172415	0.155629	CCR2/CCDC88B/IL27/TNFRSF13C/ATAD5/SH3RF1/TWSG1/ZBTB7B/PTPN22/GLMN/RIPK3/DLG5/TNFRSF4/TNFSF4/SOS1/XCL1/CCL5/PTPN6/PRKCQ/NFATC2/JAK3/IL15/IL12B/IL10/IL6ST/IGF1/HMGB1/HLA-DPA1/GNRH1/FCGR2B/DLG1/CTNNB1/CD70/CD38/BST1/BCL6/ADA	37
GO:0048193	Golgi vesicle transport	58/2156	374/18866	0.00969135	0.172988	0.156147	PEF1/CNIH2/CNST/TRAPPC6B/YIF1B/MCFD2/COG3/RAB1B/GORASP1/KIF13A/RINT1/GOPC/BCAP29/STX17/VPS13C/CCDC93/ANKFY1/TRAPPC12/EHD3/NRBP1/KLHL20/SEC22A/COG4/MACF1/ANKRD28/KIFAP3/COPG1/TMEM115/LMAN2/TMED2/DCTN6/SEC24B/BET1/ACTR1A/PDCD6/SGSM2/GCC2/GOSR1/SCAMP1/NAPG/SNAP23/BLZF1/TRAPPC10/TGFA/SPTAN1/TRAPPC2/SERPINA1/KLC1/KIF2A/INSIG1/GOLGA4/GAS6/F5/F2/DCTN1/CSK/COPB1/CD59	58
GO:0051091	positive regulation of DNA-binding transcription factor activity	44/2156	270/18866	0.00972882	0.173156	0.156299	TRIML1/CRTC2/ABRA/MTPN/JMY/SAV1/NLRC4/MAVS/LPAR5/RNF31/RIPK4/MBTPS2/RGCC/RIPK3/FLOT1/TRIM13/HDAC5/HDAC4/RPS6KA5/BCL10/TLR3/TLR2/SMO/S100A12/S100A9/S100A8/PTEN/PRKCZ/PRKCQ/PRKCH/OPRD1/NPM1/NKX6-1/IL10/IKBKB/FOXA1/FLOT2/DDIT3/CX3CR1/CTNNB1/APP/ANXA3/AGT/ADAM8	44
GO:0043928	exonucleolytic catabolism of deadenylated mRNA	9/2156	33/18866	0.00981622	0.174166	0.15721	EDC3/DCP1A/EXOSC1/EXOSC2/DIS3/EXOSC8/TTC37/CNOT8/DDX6	9
GO:0070098	chemokine-mediated signaling pathway	18/2156	88/18866	0.00984198	0.174166	0.15721	CCR2/WNK1/ACKR3/STK39/PADI2/CCL26/SH2B3/XCL1/CXCL5/CCL24/CCL23/CCL11/CCL5/CCL4/PPBP/PF4V1/CXCL10/CX3CR1	18
GO:0022408	negative regulation of cell-cell adhesion	33/2156	191/18866	0.010073	0.177744	0.16044	ZC3H8/WNK1/TWSG1/CCL28/METTL3/LAX1/ZBTB7B/TBX21/RGCC/PTPN22/GLMN/SH2B3/DLG5/TNFSF4/XCL1/PTPN6/PTPN2/PRKCD/NOTCH1/SMAD7/JAK3/IL10/IL4R/IL1RN/HMGB1/HLX/GNRH1/FCGR2B/DUSP3/DLG1/RUNX3/BCL6/ABAT	33
GO:0001818	negative regulation of cytokine production	56/2156	360/18866	0.0102483	0.180323	0.162768	MIR34A/LILRA5/NLRC3/SIRPA/NLRC5/CPTP/CHID1/MAVS/TWSG1/RNF125/GHRL/TBX21/RGCC/TRIB2/PDCD4/C5AR2/PTPN22/CD2AP/MAPKBP1/TUSC2/NR1H4/HOMER3/RPS6KA5/PGLYRP1/TNFRSF4/TNFSF4/TIA1/XCL1/RELB/PTPN6/PTGER4/NFKBIL1/MEFV/SMAD7/JAK3/INHBB/INHA/IL12B/IL10/IGF1/IFNG/HMGB1/GPR18/GBP1/GATA3/GAS6/FCGR2B/F2/SERPINB1/ELANE/DDIT3/CX3CR1/CSK/TSPO/BCL6/ADCY7	56
GO:0006352	DNA-templated transcription, initiation	41/2156	249/18866	0.010335	0.181333	0.163679	RRN3P2/DHX36/TAF1D/CAND1/RRN3/MED15/NRBP1/CRCP/ZNF451/BAZ2A/MED16/NR1H4/BCLAF1/POLR1C/MED7/MED23/MED14/TAF15/NR1H2/NR2C2/TP53/TFAM/TEAD1/TAF11/RORA/PTEN/MAPK3/POLR2L/POLR2K/POLR2F/POLR2B/PGR/NOTCH1/HNF4A/HMGB1/GTF2H3/GTF2E1/CTNNB1/CDK9/CCNH/CCNC	41
GO:0046635	positive regulation of alpha-beta T cell activation	14/2156	63/18866	0.0104606	0.182146	0.164413	CCR2/ZBTB7B/PTPN22/ZBTB16/TNFSF4/XCL1/PRKCZ/PRKCQ/IL12B/IL4R/IFNG/HLX/RUNX3/ADA	14
GO:0007409	axonogenesis	72/2156	482/18866	0.0104811	0.182146	0.164413	C9orf72/WDR36/NTN5/NEXN/TRIM46/BCL11B/SEMA4A/TNN/SEMA4G/LRRC4C/DSCAML1/DOK5/NLGN3/EVL/ATL1/DISC1/MACF1/CYFIP1/MYCBP2/TWF2/FRS2/CHL1/SEMA4B/BAIAP2/FLOT1/PLXNC1/UST/RANBP9/KIAA0319/FEZ1/NRXN3/B4GALT6/PDLIM7/NUMBL/RPS6KA5/NOG/NRP1/RAB11A/UNC5C/FZD3/SPTAN1/SOS1/SMO/S100A6/PTPRZ1/PTEN/MAPK3/PRKCQ/PITPNA/PIK3CD/PAK3/NOTCH1/NKX6-1/SMAD4/LRP4/L1CAM/GRB7/GOLGA4/GLI2/GATA3/FYN/EPHB6/MARK2/DLX5/DBN1/CCK/BMP…	72
GO:0006470	protein dephosphorylation	51/2156	323/18866	0.0104876	0.182146	0.164413	DUSP28/TIPRL/PPTC7/CDCA2/PPM1K/PPM1L/PPM1M/LRRC39/PPP1R27/FAM122A/MASTL/PPP1R3B/RPRD1B/PDP2/LRRC40/SSH3/STYXL1/PPME1/PHPT1/PPA2/PTPN22/PTPN21/ARPP19/PPP4R1/MINPP1/BTRC/MTMR3/DUSP11/TSC1/SAG/PTPRZ1/PTPN13/PTPN6/PTPN4/PTPN2/PTEN/PRKCD/PPP2R5C/PPP2R3A/PPP2R2A/PPP1R8/PPP1CA/MYH8/MYH3/IKBKB/GNAI2/EYA3/DUSP5/DUSP3/DUSP1/DLG1	51
GO:0042092	type 2 immune response	10/2156	39/18866	0.0104994	0.182146	0.164413	CCR2/TBX21/TNFSF4/XCL1/PRKCZ/IL10/IL4R/HLX/GATA3/BCL6	10
GO:0007249	I-kappaB kinase/NF-kappaB signaling	46/2156	286/18866	0.0105431	0.182392	0.164635	TRIML1/NLRC3/DHX36/SIRPA/IRAK1BP1/TIFA/ALPK1/SNIP1/TNIP2/MAVS/RNF31/NDFIP2/GOLT1B/LY96/SIRT1/UFL1/MAPKBP1/RIPK3/ZMYND11/TNIP1/TRIM13/NR1H4/MAP3K14/BTRC/BCL10/UBE2I/TNFRSF1A/TLR3/TLR2/STAT1/S100A12/RORA/RELB/NFKBIL1/NFKBIA/IKBKB/GJA1/FYN/F2R/LPAR1/CX3CR1/CTNNB1/CD14/CASP8/RHOC/FASLG	46
GO:0071398	cellular response to fatty acid	13/2156	57/18866	0.0107325	0.185151	0.167125	DGAT2/NR1H4/AKR1C3/TNFSF4/SREBF1/SFRP1/PTGER4/PTGDR/PRKAA2/PRKAA1/PDK4/FFAR2/ACACA	13
GO:0031334	positive regulation of protein-containing complex assembly	42/2156	257/18866	0.0108139	0.185592	0.167523	CDC42EP5/JMY/GBP5/BMF/P2RY12/FNIP2/CORO1B/BAIAP2L1/CAND1/TPPP3/EVL/SNX9/ASAP1/CYFIP1/CDC42EP3/BAIAP2/CCL26/BCL2L11/RBX1/FCHSD2/WASL/HRK/NR1H2/TP53/TERF1/CCL24/CCL11/RPA1/RAP1B/MSN/IFNG/HCK/GTF2H3/FES/ERCC4/DLG1/DCTN1/CDKN1B/CCK/BIK/BID/RHOC	42
GO:0060412	ventricular septum morphogenesis	11/2156	45/18866	0.0108182	0.185592	0.167523	SAV1/FGFRL1/NOG/TGFBR3/TGFBR1/TBX3/NOTCH1/SMAD7/SMAD4/ID2/BMPR2	11
GO:0010818	T cell chemotaxis	8/2156	28/18866	0.0109195	0.186811	0.168624	CCR2/WNK1/STK39/CCL26/XCL1/CCL5/PIK3CD/CXCL10	8
GO:0048771	tissue remodeling	31/2156	178/18866	0.011043	0.188269	0.169941	CCR2/MIR34A/TMEM119/SIGLEC15/TMEM64/DEF8/WNT16/RAB3D/GPR55/TP53/SFRP1/PDK4/MC4R/ITGB3/IL15/IL12B/GJA1/F2R/S1PR1/CTNNB1/CSK/CD38/CALCA/CA2/BMPR2/BCR/ATP6AP1/AGT/ADRB2/ADAM8/ACVRL1	31
GO:0032944	regulation of mononuclear cell proliferation	37/2156	221/18866	0.0110898	0.188269	0.169941	CCR2/CCDC88B/IL27/TNFRSF13C/ATAD5/SH3RF1/TWSG1/ZBTB7B/PTPN22/GLMN/RIPK3/DLG5/TNFRSF4/TNFSF4/SOS1/XCL1/CCL5/PTPN6/PRKCQ/NFATC2/JAK3/IL15/IL12B/IL10/IL6ST/IGF1/HMGB1/HLA-DPA1/GNRH1/FCGR2B/DLG1/CTNNB1/CD70/CD38/BST1/BCL6/ADA	37
GO:0035148	tube formation	27/2156	150/18866	0.01112	0.188269	0.169941	GRHL2/MIB1/BCAS3/SETD2/GLMN/TMED2/DEAF1/SEC24B/BCL2L11/CELSR1/NOG/BCL10/LMO4/FZD6/FZD3/WNT9B/WNT6/TSC1/ST14/SFRP1/PRKACB/NOTCH1/GATA3/CTNNB1/CFL1/BMP7/ADM	27
GO:0001973	G protein-coupled adenosine receptor signaling pathway	5/2156	13/18866	0.0113401	0.188269	0.169941	P2RY12/NECAB2/P2RY1/GNAI2/ADA	5
GO:0002087	regulation of respiratory gaseous exchange by nervous system process	5/2156	13/18866	0.0113401	0.188269	0.169941	TSHZ3/NLGN2/NLGN3/TLX3/GLS	5
GO:0015697	quaternary ammonium group transport	5/2156	13/18866	0.0113401	0.188269	0.169941	SLC25A45/SLC25A48/SLC6A20/SLC38A2/SLC22A4	5
GO:0032823	regulation of natural killer cell differentiation	5/2156	13/18866	0.0113401	0.188269	0.169941	RASGRP1/TOX/PGLYRP1/IL15/GAS6	5
GO:0033089	positive regulation of T cell differentiation in thymus	5/2156	13/18866	0.0113401	0.188269	0.169941	RASGRP1/VNN1/GLI2/ADAM8/ADA	5
GO:0035588	G protein-coupled purinergic receptor signaling pathway	5/2156	13/18866	0.0113401	0.188269	0.169941	P2RY12/NECAB2/P2RY1/GNAI2/ADA	5
GO:0043248	proteasome assembly	5/2156	13/18866	0.0113401	0.188269	0.169941	OTUD6B/ADRM1/PSMD10/PSMD9/PSMD4	5
GO:0090042	tubulin deacetylation	5/2156	13/18866	0.0113401	0.188269	0.169941	BEX4/SIRT2/PRKAA2/PRKAA1/FNTA	5
GO:0010506	regulation of autophagy	54/2156	347/18866	0.0114402	0.189422	0.170981	TRIML1/MFSD8/C9orf72/SLC38A9/TP53INP1/BMF/RAB1B/CPTP/SCOC/TMEM39A/VPS13C/ATP6V1H/HTRA2/PTPN22/SIRT1/UFL1/LARP1/SIRT2/TRIM13/DNM1L/BCL2L11/FEZ1/VPS26A/ATP6V0D1/ATP6V0E1/HERC1/MTMR3/TFEB/TSC1/TP53/SREBF1/QSOX1/MAPK8/MAPK3/PRKAB2/PRKAB1/PRKAA2/PRKAA1/PIK3C2A/NPC1/NEDD4/MEFV/MCL1/IL10/IFNG/HMGB1/GSK3A/ERCC4/DDIT3/TSPO/ATP6V1G2/ATP6V0B/ADRB2/ADPRH	54
GO:0051607	defense response to virus	42/2156	258/18866	0.0115297	0.190395	0.171859	NLRP9/IFNL2/IL27/PDE12/DHX36/SLFN13/SLFN11/NLRC5/TRIM56/RTP4/FAM111A/APOBEC3G/MAVS/IFNK/RNF125/NT5C3A/SETD2/CRCP/PTPN22/RIPK3/ZMYND11/POLR3F/DDX17/TSPAN32/PUM1/MAP3K14/HYAL2/ZNF175/TLR3/TARBP2/STAT1/RNASE2/HTRA1/PRF1/PLSCR1/CXCL10/IL15/IL12B/IFNG/IFNA1/GBP3/GBP1	42
GO:2000377	regulation of reactive oxygen species metabolic process	34/2156	200/18866	0.0115738	0.190614	0.172056	SIRPA/AATF/DDAH2/NNT/SIRT2/TUSC2/RIPK3/HDAC4/AKR1C3/KHSRP/TP53/SLC5A3/PRKCD/PRCP/PKD2/NQO2/COX2/EIF6/IL10/IFNG/HP/GNAI2/GCH1/G6PD/FYN/FPR2/F2/CX3CR1/TSPO/BST1/BMP7/BCR/ALOX5/AGT	34
GO:0002052	positive regulation of neuroblast proliferation	7/2156	23/18866	0.011815	0.191752	0.173084	DISC1/FZD3/SMO/SMARCD3/NOTCH1/CX3CR1/CTNNB1	7
GO:0072677	eosinophil migration	7/2156	23/18866	0.011815	0.191752	0.173084	CCL26/CCL24/CCL11/CCL5/CCL4/PTGER4/ADAM8	7
GO:0032388	positive regulation of intracellular transport	37/2156	222/18866	0.0118843	0.191752	0.173084	SLC51B/UBE2J2/HPS4/TRIM46/PRR5L/ZFAND1/RBM26/MAVS/RNF31/BCAS3/HTRA2/TARDBP/MLC1/YWHAQ/C2CD5/EDEM1/FEZ1/PDCD5/HYAL2/TP53/TFDP2/TCF7L2/SMO/SCP2/MAPK8/PRKCD/PRKAA1/NEDD4/MSN/IFNG/GZMB/GSK3A/SFN/GAS6/FYN/CASP8/BID	37
GO:0002437	inflammatory response to antigenic stimulus	14/2156	64/18866	0.0120183	0.191752	0.173084	KDM6B/RASGRP1/PNMA1/NOTCH1/IL12B/IL10/IL1RN/HMGB1/GATA3/FUT7/FCGR2B/ELANE/CNR1/SERPINC1	14
GO:0051306	mitotic sister chromatid separation	14/2156	64/18866	0.0120183	0.191752	0.173084	UBE2DNL/GEN1/SPDL1/ANAPC5/NCAPH2/FBXO5/PTTG3P/ANAPC15/TACC3/TRIP13/CDC23/ZNF207/DUSP1/CDC20	14
GO:2000401	regulation of lymphocyte migration	14/2156	64/18866	0.0120183	0.191752	0.173084	CCR2/GCSAML/WNK1/STK39/PADI2/RIPK3/WASL/XCL1/CCL5/CCL4/MSN/CXCL10/APP/ADAM8	14
GO:0048854	brain morphogenesis	9/2156	34/18866	0.0120268	0.191752	0.173084	SLC4A10/FZD6/FZD3/SOS1/SMO/SLC6A4/PTEN/PROP1/EMX1	9
GO:0051482	positive regulation of cytosolic calcium ion concentration involved in phospholipase C-activating G protein-coupled signaling pathway	9/2156	34/18866	0.0120268	0.191752	0.173084	GPR174/GPR55/GPR65/GPR18/GNA15/F2R/LPAR1/S1PR1/CALCA	9
GO:0050769	positive regulation of neurogenesis	72/2156	485/18866	0.012032	0.191752	0.173084	CCR2/DHX36/ZNF488/LIN28A/P2RY12/RRN3/TMEM106B/STYXL1/DISC1/ANKRD1/SS18L1/MMD/MACF1/UFL1/CYFIP1/KDM4C/TWF2/BAIAP2/PRMT5/PLXNC1/DNM1L/TOX/FEZ1/NUMBL/DLG5/CBFA2T2/NRP1/RAB11A/FZD3/TLR2/SMO/SMARCD3/S100A9/REST/REG1A/RAP1A/PTPRZ1/PTEN/PRKCH/PAK3/NOTCH1/NKX6-1/NBL1/MAN2A1/L1CAM/IL6ST/IFNG/ID2/FOXA1/GRN/GPER1/GOLGA4/GLI2/FYN/FMR1/FES/MARK2/LPAR1/DBN1/CX3CR1/CTNNB1/CSNK1E/CNR1/TSPO/BMPR2/BMP7/BCL6/ATOH1/…	72
GO:0070585	protein localization to mitochondrion	26/2156	144/18866	0.0120735	0.191752	0.173084	UBE2J2/BMF/HPS4/AGK/RNF31/GDAP1/PAM16/HTRA2/TIMM13/YWHAQ/TIMM17B/DNM1L/BCL2L11/PDCD5/TP53/TFDP2/SREBF1/MAPK8/PRKAA1/GZMB/GSK3A/SFN/DDIT3/CASP8/TSPO/BID	26
GO:0106106	cold-induced thermogenesis	26/2156	144/18866	0.0120735	0.191752	0.173084	CCR2/EHMT1/ELOVL6/PDGFC/GHRL/PLAC8/ZBTB7B/FGF21/LPIN1/KDM6B/NR1H2/TFE3/MAP2K6/PRKAB2/PRKAB1/NOTCH1/LNPEP/IL15/IL4R/ID1/GJA1/ACSL1/DDIT3/ALDH1A1/ADRB2/ACTN3	26
GO:0120161	regulation of cold-induced thermogenesis	26/2156	144/18866	0.0120735	0.191752	0.173084	CCR2/EHMT1/ELOVL6/PDGFC/GHRL/PLAC8/ZBTB7B/FGF21/LPIN1/KDM6B/NR1H2/TFE3/MAP2K6/PRKAB2/PRKAB1/NOTCH1/LNPEP/IL15/IL4R/ID1/GJA1/ACSL1/DDIT3/ALDH1A1/ADRB2/ACTN3	26
GO:0070374	positive regulation of ERK1 and ERK2 cascade	36/2156	215/18866	0.0120808	0.191752	0.173084	MTURN/PDGFD/ACKR3/PDGFC/NECAB2/C5AR2/FGF21/PTPN22/ABCA7/CCL26/RASGRP1/GPR55/NRP1/XCL1/CCL24/CCL23/CCL11/CCL5/CCL4/RAP1B/RAP1A/PTEN/MAPK3/PRKCZ/PDE8A/P2RY1/NOTCH1/NQO2/HMGB1/GPER1/GNAI2/GAS6/FPR2/F2R/ATP6AP1/APP	36
GO:1903707	negative regulation of hemopoiesis	28/2156	158/18866	0.0121084	0.191752	0.173084	ZC3H8/TMEM176A/ZBTB7B/TBX21/TMEM176B/LILRB4/GPR55/PGLYRP1/ZBTB16/TNFSF4/TLR3/SFRP1/PTPN2/NOTCH1/NFKBIA/MEIS2/MEIS1/SMAD7/JAK3/INHA/IL4R/ID2/HMGB1/HLX/FCGR2B/CTNNB1/RUNX3/BCL6	28
GO:0016331	morphogenesis of embryonic epithelium	27/2156	151/18866	0.0121087	0.191752	0.173084	GRHL2/MIB1/WNT16/SETD2/GLMN/TMED2/DEAF1/SEC24B/CELSR1/NOG/TBX18/BCL10/LMO4/FZD6/FZD3/WNT9B/WNT6/TSC1/ST14/SFRP1/PRKACB/GLI2/GATA3/CTNNB1/CFL1/BMP7/ADM	27
GO:0006740	NADPH regeneration	6/2156	18/18866	0.0121698	0.192065	0.173366	NNT/TP53/TKT/TALDO1/RPE/G6PD	6
GO:0072659	protein localization to plasma membrane	45/2156	281/18866	0.0121906	0.192065	0.173366	STAC2/CNST/TMEM88/ARL6/WNK3/GORASP1/MPP5/KIF13A/DPP10/GOPC/DENND4C/SYTL2/EHD3/VPS4A/CLIP3/MACF1/PACS2/CLASP2/TMED2/FLOT1/TSPAN32/C2CD5/RAB3D/KCNB2/RAB11A/BLZF1/TNFRSF1A/RAP1A/PRKCZ/PRKCH/PALM/P2RY1/IKBKB/IFNG/GPER1/GOLGA4/GBP1/GAS6/FLOT2/EMP2/DPP6/DLG1/CSK/ATP1B1/RHOG	45
GO:0006900	vesicle budding from membrane	21/2156	110/18866	0.0123752	0.192551	0.173805	PEF1/CNIH2/TRAPPC6B/MCFD2/RAB1B/GORASP1/VPS4A/ANKRD28/TMED2/SEC24B/BET1/PDCD6/WASL/RAB7A/TRAPPC10/TGFA/TRAPPC2/SERPINA1/INSIG1/F5/CD59	21
GO:1901800	positive regulation of proteasomal protein catabolic process	21/2156	110/18866	0.0123752	0.192551	0.173805	TMTC3/RNF19B/SOCS4/FAM122A/DDA1/DET1/NUB1/RNFT1/TRIB2/RNF19A/SIRT2/RBX1/RNF40/EDEM1/RFPL1/PSMD10/SMAD7/GSK3A/FMR1/CSNK1E/CDC20	21
GO:0042058	regulation of epidermal growth factor receptor signaling pathway	18/2156	90/18866	0.0123832	0.192551	0.173805	SOCS4/SHKBP1/RNF115/MVP/RAB7A/TGFA/SOS1/PTPN2/PLAUR/PDE6G/MMP9/HIP1/GPER1/DUSP3/CBLB/FASLG/APP/AGT	18
GO:0043470	regulation of carbohydrate catabolic process	18/2156	90/18866	0.0123832	0.192551	0.173805	POM121C/NUP43/PPP1R3B/NUP107/NUP153/HDAC4/SLC4A4/RAE1/TP53/PRKAA2/PRKAA1/PPP1CA/EIF6/IGF1/IFNG/GSK3A/APP/ACTN3	18
GO:1900408	negative regulation of cellular response to oxidative stress	13/2156	58/18866	0.0124235	0.192551	0.173805	NCOA7/OXR1/HTRA2/SIRT1/NOL3/VNN1/TSC1/SOD2/REST/PDE8A/IL10/FYN/CTNNB1	13
GO:1903202	negative regulation of oxidative stress-induced cell death	13/2156	58/18866	0.0124235	0.192551	0.173805	NCOA7/OXR1/HTRA2/SIRT1/NOL3/VNN1/TSC1/SOD2/REST/PDE8A/IL10/FYN/CTNNB1	13
GO:0060411	cardiac septum morphogenesis	16/2156	77/18866	0.0124397	0.192551	0.173805	SAV1/FGFRL1/DHRS3/NOG/NRP1/TP53/TGFBR3/TGFBR1/TBX3/SMO/NOTCH1/SMAD7/SMAD4/ID2/BMPR2/BMP7	16
GO:0010001	glial cell differentiation	38/2156	230/18866	0.0124944	0.192914	0.174132	LGI4/ZNF488/HDAC11/LIN28A/FA2H/MPP5/METTL14/METTL3/MXRA8/NLGN3/SIRT2/PRMT5/B4GALT6/NOG/EIF2B2/GCM1/TLR2/SMO/S100A9/S100A8/PTPRZ1/PTEN/MAPK3/NOTCH1/NKX6-1/IL6ST/IFNG/ID2/GRN/FPR2/FGF5/F2/EMX1/EIF2B1/LPAR1/CTNNB1/CSK/APP	38
GO:0050821	protein stabilization	32/2156	187/18866	0.012756	0.196462	0.177335	PYHIN1/TMEM88/HPS4/TBRG1/ZBED3/COG3/NAA15/NAA16/TNIP2/SAV1/CDC37L1/NLK/HYPK/AAK1/FLOT1/NAPG/PRKRA/ZNF207/TSC1/TP53/SMO/PTEN/PRKCD/PEX6/MDM4/SMAD7/IGF1/HIP1/GRN/FLOT2/CCNH/ATP1B1	32
GO:0031929	TOR signaling	23/2156	124/18866	0.0128616	0.197594	0.178358	TIPRL/MFSD8/C9orf72/UBR1/SLC38A9/TNFAIP8L1/PRR5L/LIN28A/WDR59/TMEM127/DISC1/SIRT1/SIK3/LARP1/PDCD6/TSC1/RPS6KB2/RPS6KB1/PRKAA2/PRKAA1/GSK3A/GATA3/GAS6	23
GO:0051251	positive regulation of lymphocyte activation	55/2156	357/18866	0.0130605	0.200152	0.180667	CCR2/CCDC88B/PIK3R6/SIRPA/TNFRSF13C/ATAD5/TNIP2/PPP2R3C/ZBTB7B/TBX21/PTPN22/LILRB4/SIRPB1/RASGRP1/TOX/GRAP2/BCL10/VNN1/TNFSF13/ZBTB16/YES1/VAV1/TNFRSF4/TNFSF4/SOX12/XCL1/CCL5/PTPN6/PRKCZ/PRKCQ/PAK3/NFATC2/JAK3/IL15/IL12B/IL6ST/IL4R/IGF1/IFNG/HMGB1/HLX/HLA-DPA1/GLI2/GATA3/GAS6/FYN/FLOT2/CSK/CD70/CD38/RUNX3/BST1/BCL6/ADAM8/ADA	55
GO:0051028	mRNA transport	27/2156	152/18866	0.0131672	0.201288	0.181692	POM121C/NUP43/YTHDC1/FYTTD1/RANBP17/NUP107/PARP11/EIF5A2/MAGOHB/CPSF1/SETD2/ZC3H3/IGF2BP3/IGF2BP1/NUP153/MVP/SRSF11/KHSRP/THOC5/RAE1/PABPN1/XPO1/SRSF7/SRSF4/SRSF3/HNRNPA2B1/FMR1	27
GO:0010923	negative regulation of phosphatase activity	20/2156	104/18866	0.0133317	0.203255	0.183467	TIPRL/CNST/SPRED1/PPP1R27/FAM122A/MASTL/CSRNP2/WNK1/RBM26/SLC7A14/GPATCH2/SYTL2/STYXL1/PPME1/ARPP19/CD2BP2/SAG/PPP1R8/IKBKB/GNAI2	20
GO:0051924	regulation of calcium ion transport	41/2156	253/18866	0.0133762	0.203255	0.183467	MIR34A/LILRA5/STAC2/TMC1/WNK3/P2RY12/THADA/TMEM38B/EHD3/LILRA2/HOMER1/HOMER3/DYSF/SLC30A1/TRPC1/XCL1/CCL5/CCL4/PTPN6/PSEN2/PKD2/OPRD1/MYLK/CXCL10/GSTM2/GRM6/GPER1/GNAI2/GJA1/G6PD/FYN/FMR1/F2R/F2/CTNNB1/CASQ1/CACNG1/CACNB1/TSPO/ATP1B1/AGT	41
GO:0060485	mesenchyme development	46/2156	290/18866	0.0133946	0.203255	0.183467	PEF1/RANBP3L/SPRED1/SEMA4A/SEMA4G/POGLUT1/BNC2/WNT16/RGCC/PDCD4/CLASP2/DDX17/SEMA4B/BASP1/PDCD6/CER1/NOG/DLG5/FOXH1/NRP1/ADAM15/HMGA2/TGFBR3/TGFBR1/TCF7L2/STAT1/SMO/SFRP1/PTEN/MAPK3/PKD2/NOTCH1/NEDD4/MDM4/SMAD7/SMAD4/FOXA1/GATA3/CTNNB1/COL1A1/CFL1/BMPR2/BMP7/ANXA6/ACVRL1/ACTA2	46
GO:1905475	regulation of protein localization to membrane	33/2156	195/18866	0.0135599	0.205259	0.185276	STAC2/CNST/SLC51B/WNK3/DPP10/GOPC/NECAB2/VPS4A/CLIP3/YWHAQ/C2CD5/CRIPT/PDCD5/RAB11A/TP53/TFDP2/SLC5A3/RAP1A/MAPK8/PRKCZ/PRKCH/LRP4/IFNG/GZMB/GPER1/SFN/GBP1/FYN/DLG1/CSK/CASP8/BID/RHOG	33
GO:0031063	regulation of histone deacetylation	8/2156	29/18866	0.0136023	0.205398	0.185402	JDP2/PRMT6/ZBTB7B/TP53/SREBF1/KDM5A/MAPK8/BCL6	8
GO:0002526	acute inflammatory response	21/2156	111/18866	0.0136664	0.205863	0.185821	ANO6/CD163/VNN1/TNFSF4/S100A8/PRCP/PLSCR1/SERPINA1/IL6ST/HPR/HP/FFAR2/GATA3/FUT7/FCGR2B/F2/ELANE/CNR1/SERPINC1/ADAM8/SERPINA3	21
GO:0060021	roof of mouth development	18/2156	91/18866	0.0138345	0.207383	0.187193	WFIKKN1/CSRNP1/MMP25/PLEKHA1/BCOR/BNC2/TSHZ1/DHRS3/WNT9B/TGFBR3/TGFBR1/TBX3/SOS1/SMAD4/INSIG1/DLX5/DLG1/ASPH	18
GO:0097306	cellular response to alcohol	18/2156	91/18866	0.0138345	0.207383	0.187193	TP53INP1/XRN1/LARP1/MLC1/ADAM15/AKR1C3/TNFSF4/SPI1/SMO/SFRP1/PTGER4/PTGDR/PTEN/PRKAA2/PRKAA1/CTNNB1/ADCY7/ACACA	18
GO:0050796	regulation of insulin secretion	31/2156	181/18866	0.0138973	0.207682	0.187463	PIM3/FAM3D/UCN3/MIDN/NLGN2/ANO1/GHRL/PHPT1/TARDBP/NR1H4/CACNA2D2/BAIAP3/TCF7L2/SREBF1/SFRP1/CCL5/REST/RAP1A/PSMD9/NKX6-1/INHBB/IFNG/ICA1/HNF4A/GPER1/GPR27/GJA1/CNR1/CD38/ALOX5/ABAT	31
GO:0007569	cell aging	22/2156	118/18866	0.0139217	0.207682	0.187463	MIR34A/BCL2L12/CTC1/PRMT6/WNT16/PDCD4/FBXO5/SIRT1/ZNF277/HMGA2/TP53/TBX3/RBL1/PTEN/PRKCD/PRELP/NPM1/LIMS1/ID2/HMGA1/CDKN2B/BCL6	22
GO:0003205	cardiac chamber development	30/2156	174/18866	0.014037	0.208897	0.18856	GRHL2/PTCD2/SAV1/HEG1/FGFRL1/HECTD1/FRS2/ADAMTS1/DHRS3/NOG/FOXH1/NRP1/LMO4/TP53/TNNT2/TGFBR3/TGFBR1/TBX3/SOS1/SMO/SMARCD3/NOTCH1/MDM4/SMAD7/SMAD4/ID2/GSK3A/GATA3/BMPR2/BMP7	30
GO:0032479	regulation of type I interferon production	23/2156	125/18866	0.0141067	0.20943	0.189041	NLRC3/DHX36/SIRPA/NLRC5/TRIM56/MAVS/RNF125/SETD2/CRCP/PTPN22/POLR3F/FLOT1/POLR1C/TLR3/TLR2/STAT1/RELB/POLR2L/POLR2K/POLR2F/IL10/CTNNB1/CD14	23
GO:0042129	regulation of T cell proliferation	29/2156	167/18866	0.014153	0.209614	0.189207	CCR2/CCDC88B/IL27/TNFRSF13C/SH3RF1/TWSG1/ZBTB7B/PTPN22/GLMN/RIPK3/DLG5/TNFSF4/SOS1/XCL1/CCL5/PTPN6/PRKCQ/JAK3/IL15/IL12B/IL10/IL6ST/IGF1/HMGB1/HLA-DPA1/GNRH1/DLG1/CTNNB1/CD70	29
GO:0043087	regulation of GTPase activity	71/2156	481/18866	0.014219	0.20991	0.189474	AGAP9/RALGAPA1/FGD2/RANBP3L/CPEB2/TRAPPC6B/AGAP4/AGAP3/AGAP1/ARHGAP12/WNK1/ARAP3/RGS18/ARHGAP9/TBC1D24/RGL3/DOCK10/TBC1D2/BCAS3/TBC1D13/SNX9/FAM13B/GMIP/ASAP1/RGS17/GAPVD1/ARHGEF26/TBC1D10B/PLEKHG4/TBC1D22A/RAP1GAP2/MAPRE2/TMED2/ARFGEF1/CCL26/NET1/PLXNC1/RASGRP1/DNM1L/RABGAP1L/SGSM2/ACAP1/RGS6/VPS9D1/ASAP2/NRP1/GPR65/VAV1/TSC1/SOS1/SIPA1/SFRP1/XCL1/CCL24/CCL23/CCL11/CCL5/CCL4/RASA1/RAP1A/MYO9B/LL…	71
GO:0000086	G2/M transition of mitotic cell cycle	41/2156	254/18866	0.014241	0.20991	0.189474	FBXL22/STOX1/ZFYVE19/MASTL/CEP78/CTC1/CEP76/MIIP/RINT1/PINX1/HAUS6/PPME1/DONSON/VPS4A/KCNH5/FBXO5/CNTRL/ARPP19/ACTR1A/RBX1/BTRC/RAB11A/SSNA1/OFD1/HMGA2/TUBA1A/WEE1/SMARCD3/RFPL1/PSMD10/PSMD9/PSMD4/PSMB2/PRKAR2B/PPP2R2A/ABCB1/DCTN1/CSNK1E/CDKN2B/CCNH/APP	41
GO:0014020	primary neural tube formation	19/2156	98/18866	0.0143459	0.210953	0.190416	GRHL2/SETD2/GLMN/TMED2/DEAF1/SEC24B/CELSR1/NOG/BCL10/LMO4/FZD6/FZD3/TSC1/ST14/SFRP1/PRKACB/CFL1/BMP7/ADM	19
GO:0031348	negative regulation of defense response	43/2156	269/18866	0.0144387	0.210998	0.190456	CXCL17/METRNL/NLRC3/SIRPA/OTULIN/NLRC5/CHID1/METTL3/RNF125/GHRL/PDCD4/TTLL12/MAPKBP1/SIRT2/NR1H4/SOCS3/PGLYRP1/NR1H2/TNFRSF1A/TARBP2/RORA/PTPN2/PTGER4/HTRA1/PRKCD/SERPINB9/MEFV/IL12B/IL10/IGF1/GRN/GPER1/GATA3/FPR2/FCGR2B/F2/ELANE/CR1/CCK/BCR/ALOX5/ADCY7/ADA	43
GO:0043270	positive regulation of ion transport	45/2156	284/18866	0.014571	0.210998	0.190456	CCR2/LILRA5/STAC2/ANO6/WNK3/WNK1/P2RY12/NLGN3/EHD3/STK39/GPD1L/LILRA2/ABCA7/COX17/HOMER1/SNX4/TRPC1/SLC6A4/XCL1/CCL5/CCL4/MAP2K6/PRKCD/PKD2/ABCB1/P2RY1/MYLK/KCNQ1/CXCL10/IFNG/GSTM2/GRM6/GPER1/G6PD/F2R/F2/DLG1/CCK/CASQ1/TSPO/ATP1B1/AGT/ADRB2/ACTN4/ABAT	45
GO:0000291	nuclear-transcribed mRNA catabolic process, exonucleolytic	9/2156	35/18866	0.0145881	0.210998	0.190456	EDC3/DCP1A/EXOSC1/EXOSC2/DIS3/EXOSC8/TTC37/CNOT8/DDX6	9
GO:0006739	NADP metabolic process	9/2156	35/18866	0.0145881	0.210998	0.190456	NOX1/NUDT13/NNT/TP53/TKT/TALDO1/RPE/ME1/G6PD	9
GO:0045066	regulatory T cell differentiation	9/2156	35/18866	0.0145881	0.210998	0.190456	LILRB4/TOX/TNFSF4/SOX12/NFATC2/IFNG/FUT7/CR1/BCL6	9
GO:0110111	negative regulation of animal organ morphogenesis	9/2156	35/18866	0.0145881	0.210998	0.190456	BCOR/NOG/STAT1/NOTCH1/TACSTD2/GATA3/CTNNB1/BMPR2/BMP7	9
GO:1901030	positive regulation of mitochondrial outer membrane permeabilization involved in apoptotic signaling pathway	9/2156	35/18866	0.0145881	0.210998	0.190456	YWHAQ/TP53/TFDP2/MAPK8/GZMB/GSK3A/SFN/CASP8/BID	9
GO:0032970	regulation of actin filament-based process	61/2156	405/18866	0.0147644	0.213048	0.192307	SIGLEC15/C9orf72/CDC42EP5/MTPN/JMY/PLEKHH2/GBA2/CORO1B/BAIAP2L1/SSH3/BCAS3/EVL/SNX9/PHPT1/RGCC/CD2AP/RHOBTB2/CYFIP1/CLASP2/RHOBTB3/TWF2/CDC42EP3/ARFGEF1/BAIAP2/CCL26/RHOBTB1/FCHSD2/CELSR1/WASL/NRP1/GPR65/TSC1/TGFBR1/SPTAN1/SFRP1/CCL24/CCL11/RASA1/PTGER4/PRKCD/PAK3/SMAD4/TACSTD2/ID1/HCK/FES/EPS8/LPAR1/S1PR1/DSC2/DLG1/DBN1/CNN2/CFL2/CFL1/CAPG/BST1/ARHGDIA/RHOG/RHOC/ADD1	61
GO:2001252	positive regulation of chromosome organization	31/2156	182/18866	0.0149712	0.213464	0.192682	DHX36/NEK7/JDP2/PAXBP1/TADA2B/TNKS2/TET1/DMRTC2/ZNF304/KMT2E/ANAPC5/ZBTB7B/FBXO4/SIRT1/RNF40/RPS6KA5/CDC23/TP53/TERF1/SREBF1/SFPQ/MAPK3/PRKCQ/MUC1/SMAD4/HNRNPA2B1/GATA3/FMR1/CTNNB1/CDK9/BCL6	31
GO:0007618	mating	10/2156	41/18866	0.0150013	0.213464	0.192682	HDAC4/VIP/SLC6A4/PTEN/PI3/P2RY1/CNR1/APP/ADA/ABAT	10
GO:0006383	transcription by RNA polymerase III	11/2156	47/18866	0.0150152	0.213464	0.192682	DHX36/ZC3H8/CRCP/IVNS1ABP/POLR3F/POLR1C/GTF3C3/SNAPC3/POLR2L/POLR2K/GTF3C2	11
GO:0030225	macrophage differentiation	11/2156	47/18866	0.0150152	0.213464	0.192682	SIRT1/TLR2/SPI1/PTPN2/MMP9/INHA/IL15/IFNG/ID2/CASP8/APP	11
GO:0034123	positive regulation of toll-like receptor signaling pathway	7/2156	24/18866	0.0150697	0.213464	0.192682	WDFY1/PTPN22/FLOT1/TLR5/TLR3/TLR2/HMGB1	7
GO:0046628	positive regulation of insulin receptor signaling pathway	7/2156	24/18866	0.0150697	0.213464	0.192682	NUCKS1/ZBTB7B/SIRT1/NR1H4/PRKCZ/GNAI2/AGT	7
GO:0090335	regulation of brown fat cell differentiation	7/2156	24/18866	0.0150697	0.213464	0.192682	METRNL/NAPEPLD/VSTM2A/ZBTB7B/SIRT1/TFE3/BMP7	7
GO:1904666	regulation of ubiquitin protein ligase activity	7/2156	24/18866	0.0150697	0.213464	0.192682	MASTL/GORASP1/FBXO5/DNM1L/BTRC/PTEN/CDC20	7
GO:0050679	positive regulation of epithelial cell proliferation	35/2156	211/18866	0.0151126	0.213582	0.192789	STOX1/LRG1/ZNF304/GHRL/ZNF580/C5AR2/SIRT1/CCL26/PDCD6/NOG/NRP1/DYSF/VIP/VEGFB/TGFBR1/TGFA/TCF7L2/SMO/SFRP1/CCL24/CCL11/CCL5/REG1A/HTRA1/NOTCH1/ITGB3/IL10/IGF1/ID1/HMGB1/GRN/DLX5/CTNNB1/BMPR2/ACVRL1	35
GO:0071706	tumor necrosis factor superfamily cytokine production	22/2156	119/18866	0.0152904	0.215601	0.194611	NLRC3/SIRPA/MAVS/C5AR2/PTPN22/LY96/RASGRP1/TLR3/TLR2/PTPN6/NFKBIL1/IL12B/IL10/IGF1/IFNG/HMGB1/GPR18/GAS6/CD14/TSPO/APP/ADAM8	22
GO:0051168	nuclear export	34/2156	204/18866	0.015381	0.215893	0.194875	POM121C/NUP43/RANBP3L/UHMK1/ANKLE1/POM121L2/STRADA/YTHDC1/LTV1/RITA1/FYTTD1/RANBP17/RBM26/NUP107/MAGOHB/CPSF1/SETD2/NUP153/SRSF11/THOC5/RAE1/PABPN1/XPO1/TSC1/TP53/TCF7L2/SRSF7/SRSF4/SRSF3/NPM1/EIF6/HNRNPA2B1/SFN/GAS6	34
GO:1903708	positive regulation of hemopoiesis	34/2156	204/18866	0.015381	0.215893	0.194875	MTURN/DHX36/TMEM64/PIK3R6/PPP2R3C/ZBTB7B/BRD1/LILRB4/RASGRP1/TOX/VNN1/ZBTB16/TNFSF4/STAT1/SOX12/PRKCZ/IL15/IL12B/IL4R/IFNG/ID2/HMGB1/HLX/GLI2/GATA3/GAS6/FES/RUNX3/CASP8/CA2/BCL6/ATP6AP1/ADAM8/ADA	34
GO:0072175	epithelial tube formation	24/2156	133/18866	0.0155376	0.217597	0.196413	GRHL2/MIB1/SETD2/GLMN/TMED2/DEAF1/SEC24B/CELSR1/NOG/BCL10/LMO4/FZD6/FZD3/WNT9B/WNT6/TSC1/ST14/SFRP1/PRKACB/GATA3/CTNNB1/CFL1/BMP7/ADM	24
GO:0072655	establishment of protein localization to mitochondrion	25/2156	140/18866	0.0155737	0.21761	0.196424	UBE2J2/BMF/HPS4/AGK/RNF31/GDAP1/PAM16/HTRA2/TIMM13/YWHAQ/TIMM17B/BCL2L11/PDCD5/TP53/TFDP2/SREBF1/MAPK8/PRKAA1/GZMB/GSK3A/SFN/DDIT3/CASP8/TSPO/BID	25
GO:0090398	cellular senescence	16/2156	79/18866	0.0157879	0.220085	0.198658	MIR34A/BCL2L12/PRMT6/WNT16/FBXO5/SIRT1/ZNF277/HMGA2/TP53/TBX3/RBL1/PRKCD/ID2/HMGA1/CDKN2B/BCL6	16
GO:0008064	regulation of actin polymerization or depolymerization	32/2156	190/18866	0.0158827	0.220085	0.198658	CDC42EP5/MTPN/JMY/PLEKHH2/GBA2/CORO1B/BAIAP2L1/SSH3/EVL/SNX9/CYFIP1/TWF2/CDC42EP3/ARFGEF1/BAIAP2/CCL26/FCHSD2/WASL/SPTAN1/CCL24/CCL11/RASA1/PRKCD/PAK3/HCK/EPS8/DLG1/DBN1/CFL2/CFL1/CAPG/ADD1	32
GO:0043173	nucleotide salvage	5/2156	14/18866	0.0160063	0.220085	0.198658	NAPRT/UCK1/UPP1/AMPD1/ADA	5
GO:0045176	apical protein localization	5/2156	14/18866	0.0160063	0.220085	0.198658	INSC/HCN1/GOPC/CELSR1/DLG5	5
GO:0071361	cellular response to ethanol	5/2156	14/18866	0.0160063	0.220085	0.198658	TP53INP1/SPI1/PTEN/PRKAA1/ADCY7	5
GO:1904668	positive regulation of ubiquitin protein ligase activity	5/2156	14/18866	0.0160063	0.220085	0.198658	MASTL/GORASP1/BTRC/PTEN/CDC20	5
GO:0045780	positive regulation of bone resorption	6/2156	19/18866	0.0161001	0.220085	0.198658	TMEM64/DEF8/MC4R/CA2/ATP6AP1/ADAM8	6
GO:0046852	positive regulation of bone remodeling	6/2156	19/18866	0.0161001	0.220085	0.198658	TMEM64/DEF8/MC4R/CA2/ATP6AP1/ADAM8	6
GO:2000251	positive regulation of actin cytoskeleton reorganization	6/2156	19/18866	0.0161001	0.220085	0.198658	BAIAP2L1/BCAS3/BAIAP2/NRP1/HCK/FES	6
GO:0048872	homeostasis of number of cells	41/2156	256/18866	0.0161072	0.220085	0.198658	CCR2/NAPEPLD/ASXL1/TNFRSF13C/GPR174/ZC3H8/KMT2E/DOCK10/PPP2R3C/RRN3/SENP1/BRD1/UFL1/RIPK3/SH2B3/BCL2L11/BCL10/TGFBR3/STAT1/SPI1/SOS1/SMO/RPS24/PTPN2/PKNOX1/PIK3CD/NOTCH1/JAK3/IREB2/INHA/ID2/HOXB6/HMGB1/GATA3/G6PD/F2R/EMX1/BCR/BCL6/ADD1/ADA	41
GO:0030278	regulation of ossification	35/2156	212/18866	0.0161712	0.220471	0.199007	TMEM119/RANBP3L/ANO6/TMEM64/KREMEN1/TNN/TWSG1/ANKH/BCOR/FBXO5/HDAC4/PDLIM7/DHRS3/NOG/ZBTB16/SFRP1/REST/PTGER4/MAPK3/NOTCH1/MGP/SMAD7/LRP4/IL6ST/IGF1/ID2/ID1/S1PR1/CTNNB1/CALCA/BMPR2/BMP7/ATP6AP1/ALOX5/ADRB2	35
GO:0001841	neural tube formation	20/2156	106/18866	0.0162866	0.221069	0.199547	GRHL2/MIB1/SETD2/GLMN/TMED2/DEAF1/SEC24B/CELSR1/NOG/BCL10/LMO4/FZD6/FZD3/TSC1/ST14/SFRP1/PRKACB/CFL1/BMP7/ADM	20
GO:0071156	regulation of cell cycle arrest	20/2156	106/18866	0.0162866	0.221069	0.199547	MIR34A/SDE2/UHRF2/TNKS1BP1/CRLF3/RGCC/ZNF268/CNOT8/HMGA2/TP53/TFDP2/PKD2/MUC1/MDM4/ID2/GPER1/SFN/GML/CDKN1B/CDK9	20
GO:1902883	negative regulation of response to oxidative stress	13/2156	60/18866	0.0164139	0.222307	0.200665	NCOA7/OXR1/HTRA2/SIRT1/NOL3/VNN1/TSC1/SOD2/REST/PDE8A/IL10/FYN/CTNNB1	13
GO:1903555	regulation of tumor necrosis factor superfamily cytokine production	21/2156	113/18866	0.0165678	0.223901	0.202104	NLRC3/SIRPA/MAVS/C5AR2/PTPN22/LY96/RASGRP1/TLR3/TLR2/PTPN6/NFKBIL1/IL12B/IL10/IGF1/IFNG/HMGB1/GPR18/GAS6/CD14/TSPO/ADAM8	21
GO:0036475	neuron death in response to oxidative stress	8/2156	30/18866	0.0167355	0.224462	0.20261	NCOA7/TBC1D24/OXR1/TSC1/REST/MCL1/IL10/CTNNB1	8
GO:1900027	regulation of ruffle assembly	8/2156	30/18866	0.0167355	0.224462	0.20261	P2RY12/DEF8/EVL/FAM98A/CYFIP1/TACSTD2/EPS8/RHOG	8
GO:2000765	regulation of cytoplasmic translation	8/2156	30/18866	0.0167355	0.224462	0.20261	DHX36/CPEB2/DNAJC24/DPH6/LIN28A/METTL3/PKM/FMR1	8
GO:0002709	regulation of T cell mediated immunity	15/2156	73/18866	0.016791	0.224462	0.20261	CCR2/TBX21/RIPK3/TNFSF4/XCL1/PRKCZ/SMAD7/IL12B/IL1R1/HMGB1/MR1/GATA3/FUT7/FCGR2B/CD1A	15
GO:0070227	lymphocyte apoptotic process	15/2156	73/18866	0.016791	0.224462	0.20261	ZC3H8/NOC2L/RIPK3/BCL2L11/BCL10/TP53/CCL5/PTEN/PRKCQ/JAK3/IL10/BCL6/FASLG/ADAM8/ADA	15
GO:0032606	type I interferon production	23/2156	127/18866	0.0168836	0.224726	0.202848	NLRC3/DHX36/SIRPA/NLRC5/TRIM56/MAVS/RNF125/SETD2/CRCP/PTPN22/POLR3F/FLOT1/POLR1C/TLR3/TLR2/STAT1/RELB/POLR2L/POLR2K/POLR2F/IL10/CTNNB1/CD14	23
GO:0071621	granulocyte chemotaxis	23/2156	127/18866	0.0168836	0.224726	0.202848	CXCL17/C5AR2/CCL26/DNM1L/DYSF/VAV1/XCL1/CXCL5/CCL24/CCL23/CCL11/CCL5/CCL4/S100A12/S100A9/S100A8/MAPK3/PPBP/PIK3CD/PF4V1/CXCL10/DPEP1/BST1	23
GO:0030832	regulation of actin filament length	32/2156	191/18866	0.0170519	0.226022	0.204017	CDC42EP5/MTPN/JMY/PLEKHH2/GBA2/CORO1B/BAIAP2L1/SSH3/EVL/SNX9/CYFIP1/TWF2/CDC42EP3/ARFGEF1/BAIAP2/CCL26/FCHSD2/WASL/SPTAN1/CCL24/CCL11/RASA1/PRKCD/PAK3/HCK/EPS8/DLG1/DBN1/CFL2/CFL1/CAPG/ADD1	32
GO:0030857	negative regulation of epithelial cell differentiation	12/2156	54/18866	0.0170541	0.226022	0.204017	SPRED1/GRHL2/TBX3/STAT1/SMO/NOTCH1/MMP9/IFNG/ID1/GSK3A/CTNNB1/ACVRL1	12
GO:0051702	interaction with symbiont	18/2156	93/18866	0.017135	0.226607	0.204546	NAPEPLD/YTHDC2/NUCKS1/TARDBP/TUSC2/RAB9A/HMGA2/TAF11/CCL5/CCL4/REST/FMR1/F2/ELANE/DEFA5/CHD1/CFL1/CAMP	18
GO:0000375	RNA splicing, via transesterification reactions	59/2156	393/18866	0.0173055	0.227096	0.204987	YTHDC1/RBM17/ZC3H10/SNIP1/RBM25/SUGP1/METTL14/METTL3/MAGOHB/GPATCH1/LUC7L3/LUC7L2/LARP7/TRA2A/CPSF1/SRRM2/PPWD1/SNRNP200/DDX17/CD2BP2/PRMT5/SMNDC1/RBM5/RBM6/RBM7/MBNL2/PDCD7/RBM39/SRSF11/NOL3/PRPF4B/CDK13/KHSRP/GEMIN2/COIL/PABPN1/TIA1/SRPK1/SNRPA/SRSF7/SRSF4/SRSF3/SFPQ/REST/RBM4/RBM3/POLR2L/POLR2K/POLR2F/POLR2B/PNN/HNRNPL/HNRNPH1/HNRNPA2B1/FMR1/ELAVL2/DHX15/DHX8/CLNS1A	59
GO:0006479	protein methylation	31/2156	184/18866	0.017319	0.227096	0.204987	FAM98B/DYDC1/PAXBP1/DOT1L/TET1/SETD6/EHMT1/NSD1/DMRTC2/ZNF304/KMT2E/NDUFAF7/PCMTD2/PRMT6/BCOR/CXXC1/SETD2/FAM98A/SIRT1/TTLL12/KDM4C/PRMT5/PRMT3/NR1H4/RAB3D/ZNF711/SATB1/SMAD4/GSPT1/GATA3/CTNNB1	31
GO:0006611	protein export from nucleus	31/2156	184/18866	0.017319	0.227096	0.204987	POM121C/NUP43/RANBP3L/UHMK1/ANKLE1/STRADA/YTHDC1/LTV1/FYTTD1/RANBP17/NUP107/MAGOHB/CPSF1/SETD2/NUP153/SRSF11/THOC5/RAE1/PABPN1/XPO1/TSC1/TP53/TCF7L2/SRSF7/SRSF4/SRSF3/NPM1/EIF6/HNRNPA2B1/SFN/GAS6	31
GO:0008213	protein alkylation	31/2156	184/18866	0.017319	0.227096	0.204987	FAM98B/DYDC1/PAXBP1/DOT1L/TET1/SETD6/EHMT1/NSD1/DMRTC2/ZNF304/KMT2E/NDUFAF7/PCMTD2/PRMT6/BCOR/CXXC1/SETD2/FAM98A/SIRT1/TTLL12/KDM4C/PRMT5/PRMT3/NR1H4/RAB3D/ZNF711/SATB1/SMAD4/GSPT1/GATA3/CTNNB1	31
GO:0072511	divalent inorganic cation transport	70/2156	478/18866	0.0175096	0.227444	0.205301	MIR34A/LILRA5/STAC2/NALCN/SLC41A1/ANO6/SLC35G1/SLC30A7/TMC1/ORAI3/MAGT1/NIPAL2/WNK3/SLC30A5/P2RY12/MCUR1/THADA/SLC39A4/MCOLN3/TMEM38B/TRPM7/TMCO1/EHD3/SLC39A1/IBTK/LILRA2/YME1L1/DNM1L/HOMER1/HOMER3/CACNA2D2/NOL3/DYSF/SLC30A2/SLC30A1/TRPC1/TCN2/TCN1/XCL1/CCL5/CCL4/PTPN6/PSEN2/PKD2/OPRD1/MYLK/CXCL10/GSTM2/GRM6/GPER1/GPM6A/GNAI2/GJA1/GAS6/G6PD/FYN/FMR1/F2R/F2/DDIT3/CTNNB1/CASQ1/CACNG1/CACNB1/TSPO/AT…	70
GO:0002820	negative regulation of adaptive immune response	11/2156	48/18866	0.0175235	0.227444	0.205301	ZBTB7B/TBX21/TNFSF4/XCL1/PTPN6/SMAD7/JAK3/IL4R/FCGR2B/CR1/BCL6	11
GO:0046633	alpha-beta T cell proliferation	9/2156	36/18866	0.0175297	0.227444	0.205301	CCR2/SH3RF1/TWSG1/ZBTB7B/PTPN22/TNFSF4/XCL1/IL15/IL12B	9
GO:0046676	negative regulation of insulin secretion	9/2156	36/18866	0.0175297	0.227444	0.205301	PIM3/FAM3D/MIDN/GHRL/SREBF1/SFRP1/REST/PSMD9/INHBB	9
GO:2000516	positive regulation of CD4-positive, alpha-beta T cell activation	9/2156	36/18866	0.0175297	0.227444	0.205301	ZBTB7B/TNFSF4/XCL1/PRKCZ/PRKCQ/IL12B/IL4R/IFNG/HLX	9
GO:1901987	regulation of cell cycle phase transition	71/2156	486/18866	0.0176944	0.228568	0.206316	UBE2DNL/GEN1/STOX1/ANAPC16/SLFN11/TNKS1BP1/ZFYVE19/CEP78/CTC1/CEP76/ATAD5/NEK11/ZNF655/MIIP/RINT1/KMT2E/PINX1/SPDL1/HAUS6/UIMC1/ANAPC5/TFDP3/DONSON/RGCC/VPS4A/KCNH5/FBXO5/ANAPC15/SIRT2/CNTRL/ACTR1A/RBX1/ADAMTS1/CNOT8/TRIP13/BTRC/RAB11A/CDC23/SSNA1/OFD1/HMGA2/TUBA1A/ZNF207/WEE1/TP53/TFDP2/SMARCD3/RFPL1/RBL1/PTPN6/PTEN/PSMD10/PSMD9/PSMD4/PSMB2/PRKAR2B/PKD2/NPM1/MUC1/MDM4/ID2/SFN/GML/DUSP1/DCTN1/CSN…	71
GO:0051602	response to electrical stimulus	10/2156	42/18866	0.0177273	0.228568	0.206316	GHRL/DISC1/BRD1/CYFIP1/FZD3/REST/PTEN/PALM/COX1/CD14	10
GO:0090279	regulation of calcium ion import	10/2156	42/18866	0.0177273	0.228568	0.206316	MIR34A/WNK3/HOMER1/DYSF/SLC30A1/PSEN2/PKD2/GRM6/FYN/CTNNB1	10
GO:0072678	T cell migration	14/2156	67/18866	0.0177858	0.228844	0.206565	CCR2/WNK1/STK39/RIPK3/CCL26/XCL1/CCL5/PIK3CD/MSN/CXCL10/GPR15/S1PR1/APP/ADAM8	14
GO:0048524	positive regulation of viral process	20/2156	107/18866	0.0179446	0.230407	0.207976	PDE12/YTHDC2/NUCKS1/TMEM39A/VPS4A/LARP1/RAB7A/TARBP2/TAF11/SRPK1/CCL5/POLR2L/POLR2K/POLR2F/POLR2B/NOTCH1/FMR1/CHD1/CFL1/CDK9	20
GO:0043414	macromolecule methylation	49/2156	318/18866	0.0182298	0.233584	0.210843	NSUN4/FAM98B/NSUN6/TRMT10B/DYDC1/TDRD9/PAXBP1/DOT1L/TET1/GRHL2/SETD6/EHMT1/NSD1/DMRTC2/THADA/TRMT11/METTL14/ZNF304/METTL3/KMT2E/CMTR2/NDUFAF7/PCMTD2/PRMT6/BCOR/TRMT13/LARP7/CXXC1/SETD2/FAM98A/SIRT1/TTLL12/ZC3H13/KDM4C/BAZ2A/PRMT5/PRMT3/NR1H4/RAB3D/MBD2/ZNF711/SPI1/SATB1/SMAD4/HELLS/GSPT1/GSK3A/GATA3/CTNNB1	49
GO:0032612	interleukin-1 production	22/2156	121/18866	0.0183451	0.23423	0.211427	LILRA5/PYHIN1/SIRPA/GBP5/CPTP/NLRC4/GHRL/LILRA2/TRIM16/NR1H4/MEFV/IL10/IGF1/IFNG/HMGB1/MR1/GAS6/F2R/SERPINB1/CX3CR1/CASP8/APP	22
GO:0000380	alternative mRNA splicing, via spliceosome	17/2156	87/18866	0.018432	0.23423	0.211427	YTHDC1/RBM17/ZC3H10/RBM25/DDX17/RBM5/RBM7/MBNL2/CDK13/SRSF7/SRSF4/SRSF3/SFPQ/REST/RBM4/HNRNPL/FMR1	17
GO:0051262	protein tetramerization	17/2156	87/18866	0.018432	0.23423	0.211427	HCN1/CRTC2/GBP5/TRPM7/EVL/USP16/FARSB/HOMER1/TP53/TDO2/SOD2/RRM2/PKD2/GLS/CRYZ/ALDOA/ACACA	17
GO:0051453	regulation of intracellular pH	17/2156	87/18866	0.018432	0.23423	0.211427	CCDC115/TMEM175/SLC4A9/SLC4A10/RAB39A/ATP6V1H/NOX1/ATP6V0D1/ATP6V0E1/SLC4A4/RAB7A/GRN/CLCN3/CA2/ATP6V1G2/ATP6V0B/FASLG	17
GO:0010965	regulation of mitotic sister chromatid separation	13/2156	61/18866	0.0187412	0.236466	0.213445	UBE2DNL/GEN1/SPDL1/ANAPC5/FBXO5/PTTG3P/ANAPC15/TACC3/TRIP13/CDC23/ZNF207/DUSP1/CDC20	13
GO:0042733	embryonic digit morphogenesis	13/2156	61/18866	0.0187412	0.236466	0.213445	FREM2/GRHL2/BCL2L11/NOG/FZD6/ZBTB16/TBX3/NOTCH1/SMAD4/LRP4/GLI2/ECE1/CTNNB1	13
GO:1904356	regulation of telomere maintenance via telomere lengthening	13/2156	61/18866	0.0187412	0.236466	0.213445	DHX36/NEK7/TNKS2/CTC1/PINX1/XRN1/FBXO4/TERF1/MAPK3/PRKCQ/HNRNPA2B1/ERCC4/CTNNB1	13
GO:0019083	viral transcription	30/2156	178/18866	0.0188905	0.236466	0.213445	POM121C/NUP43/NUCKS1/NUP107/TARDBP/TRIM13/NUP153/RAE1/HMGA2/USF2/UBP1/TARBP2/TAF11/CCL5/CCL4/RPS28/RPS27/RPS24/RPS11/RPS5/RPL38/RPL27A/REST/POLR2L/POLR2K/POLR2F/POLR2B/CHD1/CDK9/CCNT2	30
GO:0032647	regulation of interferon-alpha production	7/2156	25/18866	0.0189142	0.236466	0.213445	NLRC3/DHX36/MAVS/SETD2/TLR3/STAT1/IL10	7
GO:0032878	regulation of establishment or maintenance of cell polarity	7/2156	25/18866	0.0189142	0.236466	0.213445	BCAS3/ARFGEF1/RAP1B/LLGL2/GATA3/FLOT2/KRIT1	7
GO:0060330	regulation of response to interferon-gamma	7/2156	25/18866	0.0189142	0.236466	0.213445	NLRC5/SOCS3/NR1H2/TXK/STAT1/PTPN2/IFNG	7
GO:0060334	regulation of interferon-gamma-mediated signaling pathway	7/2156	25/18866	0.0189142	0.236466	0.213445	NLRC5/SOCS3/NR1H2/TXK/STAT1/PTPN2/IFNG	7
GO:0050678	regulation of epithelial cell proliferation	59/2156	395/18866	0.0190347	0.237491	0.214371	MIR34A/STOX1/NLRC3/LRG1/BCL11B/SAV1/ZNF304/GHRL/ZNF580/RGCC/C5AR2/SIRT1/FRS2/DEAF1/CCL26/PDCD6/NOG/NRP1/DYSF/VIP/VEGFB/TGFBR3/TGFBR1/TGFA/TCF7L2/STAT1/SPARC/SMO/SFRP1/CCL24/CCL11/CCL5/REG1A/PTEN/HTRA1/PGR/NOTCH1/TACSTD2/ITGB3/IL12B/IL10/IGF1/ID1/HMGB1/GRN/SFN/GJA1/GATA3/DLX5/DLG1/CTNNB1/CDKN2B/CDKN1C/CDKN1B/KRIT1/RUNX3/BMPR2/ALOX5/ACVRL1	59
GO:0032496	response to lipopolysaccharide	51/2156	334/18866	0.0190743	0.237505	0.214383	SIRPA/TNIP2/PDCD4/ANKRD1/PTPN22/LY96/LILRA2/HDAC5/NR1H4/BCL10/PABPN1/MAPKAPK3/TNFSF4/TLR2/SPARC/SLPI/CXCL5/CCL5/S100A9/S100A8/PTGER4/MAPK8/MAPK3/PPBP/PF4V1/NOTCH1/NFKBIL1/NFKBIA/CXCL10/IL12RB2/IL12B/IL10/HMGB1/HCK/GNRH1/GJA1/GCH1/F2R/ELANE/DEFA5/CX3CR1/CNR1/CD14/CASP8/TSPO/BCR/ATP4B/FASLG/ALPL/ADM/ADH5	51
GO:0007584	response to nutrient	29/2156	171/18866	0.0191621	0.238119	0.214937	CCL28/GDAP1/NNT/SLC27A4/NR1H4/AKR1C3/USF2/STAT1/SPARC/SLC6A4/SFRP1/PTEN/POR/PKM/CXCL10/IL15/GNAI2/GAS6/FES/ACSL1/COL1A1/CNR1/CDKN2B/TSPO/BMP7/SERPINC1/ARSB/ALPL/ADA	29
GO:0007568	aging	49/2156	319/18866	0.0192212	0.238374	0.215167	KRTAP4-9/MIR34A/NAPEPLD/BCL2L12/CTC1/PRMT6/WNT16/HTRA2/PDCD4/FBXO4/FBXO5/SIRT1/ZNF277/MBD2/HYAL2/HMGA2/TP53/TBX3/SREBF1/SOD2/CCL11/RBL1/PTEN/MAPK3/PRKCD/PRELP/P2RY1/NPM1/ND4/COX1/ATP6/LIMS1/IL15/IL10/ID2/HMGA1/GSK3A/GNRH1/CNR1/CDKN2B/CALCA/TSPO/BCL6/BCL2A1/APP/AGT/ADM/ADA/ABAT	49
GO:0002793	positive regulation of peptide secretion	32/2156	193/18866	0.0195964	0.241277	0.217787	UCN3/NLGN2/ANO1/GHRL/PHPT1/RGCC/ANKRD1/CD2AP/TARDBP/GLMN/DNM1L/NR1H4/BAIAP3/NR1H2/TNFRSF4/TNFSF4/TLR2/TCF7L2/S100A8/PTGER4/PSMD9/NKX6-1/IL10/IGF1/IFNG/GPER1/GPR27/GJA1/CD38/CD14/ADAM8/ABAT	32
GO:0003229	ventricular cardiac muscle tissue development	12/2156	55/18866	0.0196115	0.241277	0.217787	PTCD2/HEG1/NOG/FOXH1/TNNT2/TGFBR3/TGFBR1/TBX3/NOTCH1/SMAD7/SMAD4/ID2	12
GO:0036297	interstrand cross-link repair	12/2156	55/18866	0.0196115	0.241277	0.217787	ERCC6L2/EXO5/NUCKS1/FANCM/FANCI/FANCL/DCLRE1A/USP1/RPA1/RAD51D/FANCF/ERCC4	12
GO:0051452	intracellular pH reduction	12/2156	55/18866	0.0196115	0.241277	0.217787	CCDC115/RAB39A/ATP6V1H/ATP6V0D1/ATP6V0E1/RAB7A/GRN/CLCN3/CA2/ATP6V1G2/ATP6V0B/FASLG	12
GO:0043281	regulation of cysteine-type endopeptidase activity involved in apoptotic process	35/2156	215/18866	0.0197089	0.241766	0.218229	BCL2L12/NLRC4/SH3RF1/SENP1/HTRA2/SIRT1/BCL2L11/PDCD6/CASP8AP2/PDCD5/NOL3/BCL10/S100A9/S100A8/RPS6KA1/RFPL1/REST/POR/PLAUR/SERPINB9/MMP9/HMGB1/HIP1/GPER1/SFN/GAS6/F2R/DPEP1/DHCR24/CTSD/CCK/CASP8/BID/FASLG/XIAP	35
GO:0071158	positive regulation of cell cycle arrest	16/2156	81/18866	0.0197931	0.241766	0.218229	MIR34A/UHRF2/TNKS1BP1/CRLF3/RGCC/CNOT8/HMGA2/TP53/TFDP2/PKD2/MUC1/MDM4/ID2/SFN/GML/CDKN1B	16
GO:0010959	regulation of metal ion transport	59/2156	396/18866	0.0199504	0.241766	0.218229	MIR34A/LILRA5/STAC2/KCNRG/ANO6/TMC1/WNK3/WNK1/P2RY12/THADA/DPP10/TMEM38B/FXYD6/EHD3/STK39/GPD1L/LILRA2/HOMER1/HOMER3/DYSF/SLC30A1/VIP/UTRN/TRPC1/XCL1/CCL5/CCL4/PTPN6/PTEN/PSEN2/PKD2/OPRD1/NEDD4/MYLK/KCNS1/KCNQ1/CXCL10/IFNG/GSTM2/GRM6/GPER1/GNAI2/GJA1/G6PD/FYN/FMR1/F2R/F2/DPP6/DLG1/CTNNB1/CASQ1/CACNG1/CACNB1/TSPO/ATP1B1/AGT/ADRB2/ACTN4	59
GO:0051928	positive regulation of calcium ion transport	22/2156	122/18866	0.0200414	0.241766	0.218229	LILRA5/STAC2/WNK3/EHD3/LILRA2/HOMER1/TRPC1/XCL1/CCL5/CCL4/PKD2/MYLK/CXCL10/GSTM2/GRM6/GPER1/G6PD/F2R/F2/CASQ1/TSPO/ATP1B1	22
GO:0034765	regulation of ion transmembrane transport	71/2156	489/18866	0.0200943	0.241766	0.218229	CCR2/SHISA8/HCN1/STAC2/KCNRG/NALCN/CNIH2/ANO6/KCNG3/SLC43A2/TMC1/KCNH7/DNAJC30/WNK3/WNK1/SLC30A5/THADA/DPP10/NLGN2/GOPC/TMEM38B/NLGN3/FXYD6/CLIC5/EHD3/STK39/KCNH5/NOX1/KCNH4/GPD1L/YWHAQ/COX17/HOMER1/KCNB2/CACNA2D2/CLIC3/DYSF/SLC30A1/UTRN/TRPC1/XCL1/PTPN6/PTEN/PSEN2/PKD2/ABCB1/NEDD4/MMP9/KCNS1/KCNQ1/KCNJ15/CXCL10/IFNG/GSTM2/GRIA3/GPER1/G6PD/FYN/FMR1/F2R/F2/DPP6/DLG1/CASQ1/CACNG1/CACNB1/ATP1B1/APP/…	71
GO:0050766	positive regulation of phagocytosis	14/2156	68/18866	0.020113	0.241766	0.218229	ANO6/SIRPA/LMAN2/ABCA7/SIRPB1/TULP1/RAP1A/IL15/IL2RB/IFNG/GAS6/FPR2/FCGR2B/BCR	14
GO:0021936	regulation of cerebellar granule cell precursor proliferation	4/2156	10/18866	0.0202492	0.241766	0.218229	LHX5/SMO/SLC6A4/GLI2	4
GO:0043084	penile erection	4/2156	10/18866	0.0202492	0.241766	0.218229	VIP/P2RY1/CNR1/ADA	4
GO:0048262	determination of dorsal/ventral asymmetry	4/2156	10/18866	0.0202492	0.241766	0.218229	CER1/NBL1/DDIT3/CTNNB1	4
GO:0071670	smooth muscle cell chemotaxis	4/2156	10/18866	0.0202492	0.241766	0.218229	MIR34A/PDGFD/CORO1B/LPAR1	4
GO:0090043	regulation of tubulin deacetylation	4/2156	10/18866	0.0202492	0.241766	0.218229	BEX4/PRKAA2/PRKAA1/FNTA	4
GO:0097105	presynaptic membrane assembly	4/2156	10/18866	0.0202492	0.241766	0.218229	NLGN2/NLGN3/PTEN/LRP4	4
GO:1902237	positive regulation of endoplasmic reticulum stress-induced intrinsic apoptotic signaling pathway	4/2156	10/18866	0.0202492	0.241766	0.218229	SIRT1/BCL2L11/PTPN2/DDIT3	4
GO:0060711	labyrinthine layer development	11/2156	49/18866	0.0203306	0.241766	0.218229	GRHL2/TMED2/SOCS3/GCM1/ST14/PLCD1/JUNB/IL10/CASP8/BMP7/ADM	11
GO:0070231	T cell apoptotic process	11/2156	49/18866	0.0203306	0.241766	0.218229	ZC3H8/RIPK3/BCL2L11/BCL10/TP53/CCL5/PRKCQ/JAK3/FASLG/ADAM8/ADA	11
GO:0045940	positive regulation of steroid metabolic process	8/2156	31/18866	0.0203562	0.241766	0.218229	APOA5/SREBF1/PRKAA1/POR/IFNG/APOC1/AGT/ADM	8
GO:0060325	face morphogenesis	8/2156	31/18866	0.0203562	0.241766	0.218229	CRISPLD2/CSRNP1/PLEKHA1/NOG/MYH3/DLX5/COL1A1/ASPH	8
GO:2000406	positive regulation of T cell migration	8/2156	31/18866	0.0203562	0.241766	0.218229	CCR2/WNK1/STK39/XCL1/CCL5/CXCL10/APP/ADAM8	8
GO:0001763	morphogenesis of a branching structure	33/2156	201/18866	0.0205616	0.241766	0.218229	GRHL2/GZF1/SETD2/FRS2/CELSR1/NOG/DLG5/SOCS3/BTRC/NRP1/GCM1/WNT9B/WNT6/TBX3/ST14/SMO/SFRP1/CCL11/PPP1CA/PKD2/PGR/NOTCH1/SMAD4/TACSTD2/IL10/FOXA1/GLI2/DLG1/CTNNB1/BMP7/RERE/AGT/ADM	33
GO:0002369	T cell cytokine production	10/2156	43/18866	0.0208013	0.241766	0.218229	CCR2/TBX21/TNFSF4/XCL1/PRKCZ/SMAD7/IL12B/IL1R1/GATA3/DLG1	10
GO:0008631	intrinsic apoptotic signaling pathway in response to oxidative stress	10/2156	43/18866	0.0208013	0.241766	0.218229	HTRA2/NOX1/SIRT1/NOL3/VNN1/STK24/SOD2/SFPQ/PRKCD/MCL1	10
GO:0045773	positive regulation of axon extension	10/2156	43/18866	0.0208013	0.241766	0.218229	DISC1/MACF1/CYFIP1/TWF2/NRP1/RAB11A/L1CAM/GOLGA4/DBN1/BMPR2	10
GO:0046688	response to copper ion	10/2156	43/18866	0.0208013	0.241766	0.218229	MT1HL1/COX1/MT2A/MT1X/MT1H/MT1G/MT1F/MT1E/APP/AOC1	10
GO:2000648	positive regulation of stem cell proliferation	10/2156	43/18866	0.0208013	0.241766	0.218229	DISC1/HMGA2/FZD3/TBX3/SMO/SMARCD3/NOTCH1/GJA1/CX3CR1/CTNNB1	10
GO:0002418	immune response to tumor cell	6/2156	20/18866	0.0208257	0.241766	0.218229	CD226/ADAM15/PRF1/IL12B/HMGB1/MR1	6
GO:0002902	regulation of B cell apoptotic process	6/2156	20/18866	0.0208257	0.241766	0.218229	NOC2L/BCL10/PTEN/IL10/BCL6/ADA	6
GO:0034138	toll-like receptor 3 signaling pathway	6/2156	20/18866	0.0208257	0.241766	0.218229	TNIP2/WDFY1/PTPN22/FLOT1/TLR3/CASP8	6
GO:0042089	cytokine biosynthetic process	6/2156	20/18866	0.0208257	0.241766	0.218229	IGF2BP3/IGF2BP1/TIA1/INHBB/IL12B/GATA3	6
GO:0060039	pericardium development	6/2156	20/18866	0.0208257	0.241766	0.218229	CCM2/HEG1/SETD2/SOS1/NOTCH1/BMP7	6
GO:0060231	mesenchymal to epithelial transition	6/2156	20/18866	0.0208257	0.241766	0.218229	BASP1/WNT9B/STAT1/SMO/GATA3/CTNNB1	6
GO:0045070	positive regulation of viral genome replication	9/2156	37/18866	0.0208805	0.241947	0.218392	PDE12/YTHDC2/NUCKS1/TMEM39A/LARP1/TARBP2/SRPK1/CCL5/NOTCH1	9
GO:0003073	regulation of systemic arterial blood pressure	18/2156	95/18866	0.0210153	0.243053	0.21939	NOX1/SOD2/PRCP/KLK1/HSD11B2/GSK3A/GJA1/GAS6/F2R/EMP2/ECE1/CMA1/CALCA/BMPR2/AGT/ADRB2/ADRA1D/ADM	18
GO:0061844	antimicrobial humoral immune response mediated by antimicrobial peptide	15/2156	75/18866	0.0212087	0.243469	0.219767	DEFB127/PGLYRP4/GNLY/PGLYRP1/CXCL5/S100A12/S100A9/REG1A/PPBP/PF4V1/CXCL10/F2/ELANE/DEFA5/CAMP	15
GO:0051851	modulation by host of symbiont process	13/2156	62/18866	0.0213082	0.243469	0.219767	NAPEPLD/YTHDC2/NUCKS1/TARDBP/RAB9A/HMGA2/TAF11/CCL5/CCL4/REST/FMR1/CHD1/CFL1	13
GO:0061138	morphogenesis of a branching epithelium	31/2156	187/18866	0.0213813	0.243469	0.219767	GRHL2/GZF1/FRS2/CELSR1/NOG/DLG5/SOCS3/BTRC/NRP1/GCM1/WNT9B/WNT6/TBX3/ST14/SMO/SFRP1/CCL11/PPP1CA/PKD2/PGR/NOTCH1/SMAD4/TACSTD2/IL10/FOXA1/GLI2/DLG1/CTNNB1/BMP7/AGT/ADM	31
GO:2000060	positive regulation of ubiquitin-dependent protein catabolic process	19/2156	102/18866	0.0213961	0.243469	0.219767	PYHIN1/RNF19B/SOCS4/FAM122A/DDA1/DET1/NUB1/TRIB2/DISC1/RNF19A/SIRT2/RBX1/RFPL1/PTEN/PSMD10/SMAD7/GSK3A/CSNK1E/CDC20	19
GO:0006469	negative regulation of protein kinase activity	39/2156	246/18866	0.0215418	0.243469	0.219767	SPRED1/SOCS4/SH3BP5L/DBNDD1/WNK1/HEG1/DUS2/LAX1/TRIB2/PDCD4/CHORDC1/PTPN22/IBTK/SIRT1/STK38/SH2B3/MVP/SOCS3/HYAL2/TARBP2/SFRP1/PTPN6/PTPN2/PTEN/PRKCD/PRKAR2B/NPM1/GADD45B/IFNG/SFN/DUSP5/DUSP3/DUSP1/CDKN2B/CDKN1C/CDKN1B/CBLB/BMP7/AGT	39
GO:0000377	RNA splicing, via transesterification reactions with bulged adenosine as nucleophile	58/2156	390/18866	0.0215834	0.243469	0.219767	YTHDC1/RBM17/ZC3H10/SNIP1/RBM25/SUGP1/METTL14/METTL3/MAGOHB/GPATCH1/LUC7L3/LUC7L2/LARP7/TRA2A/CPSF1/SRRM2/PPWD1/SNRNP200/DDX17/CD2BP2/PRMT5/SMNDC1/RBM5/RBM6/RBM7/MBNL2/PDCD7/RBM39/SRSF11/NOL3/PRPF4B/CDK13/GEMIN2/COIL/PABPN1/TIA1/SRPK1/SNRPA/SRSF7/SRSF4/SRSF3/SFPQ/REST/RBM4/RBM3/POLR2L/POLR2K/POLR2F/POLR2B/PNN/HNRNPL/HNRNPH1/HNRNPA2B1/FMR1/ELAVL2/DHX15/DHX8/CLNS1A	58
GO:0000398	mRNA splicing, via spliceosome	58/2156	390/18866	0.0215834	0.243469	0.219767	YTHDC1/RBM17/ZC3H10/SNIP1/RBM25/SUGP1/METTL14/METTL3/MAGOHB/GPATCH1/LUC7L3/LUC7L2/LARP7/TRA2A/CPSF1/SRRM2/PPWD1/SNRNP200/DDX17/CD2BP2/PRMT5/SMNDC1/RBM5/RBM6/RBM7/MBNL2/PDCD7/RBM39/SRSF11/NOL3/PRPF4B/CDK13/GEMIN2/COIL/PABPN1/TIA1/SRPK1/SNRPA/SRSF7/SRSF4/SRSF3/SFPQ/REST/RBM4/RBM3/POLR2L/POLR2K/POLR2F/POLR2B/PNN/HNRNPL/HNRNPH1/HNRNPA2B1/FMR1/ELAVL2/DHX15/DHX8/CLNS1A	58
GO:0050921	positive regulation of chemotaxis	25/2156	144/18866	0.021602	0.243469	0.219767	CCR2/CXCL17/ANO6/PDGFD/WNK1/P2RY12/GPSM3/ZNF580/STK39/CCL26/DNM1L/NRP1/DYSF/VEGFB/XCL1/CCL5/CCL4/MAPK3/CXCL10/HMGB1/GAS6/FPR2/LPAR1/S1PR1/BMPR2	25
GO:0018216	peptidyl-arginine methylation	5/2156	15/18866	0.0217936	0.243469	0.219767	NDUFAF7/PRMT6/PRMT5/PRMT3/NR1H4	5
GO:0019321	pentose metabolic process	5/2156	15/18866	0.0217936	0.243469	0.219767	FGGY/TKT/TALDO1/RPE/G6PD	5
GO:0032274	gonadotropin secretion	5/2156	15/18866	0.0217936	0.243469	0.219767	TBX3/SMAD4/INHBB/INHA/GJA1	5
GO:0043374	CD8-positive, alpha-beta T cell differentiation	5/2156	15/18866	0.0217936	0.243469	0.219767	ZBTB7B/TOX/SATB1/GPR18/RUNX3	5
GO:0045346	regulation of MHC class II biosynthetic process	5/2156	15/18866	0.0217936	0.243469	0.219767	SIRT1/SPI1/NFX1/IL10/IFNG	5
GO:0060841	venous blood vessel development	5/2156	15/18866	0.0217936	0.243469	0.219767	CCM2/HEG1/NOTCH1/BMPR2/ACVRL1	5
GO:0071428	rRNA-containing ribonucleoprotein complex export from nucleus	5/2156	15/18866	0.0217936	0.243469	0.219767	LTV1/XPO1/TSC1/NPM1/EIF6	5
GO:0072075	metanephric mesenchyme development	5/2156	15/18866	0.0217936	0.243469	0.219767	BASP1/STAT1/PKD2/SMAD4/BMP7	5
GO:1900029	positive regulation of ruffle assembly	5/2156	15/18866	0.0217936	0.243469	0.219767	P2RY12/DEF8/FAM98A/CYFIP1/EPS8	5
GO:1900225	regulation of NLRP3 inflammasome complex assembly	5/2156	15/18866	0.0217936	0.243469	0.219767	NLRC3/GBP5/CPTP/SIRT2/MEFV	5
GO:0006354	DNA-templated transcription, elongation	21/2156	116/18866	0.0218003	0.243469	0.219767	BTBD18/ZNF326/TEFM/TAF1D/CDK12/SETD2/ADRM1/TCERG1/ZMYND11/POLR1C/CDK13/THOC5/TCEA2/POLR2L/POLR2K/POLR2F/POLR2B/GTF2H3/CDK9/CCNT2/CCNH	21
GO:0007173	epidermal growth factor receptor signaling pathway	22/2156	123/18866	0.021857	0.243663	0.219941	SOCS4/SHKBP1/RNF115/MVP/RPS6KA5/RAB7A/TGFA/SOS1/PTPN2/PLAUR/PIK3C2A/PIGR/PDE6G/MMP9/HIP1/GRB7/GPER1/DUSP3/CBLB/FASLG/APP/AGT	22
GO:2000116	regulation of cysteine-type endopeptidase activity	38/2156	239/18866	0.0221074	0.24601	0.222059	BCL2L12/NLRC4/SH3RF1/SENP1/HTRA2/SIRT1/BCL2L11/PDCD6/CASP8AP2/PDCD5/NOL3/BCL10/S100A9/S100A8/RPS6KA1/RFPL1/REST/POR/PLAUR/SERPINB9/MMP9/MEFV/HMGB1/HIP1/GPER1/SFN/GAS6/FYN/F2R/DPEP1/DHCR24/CTSD/CCK/CASP8/BID/ASPH/FASLG/XIAP	38
GO:0032535	regulation of cellular component size	57/2156	383/18866	0.0222874	0.247567	0.223465	ANO6/CDC42EP5/MTPN/WDR36/JMY/PLEKHH2/TRIM46/WNK3/SEMA4A/SEMA4G/GBA2/CORO1B/SLC12A9/BAIAP2L1/SSH3/EVL/SNX9/DISC1/MACF1/CYFIP1/RAP1GAP2/TWF2/CDC42EP3/ARFGEF1/SEMA4B/BAIAP2/CCL26/FCHSD2/KIAA0319/WASL/NRP1/RAB11A/VAV1/TSC1/SPTAN1/CCL24/CCL11/RASA1/PTEN/PRKCD/PPP1CA/PAK3/NKX6-1/MSN/L1CAM/HCK/GOLGA4/EPS8/DLG1/DBN1/CLNS1A/CLCN3/CFL2/CFL1/CAPG/BMPR2/ADD1	57
GO:1902749	regulation of cell cycle G2/M phase transition	35/2156	217/18866	0.0223913	0.248275	0.224104	STOX1/ZFYVE19/CEP78/CTC1/CEP76/ATAD5/MIIP/RINT1/PINX1/HAUS6/UIMC1/DONSON/VPS4A/KCNH5/FBXO5/CNTRL/ACTR1A/RBX1/RAB11A/SSNA1/OFD1/HMGA2/TUBA1A/TP53/SMARCD3/RFPL1/PSMD10/PSMD9/PSMD4/PSMB2/PRKAR2B/NPM1/DCTN1/CSNK1E/APP	35
GO:0042063	gliogenesis	47/2156	307/18866	0.0226624	0.25083	0.22641	CCR2/LGI4/APCDD1/ZNF488/HDAC11/LIN28A/FA2H/P2RY12/MPP5/METTL14/METTL3/MXRA8/NLGN3/DISC1/UFL1/SIRT2/PRMT5/B4GALT6/NOG/EIF2B2/GCM1/TLR2/SMO/S100A9/S100A8/PTPRZ1/PTEN/MAPK3/PRKCH/P2RY1/NOTCH1/NKX6-1/IL6ST/IFNG/ID2/GRN/FPR2/FGF5/F2/EMX1/EIF2B1/LPAR1/CX3CR1/CTNNB1/CSK/TSPO/APP	47
GO:0050673	epithelial cell proliferation	66/2156	453/18866	0.0227117	0.250926	0.226497	MIR34A/STOX1/NLRC3/LRG1/BCL11B/SAV1/ZNF304/GHRL/WNT16/ZNF580/RGCC/C5AR2/SIRT1/FRS2/DEAF1/CCL26/PDCD6/NOG/BTRC/NRP1/DYSF/VIP/VEGFB/TGFBR3/TGFBR1/TGFA/TCF7L2/STAT1/SPARC/SMO/SFRP1/CCL24/CCL11/CCL5/RPS6KA1/REG1A/PTEN/HTRA1/PGR/NOTCH1/NKX6-1/TACSTD2/ITGB3/IL12B/IL10/IGFBP4/IGF1/ID2/ID1/HMGB1/GRN/SFN/GJA1/GATA3/SERPINB1/DLX5/DLG1/CTNNB1/CDKN2B/CDKN1C/CDKN1B/KRIT1/RUNX3/BMPR2/ALOX5/ACVRL1	66
GO:0002690	positive regulation of leukocyte chemotaxis	18/2156	96/18866	0.0231913	0.255767	0.230867	CCR2/CXCL17/ANO6/WNK1/GPSM3/ZNF580/STK39/DNM1L/DYSF/VEGFB/XCL1/CCL5/CCL4/MAPK3/CXCL10/HMGB1/GAS6/FPR2	18
GO:0001783	B cell apoptotic process	7/2156	26/18866	0.0233959	0.255845	0.230937	NOC2L/BCL2L11/BCL10/PTEN/IL10/BCL6/ADA	7
GO:0031579	membrane raft organization	7/2156	26/18866	0.0233959	0.255845	0.230937	FA2H/ABCA7/FLOT1/NPC1/FLOT2/EMP2/DLG1	7
GO:0060740	prostate gland epithelium morphogenesis	7/2156	26/18866	0.0233959	0.255845	0.230937	FRS2/NOG/SFRP1/NOTCH1/FOXA1/GLI2/BMP7	7
GO:1903020	positive regulation of glycoprotein metabolic process	7/2156	26/18866	0.0233959	0.255845	0.230937	SLC51B/RAB1B/ARFGEF1/TCF7L2/IL15/IGF1/CTNNB1	7
GO:0019674	NAD metabolic process	11/2156	50/18866	0.0234555	0.255845	0.230937	NMRK1/GPD1L/TP53/PKM/PGAM2/HK3/GPD2/CD38/BST1/ALDOA/ACTN3	11
GO:0070663	regulation of leukocyte proliferation	38/2156	240/18866	0.0234643	0.255845	0.230937	CCR2/CCDC88B/IL27/TNFRSF13C/ATAD5/SH3RF1/TWSG1/ZBTB7B/PTPN22/GLMN/RIPK3/DLG5/TNFRSF4/TNFSF4/SOS1/XCL1/CCL5/PTPN6/MAPK3/PRKCQ/NFATC2/JAK3/IL15/IL12B/IL10/IL6ST/IGF1/HMGB1/HLA-DPA1/GNRH1/FCGR2B/DLG1/CTNNB1/CD70/CD38/BST1/BCL6/ADA	38
GO:0009100	glycoprotein metabolic process	61/2156	415/18866	0.0234883	0.255845	0.230937	OST4/B3GNT8/GXYLT1/FUT11/TMTC3/SLC51B/MCFD2/GAL3ST3/ALG10/MAGT1/B3GNT5/COG3/RAB1B/TET1/ALG13/GALNT14/CHPF/GNPTAB/GORASP1/OSTC/POGLUT1/CHST12/NECAB2/CHPF2/UBE2J1/AATF/SLC35D1/MGAT4B/OS9/ARFGEF1/ST3GAL6/ABCA7/TNIP1/TRIM13/UST/ACOT8/FAM20B/EDEM1/ITM2A/B4GALT6/ST3GAL5/DPM1/B4GALT4/VEGFB/TCF7L2/ST3GAL4/NPC1/MUC1/MAN2A1/JAK3/IL15/IGF1/HEXA/FUT8/FUT7/EXTL2/CTNNB1/BMPR2/ASGR2/ASGR1/ARSB	61
GO:0003231	cardiac ventricle development	23/2156	131/18866	0.0237147	0.256048	0.231121	GRHL2/PTCD2/SAV1/HEG1/FGFRL1/HECTD1/FRS2/NOG/FOXH1/LMO4/TNNT2/TGFBR3/TGFBR1/TBX3/SMARCD3/NOTCH1/MDM4/SMAD7/SMAD4/ID2/GSK3A/GATA3/BMPR2	23
GO:0000381	regulation of alternative mRNA splicing, via spliceosome	15/2156	76/18866	0.0237217	0.256048	0.231121	YTHDC1/RBM17/ZC3H10/RBM25/DDX17/RBM5/RBM7/MBNL2/SRSF7/SRSF4/SRSF3/REST/RBM4/HNRNPL/FMR1	15
GO:0001659	temperature homeostasis	29/2156	174/18866	0.0237658	0.256048	0.231121	CCR2/NAPEPLD/EHMT1/ELOVL6/PDGFC/GHRL/PLAC8/ZBTB7B/FGF21/LPIN1/KDM6B/NR1H2/TFE3/MAP2K6/PRKAB2/PRKAB1/NOTCH1/LNPEP/IL15/IL4R/ID1/GJA1/ACSL1/DDIT3/CNR1/ALDH1A1/ADRB2/ACTN3/ABAT	29
GO:0007033	vacuole organization	29/2156	174/18866	0.0237658	0.256048	0.231121	MAP1LC3B2/MFSD8/C9orf72/UBXN2A/TP53INP1/HPS4/CCDC115/TMEM175/RAB1B/VMP1/GNPTAB/TMEM39A/STX17/RAB39A/TMEM106B/VPS4A/WIPI2/PACS2/ATG14/FEZ1/MTMR3/TFEB/RAB7A/MYO7A/MAN2A1/GRN/ARSB/ADPRH/ACP2	29
GO:0030833	regulation of actin filament polymerization	29/2156	174/18866	0.0237658	0.256048	0.231121	CDC42EP5/MTPN/JMY/GBA2/CORO1B/BAIAP2L1/SSH3/EVL/SNX9/CYFIP1/TWF2/CDC42EP3/ARFGEF1/BAIAP2/CCL26/FCHSD2/WASL/SPTAN1/CCL24/CCL11/RASA1/PRKCD/PAK3/HCK/EPS8/DLG1/DBN1/CAPG/ADD1	29
GO:0002698	negative regulation of immune effector process	22/2156	124/18866	0.0237972	0.256048	0.231121	CCR2/RNF125/ZBTB7B/TBX21/PGLYRP1/TNFSF4/TARBP2/XCL1/PTPN6/HTRA1/SERPINB9/SMAD7/JAK3/IL10/IL4R/HLX/GRN/FCGR2B/CR1/CD59/BCR/BCL6	22
GO:0051101	regulation of DNA binding	22/2156	124/18866	0.0237972	0.256048	0.231121	PYHIN1/WFIKKN1/DOT1L/NSD1/PINX1/SIRT2/HMGA2/SMO/MAPK8/PLAUR/NFKBIA/MMP9/IGF1/IFNG/ID2/ID1/HMGB1/GZMA/GATA3/ERCC4/DDIT3/CTNNB1	22
GO:0034250	positive regulation of cellular amide metabolic process	28/2156	167/18866	0.0241753	0.259664	0.234384	NSUN4/DHX36/UHMK1/LIN28A/JMJD4/EIF5A2/METTL3/UQCC1/GSAP/LARP1/FASTKD2/USP16/TNFRSF1A/TARBP2/CCL5/RPS6KB2/RPS6KB1/RBM3/MAPK3/PRKCD/PKM/NPM1/EIF6/IFNG/HNRNPL/GSK3A/FMR1/APP	28
GO:0032620	interleukin-17 production	10/2156	44/18866	0.0242457	0.259968	0.234659	ZBTB7B/TUSC2/NR1H4/TNFSF4/PRKCQ/IL15/IL12B/IFNG/MR1/DDIT3	10
GO:0006066	alcohol metabolic process	57/2156	385/18866	0.02445	0.260296	0.234955	GK5/NAPEPLD/TTC39B/DHRS13/CYP2R1/APOA5/DGAT2/SGPP1/ELOVL6/ARV1/GBA2/AGK/NUDT11/MBTPS2/RDH11/SULT1B1/MYOF/MOXD1/NR1H4/MINPP1/DHRS3/DPM1/AKR1C3/DYSF/SULT1A1/SULT1A2/SREBF1/SLC5A3/REST/RDH5/PTEN/PRKAA2/PRKAA1/POR/PLCD1/P2RY1/NPC1/INSIG1/INPP4A/INPP1/IMPA2/IMPA1/IGF1/IFNG/GPER1/GPD2/GCH1/G6PD/CLN8/DHCR24/CYP27A1/APP/APOC1/ALDH1A1/ADH5/ACLY/ACACA	57
GO:0006367	transcription initiation from RNA polymerase II promoter	31/2156	189/18866	0.0244823	0.260296	0.234955	DHX36/CAND1/MED15/NRBP1/ZNF451/MED16/NR1H4/MED7/MED23/MED14/TAF15/NR1H2/NR2C2/TP53/TEAD1/TAF11/RORA/PTEN/POLR2L/POLR2K/POLR2F/POLR2B/PGR/NOTCH1/HNF4A/HMGB1/GTF2H3/GTF2E1/CDK9/CCNH/CCNC	31
GO:0002724	regulation of T cell cytokine production	8/2156	32/18866	0.0244996	0.260296	0.234955	CCR2/TBX21/TNFSF4/XCL1/PRKCZ/SMAD7/IL1R1/GATA3	8
GO:0060317	cardiac epithelial to mesenchymal transition	8/2156	32/18866	0.0244996	0.260296	0.234955	WNT16/PDCD4/NOG/ADAM15/TGFBR3/TGFBR1/NOTCH1/SMAD4	8
GO:0001570	vasculogenesis	16/2156	83/18866	0.0245292	0.260296	0.234955	SPRED1/CCM2/HEG1/ACKR3/HIF1AN/SETD2/GLMN/TGFBR3/SMO/RASA1/RAP1A/NOTCH1/JUNB/EMP2/CTNNB1/ADM	16
GO:0048145	regulation of fibroblast proliferation	16/2156	83/18866	0.0245292	0.260296	0.234955	NLRC3/TP53INP1/PDGFD/CTC1/PDGFC/FBXO4/TP53/SFRP1/S100A6/NDUFS4/IGF1/GAS6/FOSL2/DACH1/CTNNB1/AGT	16
GO:0034661	ncRNA catabolic process	9/2156	38/18866	0.0246682	0.260874	0.235477	DEDD2/SLFN13/SLFN11/LIN28A/XRN1/EXOSC2/DIS3/EXOSC8/RBM7	9
GO:2000403	positive regulation of lymphocyte migration	9/2156	38/18866	0.0246682	0.260874	0.235477	CCR2/WNK1/STK39/XCL1/CCL5/CCL4/CXCL10/APP/ADAM8	9
GO:0051235	maintenance of location	49/2156	324/18866	0.0248487	0.262334	0.236795	VSTM2A/ASXL1/TTC39B/SLC30A7/DGAT2/ANKRD13C/GOPC/MCOLN3/TMEM38B/VPS13C/GPSM2/IBTK/SIRT1/TWF2/OS9/PLIN3/CER1/NOL3/DYSF/NRIP1/SLC30A2/NR1H2/TRPC1/XCL1/S100A9/S100A8/PTPN6/PTPN2/PSMD10/PKD2/NFKBIA/NBL1/ITGB3/INSIG1/CXCL10/IL10/GSTM2/FFAR2/GPER1/GJA1/F2R/F2/DDIT3/DBN1/CRY1/CASQ1/TSPO/FASLG/ANXA6	49
GO:0090316	positive regulation of intracellular protein transport	30/2156	182/18866	0.0249871	0.263346	0.237708	SLC51B/UBE2J2/HPS4/PRR5L/ZFAND1/MAVS/RNF31/BCAS3/HTRA2/TARDBP/YWHAQ/C2CD5/EDEM1/PDCD5/HYAL2/TP53/TFDP2/TCF7L2/SMO/MAPK8/PRKCD/PRKAA1/IFNG/GZMB/GSK3A/SFN/GAS6/FYN/CASP8/BID	30
GO:0070542	response to fatty acid	17/2156	90/18866	0.0251226	0.264016	0.238312	DGAT2/NR1H4/AKR1C3/TNFSF4/TLR2/TGFBR3/SREBF1/SFRP1/PTGER4/PTGDR/PRKAA2/PRKAA1/PDK4/FFAR2/GNRH1/ACSL1/ACACA	17
GO:0070838	divalent metal ion transport	68/2156	471/18866	0.0251362	0.264016	0.238312	MIR34A/LILRA5/STAC2/NALCN/SLC41A1/ANO6/SLC35G1/SLC30A7/TMC1/ORAI3/MAGT1/NIPAL2/WNK3/SLC30A5/P2RY12/MCUR1/THADA/SLC39A4/MCOLN3/TMEM38B/TRPM7/TMCO1/EHD3/SLC39A1/IBTK/LILRA2/YME1L1/DNM1L/HOMER1/HOMER3/CACNA2D2/NOL3/DYSF/SLC30A2/SLC30A1/TRPC1/XCL1/CCL5/CCL4/PTPN6/PSEN2/PKD2/OPRD1/MYLK/CXCL10/GSTM2/GRM6/GPER1/GPM6A/GNAI2/GJA1/GAS6/G6PD/FYN/FMR1/F2R/F2/DDIT3/CTNNB1/CASQ1/CACNG1/CACNB1/TSPO/ATP1B1/FASLG…	68
GO:1901184	regulation of ERBB signaling pathway	18/2156	97/18866	0.0255345	0.267743	0.241677	SOCS4/SHKBP1/RNF115/MVP/RAB7A/TGFA/SOS1/PTPN2/PLAUR/PDE6G/MMP9/HIP1/GPER1/DUSP3/CBLB/FASLG/APP/AGT	18
GO:0002456	T cell mediated immunity	19/2156	104/18866	0.0257928	0.26971	0.243453	CCR2/TBX21/RIPK3/TNFSF4/XCL1/PRKCZ/PRF1/SMAD7/IL12B/IL1R1/HMGB1/MR1/GATA3/FUT7/FCGR2B/EMP2/DLG1/CD70/CD1A	19
GO:0006821	chloride transport	20/2156	111/18866	0.0259214	0.26971	0.243453	ANO6/SLC26A8/SLC26A7/SLC4A10/SLC12A9/ANO10/ANO1/CLIC5/CLCC1/CLCA4/CLIC3/ABCB1/GABRR2/GABRR1/GABRA5/SLC26A2/CLNS1A/CLCN3/CA2/TSPO	20
GO:0032652	regulation of interleukin-1 production	20/2156	111/18866	0.0259214	0.26971	0.243453	LILRA5/PYHIN1/SIRPA/CPTP/NLRC4/GHRL/LILRA2/TRIM16/NR1H4/MEFV/IL10/IGF1/IFNG/HMGB1/GAS6/F2R/SERPINB1/CX3CR1/CASP8/APP	20
GO:0035305	negative regulation of dephosphorylation	20/2156	111/18866	0.0259214	0.26971	0.243453	TIPRL/CNST/SPRED1/PPP1R27/FAM122A/MASTL/CSRNP2/WNK1/RBM26/SLC7A14/GPATCH2/SYTL2/STYXL1/PPME1/ARPP19/CD2BP2/SAG/PPP1R8/IKBKB/GNAI2	20
GO:0006805	xenobiotic metabolic process	21/2156	118/18866	0.0259404	0.26971	0.243453	CMBL/CYP2R1/CYP2S1/SULT1B1/SULT1A1/SULT1A2/S100A12/RORA/POR/NQO2/HNF4A/GSTM2/GSTM1/GSTA4/ACSL1/DPEP1/CYP2J2/CYP2A6/CRYZ/ACAA1/AOC1	21
GO:0002693	positive regulation of cellular extravasation	6/2156	21/18866	0.0264077	0.271371	0.244952	CCR2/PDGFD/IL1R1/FUT7/ELANE/ADAM8	6
GO:0006448	regulation of translational elongation	6/2156	21/18866	0.0264077	0.271371	0.244952	CPEB2/DNAJC24/DPH6/EIF5A2/USP16/SRP9	6
GO:0030728	ovulation	6/2156	21/18866	0.0264077	0.271371	0.244952	SIRT1/ADAMTS1/NRIP1/PGR/INHBB/IL4R	6
GO:0042107	cytokine metabolic process	6/2156	21/18866	0.0264077	0.271371	0.244952	IGF2BP3/IGF2BP1/TIA1/INHBB/IL12B/GATA3	6
GO:0140131	positive regulation of lymphocyte chemotaxis	6/2156	21/18866	0.0264077	0.271371	0.244952	CCR2/WNK1/STK39/XCL1/CCL5/CCL4	6
GO:1903204	negative regulation of oxidative stress-induced neuron death	6/2156	21/18866	0.0264077	0.271371	0.244952	NCOA7/OXR1/TSC1/REST/IL10/CTNNB1	6
GO:2000269	regulation of fibroblast apoptotic process	6/2156	21/18866	0.0264077	0.271371	0.244952	BCL2L11/API5/TP53/SFRP1/GAS6/BID	6
GO:0002237	response to molecule of bacterial origin	53/2156	356/18866	0.0265681	0.272565	0.24603	SIRPA/TNIP2/PDCD4/ANKRD1/PTPN22/LY96/SIRT2/LILRA2/HDAC5/NR1H4/BCL10/PABPN1/MAPKAPK3/TNFSF4/TLR2/SPARC/SLPI/CXCL5/CCL5/S100A9/S100A8/PTGER4/MAPK8/MAPK3/PPBP/PF4V1/NOTCH1/NFKBIL1/NFKBIA/CXCL10/IL12RB2/IL12B/IL10/HMGB1/HCK/GNRH1/GJA1/GCH1/FCGR2B/F2R/ELANE/DEFA5/CX3CR1/CNR1/CD14/CASP8/TSPO/BCR/ATP4B/FASLG/ALPL/ADM/ADH5	53
GO:0014065	phosphatidylinositol 3-kinase signaling	26/2156	154/18866	0.0268239	0.27257	0.246034	PEAR1/NLRC3/PDGFD/PRR5L/PLEKHA1/PDGFC/WNT16/SIRT1/SIRT2/RASGRP1/CCL5/PTPN13/PTPN6/PTEN/MAPK3/PPP2R5C/PIK3CD/PIK3C2A/NEDD4/IGF1/GPER1/GATA3/FYN/F2R/F2/AGT	26
GO:0071675	regulation of mononuclear cell migration	11/2156	51/18866	0.0269164	0.27257	0.246034	CCR2/CXCL17/ANO6/PDGFD/CCL5/MAPK3/NBL1/CXCL10/HMGB1/FPR2/DUSP1	11
GO:0048144	fibroblast proliferation	16/2156	84/18866	0.027194	0.27257	0.246034	NLRC3/TP53INP1/PDGFD/CTC1/PDGFC/FBXO4/TP53/SFRP1/S100A6/NDUFS4/IGF1/GAS6/FOSL2/DACH1/CTNNB1/AGT	16
GO:0070265	necrotic cell death	13/2156	64/18866	0.0272155	0.27257	0.246034	TRPM7/LY96/RIPK3/DNM1L/TP53/TLR3/SLC6A13/PYGL/COX2/CD14/CASP8/TSPO/FASLG	13
GO:0002429	immune response-activating cell surface receptor signaling pathway	69/2156	481/18866	0.0274616	0.27257	0.246034	MIR34A/CLEC4C/GCSAML/PVRIG/WNK1/PLEKHA1/RNF31/LAX1/PHPT1/C5AR2/PTPN22/CYFIP1/BTN3A1/LILRA2/LILRB4/BTNL3/CD226/BAIAP2/LPXN/GRAP2/RPS6KA5/WASL/BTRC/BCL10/EIF2B2/YES1/VAV1/TXK/RELB/RAP1A/PTPN6/PTPN2/PSMD10/PSMD9/PSMD4/PSMB2/MAPK3/PRKCQ/PRKCH/PRKCD/PRKACB/PLSCR1/PLD2/PIK3CD/PAK3/NFATC2/MUC1/SH2D1A/IKBKB/HLA-DQA1/HLA-DPA1/HCK/FFAR2/GBP1/GATA3/FYN/FPR2/FPR1/FCGR2B/FCGR1A/ELF1/EIF2B1/DUSP3/CSK/CR1/CD79A…	69
GO:0002757	immune response-activating signal transduction	69/2156	481/18866	0.0274616	0.27257	0.246034	MIR34A/CLEC4C/GCSAML/PVRIG/WNK1/PLEKHA1/RNF31/LAX1/PHPT1/C5AR2/PTPN22/CYFIP1/BTN3A1/LILRA2/LILRB4/BTNL3/CD226/BAIAP2/LPXN/GRAP2/RPS6KA5/WASL/BTRC/BCL10/EIF2B2/YES1/VAV1/TXK/RELB/RAP1A/PTPN6/PTPN2/PSMD10/PSMD9/PSMD4/PSMB2/MAPK3/PRKCQ/PRKCH/PRKCD/PRKACB/PLSCR1/PLD2/PIK3CD/PAK3/NFATC2/MUC1/SH2D1A/IKBKB/HLA-DQA1/HLA-DPA1/HCK/FFAR2/GBP1/GATA3/FYN/FPR2/FPR1/FCGR2B/FCGR1A/ELF1/EIF2B1/DUSP3/CSK/CR1/CD79A…	69
GO:0072593	reactive oxygen species metabolic process	44/2156	288/18866	0.0275568	0.27257	0.246034	SIRPA/NOX1/AATF/DDAH2/NNT/SIRT2/TUSC2/RIPK3/HDAC4/AKR1C3/KHSRP/VAV1/TP53/TLR2/SOD2/SLC5A3/RORA/PRKCD/PRCP/POR/PKD2/PDK4/NQO2/NDUFS4/NCF4/ND2/COX2/EIF6/IL10/IFNG/HP/GNAI2/GCH1/G6PD/FYN/FPR2/F2/CX3CR1/TSPO/BST1/BMP7/BCR/ALOX5/AGT	44
GO:0030073	insulin secretion	34/2156	213/18866	0.0276481	0.27257	0.246034	PIM3/FAM3D/UCN3/MIDN/NLGN2/ANO1/GHRL/PHPT1/PCLO/TARDBP/NR1H4/CACNA2D2/BAIAP3/TCF7L2/SREBF1/SFRP1/CCL5/REST/RAP1A/PSMD9/NKX6-1/MC4R/INHBB/IL1RN/IFNG/ICA1/HNF4A/GPER1/GPR27/GJA1/CNR1/CD38/ALOX5/ABAT	34
GO:0001843	neural tube closure	17/2156	91/18866	0.0277158	0.27257	0.246034	GRHL2/SETD2/GLMN/TMED2/DEAF1/SEC24B/CELSR1/NOG/BCL10/LMO4/FZD6/FZD3/TSC1/ST14/SFRP1/PRKACB/ADM	17
GO:2000177	regulation of neural precursor cell proliferation	17/2156	91/18866	0.0277158	0.27257	0.246034	LHX5/DISC1/SIRT2/TOX/FZD3/TP53/SMO/SMARCD3/SLC6A4/PTPRZ1/NOTCH1/ID2/GNAI2/GLI2/EMX1/CX3CR1/CTNNB1	17
GO:0032924	activin receptor signaling pathway	10/2156	45/18866	0.0280822	0.27257	0.246034	CFC1/LEMD3/ZC3H3/CER1/FOXH1/TGFBR1/SMAD7/INHBB/BMPR2/ACVRL1	10
GO:0070266	necroptotic process	10/2156	45/18866	0.0280822	0.27257	0.246034	TRPM7/LY96/RIPK3/DNM1L/TP53/TLR3/PYGL/CD14/CASP8/FASLG	10
GO:0031647	regulation of protein stability	45/2156	296/18866	0.0281419	0.27257	0.246034	INSC/PYHIN1/SLC51B/TMEM88/HPS4/TBRG1/ZBED3/COG3/NAA15/NAA16/TNIP2/DERL1/SAV1/CDC37L1/CDKN2AIP/PINX1/NLK/FBXO4/HYPK/TARDBP/SIRT1/AAK1/FLOT1/BTRC/NAPG/PRKRA/ZNF207/TSC1/TP53/SREBF1/SMO/PTEN/PRKCD/PEX6/MDM4/SMAD7/IGF1/ID1/HIP1/GRN/FLOT2/CCNH/ATP1B1/ASPH/ASGR2	45
GO:0007127	meiosis I	21/2156	119/18866	0.0282225	0.27257	0.246034	BTBD18/RNF212/ANKRD31/M1AP/TDRD9/MND1/DMRTC2/FANCM/MLH3/FBXO5/PTTG3P/RAD54B/DMC1/BCL2L11/TRIP13/ZNF711/TERF1/RAD51D/MYBL1/ERCC4/CENPC	21
GO:0035690	cellular response to drug	14/2156	71/18866	0.0284743	0.27257	0.246034	ANKRD1/FGF21/HMGA2/TP53/TLR3/REST/RAP1B/RAP1A/PRKAA2/PPAT/MT2A/KCNQ1/GAS6/DPEP1	14
GO:0032607	interferon-alpha production	7/2156	27/18866	0.0285576	0.27257	0.246034	NLRC3/DHX36/MAVS/SETD2/TLR3/STAT1/IL10	7
GO:1900078	positive regulation of cellular response to insulin stimulus	7/2156	27/18866	0.0285576	0.27257	0.246034	NUCKS1/ZBTB7B/SIRT1/NR1H4/PRKCZ/GNAI2/AGT	7
GO:1903203	regulation of oxidative stress-induced neuron death	7/2156	27/18866	0.0285576	0.27257	0.246034	NCOA7/OXR1/TSC1/REST/MCL1/IL10/CTNNB1	7
GO:0008154	actin polymerization or depolymerization	35/2156	221/18866	0.0286146	0.27257	0.246034	CDC42EP5/MTPN/JMY/PLEKHH2/GBA2/CORO1B/BAIAP2L1/SSH3/GHRL/EVL/SNX9/CYFIP1/TWF2/CDC42EP3/ARFGEF1/BAIAP2/CCL26/FCHSD2/PSTPIP1/WASL/GAS7/SPTAN1/CCL24/CCL11/RASA1/PRKCD/PAK3/HCK/EPS8/DLG1/DBN1/CFL2/CFL1/CAPG/ADD1	35
GO:1901991	negative regulation of mitotic cell cycle phase transition	39/2156	251/18866	0.028719	0.27257	0.246034	GEN1/SLFN11/TNKS1BP1/ZFYVE19/ZNF655/MIIP/RINT1/PINX1/SPDL1/TFDP3/DONSON/RGCC/VPS4A/FBXO5/ANAPC15/RBX1/CNOT8/TRIP13/HMGA2/ZNF207/WEE1/TP53/TFDP2/RFPL1/RBL1/PTEN/PSMD10/PSMD9/PSMD4/PSMB2/PKD2/MUC1/MDM4/SFN/GML/DUSP1/CDKN2B/CDKN1B/CDC20	39
GO:0048608	reproductive structure development	64/2156	443/18866	0.0287219	0.27257	0.246034	PSAPL1/GRHL2/PLEKHA1/DHX37/NUP107/GHRL/TPPP3/SETD2/LRRC6/SIRT1/RHOBTB3/DMC1/TMED2/FRS2/BASP1/BCL2L11/ADAMTS1/NOG/SOCS3/EIF2B2/ADAM15/ADAM19/AKR1C3/GCM1/NRIP1/TFEB/WNT9B/TLR3/TGFBR1/TBX3/ST14/SFRP1/KDM5A/PTPN6/PTEN/HTRA1/MAPK3/PLCD1/PKD2/PGR/NOTCH1/SMAD4/JUNB/INHBB/INHA/IL10/FOXA1/GNRH1/GLI2/GJA1/GATA3/FKBP4/DLX3/DLG1/DHCR24/CTNNB1/CDKN1B/CASP8/BMPR2/BMP7/BIK/ALOX15B/ADM/ADA	64
GO:0001977	renal system process involved in regulation of blood volume	5/2156	16/18866	0.0287849	0.27257	0.246034	HSD11B2/GJA1/GAS6/F2R/EMP2	5
GO:0002830	positive regulation of type 2 immune response	5/2156	16/18866	0.0287849	0.27257	0.246034	TNFSF4/XCL1/PRKCZ/IL4R/GATA3	5
GO:0006098	pentose-phosphate shunt	5/2156	16/18866	0.0287849	0.27257	0.246034	TP53/TKT/TALDO1/RPE/G6PD	5
GO:0010820	positive regulation of T cell chemotaxis	5/2156	16/18866	0.0287849	0.27257	0.246034	CCR2/WNK1/STK39/XCL1/CCL5	5
GO:0017014	protein nitrosylation	5/2156	16/18866	0.0287849	0.27257	0.246034	NCOA7/OXR1/S100A9/S100A8/ADH5	5
GO:0018119	peptidyl-cysteine S-nitrosylation	5/2156	16/18866	0.0287849	0.27257	0.246034	NCOA7/OXR1/S100A9/S100A8/ADH5	5
GO:0044065	regulation of respiratory system process	5/2156	16/18866	0.0287849	0.27257	0.246034	TSHZ3/NLGN2/NLGN3/TLX3/GLS	5
GO:0045342	MHC class II biosynthetic process	5/2156	16/18866	0.0287849	0.27257	0.246034	SIRT1/SPI1/NFX1/IL10/IFNG	5
GO:0048521	negative regulation of behavior	5/2156	16/18866	0.0287849	0.27257	0.246034	NAPEPLD/GHRL/MC4R/CCK/ADA	5
GO:0051447	negative regulation of meiotic cell cycle	5/2156	16/18866	0.0287849	0.27257	0.246034	FBXO5/TRIP13/RAD1/PRKACB/DUSP1	5
GO:1900451	positive regulation of glutamate receptor signaling pathway	5/2156	16/18866	0.0287849	0.27257	0.246034	CCR2/NECAB2/NLGN3/IFNG/ADRB2	5
GO:1903729	regulation of plasma membrane organization	5/2156	16/18866	0.0287849	0.27257	0.246034	ASAP1/NOX1/WASL/S100A9/PRKCD	5
GO:2000249	regulation of actin cytoskeleton reorganization	9/2156	39/18866	0.0289188	0.27257	0.246034	BAIAP2L1/BCAS3/PHPT1/CD2AP/BAIAP2/NRP1/HCK/FES/ARHGDIA	9
GO:2000816	negative regulation of mitotic sister chromatid separation	9/2156	39/18866	0.0289188	0.27257	0.246034	GEN1/SPDL1/FBXO5/PTTG3P/ANAPC15/TRIP13/ZNF207/DUSP1/CDC20	9
GO:0003093	regulation of glomerular filtration	4/2156	11/18866	0.0289919	0.27257	0.246034	GJA1/GAS6/F2R/EMP2	4
GO:0016078	tRNA catabolic process	4/2156	11/18866	0.0289919	0.27257	0.246034	SLFN13/SLFN11/EXOSC2/EXOSC8	4
GO:0032060	bleb assembly	4/2156	11/18866	0.0289919	0.27257	0.246034	ANO6/MYLK/EMP2/LPAR1	4
GO:0032276	regulation of gonadotropin secretion	4/2156	11/18866	0.0289919	0.27257	0.246034	SMAD4/INHBB/INHA/GJA1	4
GO:0035246	peptidyl-arginine N-methylation	4/2156	11/18866	0.0289919	0.27257	0.246034	NDUFAF7/PRMT6/PRMT5/PRMT3	4
GO:0035457	cellular response to interferon-alpha	4/2156	11/18866	0.0289919	0.27257	0.246034	PDE12/PYHIN1/GATA3/GAS6	4
GO:0035747	natural killer cell chemotaxis	4/2156	11/18866	0.0289919	0.27257	0.246034	XCL1/CCL5/CCL4/PIK3CD	4
GO:0043379	memory T cell differentiation	4/2156	11/18866	0.0289919	0.27257	0.246034	TNFSF4/TSC1/IL12B/BCL6	4
GO:0043471	regulation of cellular carbohydrate catabolic process	4/2156	11/18866	0.0289919	0.27257	0.246034	PPP1R3B/TP53/PPP1CA/GSK3A	4
GO:0060368	regulation of Fc receptor mediated stimulatory signaling pathway	4/2156	11/18866	0.0289919	0.27257	0.246034	CD226/RAP1A/PLSCR1/CSK	4
GO:0060525	prostate glandular acinus development	4/2156	11/18866	0.0289919	0.27257	0.246034	FRS2/SFRP1/NOTCH1/FOXA1	4
GO:0060837	blood vessel endothelial cell differentiation	4/2156	11/18866	0.0289919	0.27257	0.246034	MIR34A/CCM2/NRP1/NOTCH1	4
GO:0070757	interleukin-35-mediated signaling pathway	4/2156	11/18866	0.0289919	0.27257	0.246034	STAT4/STAT1/IL12RB2/IL6ST	4
GO:0070933	histone H4 deacetylation	4/2156	11/18866	0.0289919	0.27257	0.246034	SMARCAD1/SIRT2/HDAC4/REST	4
GO:0071609	chemokine (C-C motif) ligand 5 production	4/2156	11/18866	0.0289919	0.27257	0.246034	SIRPA/MAVS/TUSC2/IL10	4
GO:0090715	immunological memory formation process	4/2156	11/18866	0.0289919	0.27257	0.246034	TNFSF4/TSC1/IL12B/BCL6	4
GO:0097090	presynaptic membrane organization	4/2156	11/18866	0.0289919	0.27257	0.246034	NLGN2/NLGN3/PTEN/LRP4	4
GO:1900112	regulation of histone H3-K9 trimethylation	4/2156	11/18866	0.0289919	0.27257	0.246034	DMRTC2/ZNF304/SIRT1/KDM4C	4
GO:2000551	regulation of T-helper 2 cell cytokine production	4/2156	11/18866	0.0289919	0.27257	0.246034	TBX21/XCL1/PRKCZ/GATA3	4
GO:0007091	metaphase/anaphase transition of mitotic cell cycle	12/2156	58/18866	0.0289958	0.27257	0.246034	UBE2DNL/GEN1/SPDL1/ANAPC5/FBXO5/ANAPC15/TACC3/TRIP13/CDC23/ZNF207/DUSP1/CDC20	12
GO:0032386	regulation of intracellular transport	53/2156	358/18866	0.0291653	0.272812	0.246252	CNIH2/UHMK1/SLC51B/UBE2J2/HPS4/DNAJC30/TRIM46/PRR5L/ZFAND1/ARV1/RBM26/RINT1/MAVS/RNF31/BCAS3/UBE2J1/SETD2/HTRA2/TARDBP/MLC1/YWHAQ/OS9/SEC24B/NUP153/C2CD5/EDEM1/GCC2/FEZ1/PDCD5/HYAL2/XPO1/TP53/TFDP2/TCF7L2/SREBF1/SMO/SCP2/RBM4/MAPK8/MAPK3/PRKCD/PRKAA1/NEDD4/MSN/INSIG1/IFNG/GZMB/GSK3A/SFN/GAS6/FYN/CASP8/BID	53
GO:0035025	positive regulation of Rho protein signal transduction	8/2156	33/18866	0.0291983	0.272812	0.246252	ABRA/GPR174/NET1/GPR55/GPR65/GPR18/F2R/LPAR1	8
GO:0046640	regulation of alpha-beta T cell proliferation	8/2156	33/18866	0.0291983	0.272812	0.246252	CCR2/SH3RF1/TWSG1/ZBTB7B/PTPN22/TNFSF4/XCL1/IL12B	8
GO:2000758	positive regulation of peptidyl-lysine acetylation	8/2156	33/18866	0.0291983	0.272812	0.246252	TADA2B/RPS6KA5/MAPK3/PRKAA2/PRKAA1/MUC1/SMAD4/GATA3	8
GO:2000241	regulation of reproductive process	28/2156	170/18866	0.0298054	0.278064	0.250993	ANKRD31/YTHDC2/SMURF2/DHX37/METTL3/FBXO5/SIRT2/HDAC4/TRIP13/GCM1/ZNF711/VIP/SFRP1/RAD1/PRKACB/P2RY1/NOTCH1/INHBB/IGF1/GNRH1/GJA1/DUSP1/CTNNB1/CNR1/CDKN1B/CDC20/BMP7/ADA	28
GO:0050867	positive regulation of cell activation	61/2156	421/18866	0.0304522	0.282744	0.255217	CCR2/LILRA5/CCDC88B/PIK3R6/SIRPA/TNFRSF13C/ATAD5/TNIP2/PPP2R3C/ZBTB7B/TBX21/PTPN22/LILRA2/LILRB4/CD226/SIRPB1/RASGRP1/TOX/GRAP2/BCL10/VNN1/TNFSF13/SNX4/ZBTB16/YES1/VAV1/TNFRSF4/TNFSF4/SOX12/XCL1/CCL5/RPS6KA1/PTPN6/PRKCZ/PRKCQ/PAK3/NFATC2/JAK3/IL15/IL12B/IL10/IL6ST/IL4R/IGF1/IFNG/HMGB1/HLX/HLA-DPA1/GLI2/GATA3/GAS6/FYN/FLOT2/CSK/CD70/CD38/RUNX3/BST1/BCL6/ADAM8/ADA	61
GO:0009953	dorsal/ventral pattern formation	17/2156	92/18866	0.0305037	0.282744	0.255217	ARL13B/DSCAML1/CER1/NOG/SMO/SFRP1/PROP1/PRKACB/NKX6-1/NBL1/LRP4/HOXB2/FOXA1/GLI2/DDIT3/CTNNB1/ACVRL1	17
GO:0031341	regulation of cell killing	17/2156	92/18866	0.0305037	0.282744	0.255217	PIK3R6/RIPK3/CD226/RASGRP1/BCL2L11/NCR1/VAV1/XCL1/PRF1/SERPINB9/SH2D1A/IL12B/IFNG/MR1/FCGR2B/CD59/CD1A	17
GO:0060606	tube closure	17/2156	92/18866	0.0305037	0.282744	0.255217	GRHL2/SETD2/GLMN/TMED2/DEAF1/SEC24B/CELSR1/NOG/BCL10/LMO4/FZD6/FZD3/TSC1/ST14/SFRP1/PRKACB/ADM	17
GO:0010256	endomembrane system organization	67/2156	468/18866	0.0305628	0.282744	0.255217	GOLGA8N/TXNDC8/ANO6/UBXN2A/FHDC1/ACRBP/COG3/VMP1/FER1L4/FA2H/ARV1/GORASP1/MPP5/PARP11/PLSCR2/BAIAP2L1/TMEM127/TMEM38B/STX17/BCAS3/SNX9/TRAPPC12/ATL1/VPS36/ASAP1/EHD3/VPS4A/NOX1/MYOF/COG4/LEMD3/TRAM1/TARDBP/LPIN1/CLASP2/GOLGA8A/LMAN2/TMED2/ARFGEF1/BAIAP2/PRMT5/ABCA7/FLOT1/GCC2/WASL/BAIAP3/RAB11A/BLZF1/DYSF/UBL4A/RAB7A/SPAG4/S100A9/PTEN/MAPK3/PRKCD/PPP2R2A/PLSCR1/GPER1/BLOC1S1/F2R/DCTN1/COL5A1/CLCN…	67
GO:0032729	positive regulation of interferon-gamma production	13/2156	65/18866	0.0305818	0.282744	0.255217	CCR2/IL27/PTPN22/CD226/RASGRP1/TXK/TNFSF4/TLR3/IL12RB2/IL12B/IL1R1/HLA-DPA1/CD14	13
GO:0002704	negative regulation of leukocyte mediated immunity	11/2156	52/18866	0.0307305	0.282849	0.255312	CCR2/TBX21/XCL1/PTPN6/SERPINB9/SMAD7/JAK3/FCGR2B/CR1/BCR/BCL6	11
GO:0045839	negative regulation of mitotic nuclear division	11/2156	52/18866	0.0307305	0.282849	0.255312	GEN1/SPDL1/RGCC/FBXO5/PTTG3P/ANAPC15/TRIP13/ZNF207/DUSP1/CDC20/BMP7	11
GO:0051445	regulation of meiotic cell cycle	11/2156	52/18866	0.0307305	0.282849	0.255312	ANKRD31/YTHDC2/METTL3/FBXO5/SIRT2/TRIP13/ZNF711/RAD1/PRKACB/DUSP1/CDC20	11
GO:1903364	positive regulation of cellular protein catabolic process	25/2156	149/18866	0.0315277	0.289605	0.261411	TMTC3/PYHIN1/RNF19B/SOCS4/FAM122A/DDA1/DET1/NUB1/RNFT1/TRIB2/DISC1/RNF19A/SIRT2/RBX1/RNF40/EDEM1/RFPL1/PTEN/PSMD10/MSN/SMAD7/GSK3A/FMR1/CSNK1E/CDC20	25
GO:0050708	regulation of protein secretion	52/2156	352/18866	0.0315584	0.289605	0.261411	PIM3/FAM3D/UCN3/MIDN/TLR10/DNAJC1/NLGN2/ANO1/GHRL/PHPT1/RGCC/ANKRD1/CD2AP/TARDBP/GLMN/DNM1L/NR1H4/CACNA2D2/BAIAP3/NR1H2/TNFRSF4/TNFSF4/TLR5/TLR2/TCF7L2/SREBF1/SFRP1/CCL5/REST/RAP1A/PTGER4/PSMD9/NKX6-1/LLGL2/INHBB/IL12B/IL10/IGF1/IFNG/ICA1/HNF4A/GPER1/GPR27/GJA1/FCGR2B/F2R/CNR1/CD38/CD14/ALOX5/ADAM8/ABAT	52
GO:0030041	actin filament polymerization	31/2156	193/18866	0.0317269	0.29072	0.262417	CDC42EP5/MTPN/JMY/GBA2/CORO1B/BAIAP2L1/SSH3/EVL/SNX9/CYFIP1/TWF2/CDC42EP3/ARFGEF1/BAIAP2/CCL26/FCHSD2/PSTPIP1/WASL/GAS7/SPTAN1/CCL24/CCL11/RASA1/PRKCD/PAK3/HCK/EPS8/DLG1/DBN1/CAPG/ADD1	31
GO:0033673	negative regulation of kinase activity	41/2156	268/18866	0.0318375	0.291302	0.262942	SPRED1/SOCS4/MIDN/SH3BP5L/DBNDD1/WNK1/HEG1/DUS2/LAX1/TRIB2/PDCD4/CHORDC1/PTPN22/IBTK/SIRT1/STK38/SH2B3/MVP/SOCS3/HYAL2/TARBP2/SFRP1/PTPN6/PTPN2/PTEN/PRKCD/PRKAR2B/NPM1/GADD45B/IFNG/SFN/DUSP5/DUSP3/DUSP1/CSK/CDKN2B/CDKN1C/CDKN1B/CBLB/BMP7/AGT	41
GO:0061013	regulation of mRNA catabolic process	33/2156	208/18866	0.0320477	0.29279	0.264286	PDE12/DHX36/PRR5L/SECISBP2/METTL14/METTL3/DCP1A/XRN1/EXOSC1/TNRC6A/TARDBP/EXOSC2/LARP1/DIS3/FASTKD2/EXOSC8/IGF2BP3/IGF2BP1/PUM1/CNOT8/TNFSF13/KHSRP/TAF15/XPO1/VIP/PSMD10/PSMD9/PSMD4/PSMB2/PRKCD/NPM1/TNPO1/FMR1	33
GO:0048538	thymus development	10/2156	46/18866	0.032331	0.294507	0.265836	ASXL1/CTC1/BCL11B/RIPK3/BCL2L11/LMO4/TGFBR1/MAPK3/GATA3/CTNNB1	10
GO:2000142	regulation of DNA-templated transcription, initiation	10/2156	46/18866	0.032331	0.294507	0.265836	DHX36/CAND1/RRN3/ZNF451/MED16/BCLAF1/MED14/TP53/HMGB1/CTNNB1	10
GO:0007259	receptor signaling pathway via JAK-STAT	27/2156	164/18866	0.0325716	0.295749	0.266956	CCR2/IFNL2/DOT1L/IFNK/NLK/CRLF3/SH2B3/SOCS3/TNFRSF1A/STAT4/STAT1/CCL5/PTPN2/PKD2/NOTCH1/JAK3/IL15/IL12B/IL10/IL6ST/IGF1/IFNG/IFNA1/FYN/F2R/F2/AGT	27
GO:0043407	negative regulation of MAP kinase activity	15/2156	79/18866	0.0325992	0.295749	0.266956	SPRED1/LAX1/PDCD4/PTPN22/STK38/SH2B3/HYAL2/SFRP1/PTPN6/PRKCD/DUSP5/DUSP3/DUSP1/BMP7/AGT	15
GO:0043525	positive regulation of neuron apoptotic process	12/2156	59/18866	0.0327447	0.295749	0.266956	BCL2L11/HDAC4/TP53/PAK3/NQO2/MAP3K11/MCL1/GSK3A/GRN/DDIT3/CTNNB1/FASLG	12
GO:0045815	positive regulation of gene expression, epigenetic	12/2156	59/18866	0.0327447	0.295749	0.266956	TAF1D/ATAD2B/SERTAD1/ATAD2/PADI2/SERTAD2/POLR1C/POLR2L/POLR2K/POLR2F/HMGA1/CTNNB1	12
GO:0051289	protein homotetramerization	12/2156	59/18866	0.0327447	0.295749	0.266956	HCN1/CRTC2/GBP5/EVL/USP16/TDO2/SOD2/PKD2/GLS/CRYZ/ALDOA/ACACA	12
GO:0010560	positive regulation of glycoprotein biosynthetic process	6/2156	22/18866	0.0328982	0.295749	0.266956	SLC51B/ARFGEF1/TCF7L2/IL15/IGF1/CTNNB1	6
GO:0010888	negative regulation of lipid storage	6/2156	22/18866	0.0328982	0.295749	0.266956	ASXL1/TTC39B/NR1H2/PTPN2/NFKBIA/ITGB3	6
GO:0032069	regulation of nuclease activity	6/2156	22/18866	0.0328982	0.295749	0.266956	SIRT1/TERF1/PRKCD/NPM1/HMGB1/GZMA	6
GO:2000114	regulation of establishment of cell polarity	6/2156	22/18866	0.0328982	0.295749	0.266956	BCAS3/ARFGEF1/RAP1B/GATA3/FLOT2/KRIT1	6
GO:2000106	regulation of leukocyte apoptotic process	16/2156	86/18866	0.0331613	0.29744	0.268483	ZC3H8/NOC2L/SIRT1/RIPK3/BCL10/TP53/CCL5/PTEN/PRKCQ/PIK3CD/JAK3/IL10/GAS6/BCL6/ADAM8/ADA	16
GO:0007411	axon guidance	43/2156	284/18866	0.0331827	0.29744	0.268483	NTN5/NEXN/BCL11B/SEMA4A/SEMA4G/DSCAML1/DOK5/EVL/CYFIP1/MYCBP2/FRS2/CHL1/SEMA4B/PLXNC1/RANBP9/FEZ1/NRXN3/PDLIM7/RPS6KA5/NOG/NRP1/UNC5C/FZD3/SPTAN1/SOS1/SMO/MAPK3/PRKCQ/PIK3CD/NOTCH1/SMAD4/L1CAM/GRB7/GLI2/GATA3/FYN/EPHB6/DLX5/BMPR2/BMP7/ATOH1/RHOG/APP	43
GO:0001655	urogenital system development	49/2156	330/18866	0.033246	0.297576	0.268605	PSAPL1/ASXL1/GLIS2/PDGFD/PTCD2/LIN28A/GZF1/NUP107/FRS2/BASP1/BCL2L11/ADAMTS1/CER1/NOG/DLG5/TBX18/NRP1/HYAL2/ZBTB16/WNT9B/WNT6/TSC1/TGFBR1/STAT1/SMO/SFRP1/PTEN/PPAT/PKD2/NOTCH1/MPST/MMP9/SMAD7/SMAD4/TACSTD2/LRP4/ID2/FOXA1/GLI2/GATA3/FKBP4/DLG1/CTNNB1/CDKN1B/CA2/BMP7/ALOX15B/AGT/ACTA2	49
GO:0032677	regulation of interleukin-8 production	17/2156	93/18866	0.0334941	0.298393	0.269343	MAVS/ZNF580/C5AR2/PTPN22/MAPKBP1/BCL10/HYAL2/TLR5/TLR3/TLR2/IL10/HMGB1/FFAR2/F2R/ELANE/DDIT3/CD14	17
GO:0016572	histone phosphorylation	9/2156	40/18866	0.0336566	0.298393	0.269343	NEK11/RPS6KA5/HMGA2/MAPK3/PRKCD/PRKAA2/PRKAA1/FMR1/CDK9	9
GO:0051281	positive regulation of release of sequestered calcium ion into cytosol	9/2156	40/18866	0.0336566	0.298393	0.269343	TRPC1/XCL1/PKD2/CXCL10/GSTM2/GPER1/F2R/F2/CASQ1	9
GO:1905819	negative regulation of chromosome separation	9/2156	40/18866	0.0336566	0.298393	0.269343	GEN1/SPDL1/FBXO5/PTTG3P/ANAPC15/TRIP13/ZNF207/DUSP1/CDC20	9
GO:0046390	ribose phosphate biosynthetic process	31/2156	194/18866	0.0337714	0.298393	0.269343	DNAJC30/UCK1/PANK3/ELOVL6/PPCDC/PDP2/CMPK1/MPC1/AK3/VPS9D1/PAPSS1/UPP1/TKT/ELOVL4/PYGL/PPAT/PKM/PDK4/COX2/ATP6/IMPDH1/GUCY2D/GART/G6PD/ACSL1/SLC26A2/AMPD1/ALDOA/ADCY7/ACLY/ACACA	31
GO:0009314	response to radiation	64/2156	447/18866	0.0338095	0.298393	0.269343	FBXL22/PRIMPOL/DHX36/SDE2/CYP2R1/TP53INP1/BMF/TNKS1BP1/GJA10/AEN/NUCKS1/UVSSA/SLC4A10/METTL3/NLGN3/UIMC1/SDF4/FBXO4/NOC2L/SIRT1/DDHD2/DMC1/DEAF1/NET1/TRIM13/HYAL2/MAP4K3/HMGA2/USP1/TULP1/TP53/ELOVL4/SFRP1/CCL11/SAG/RBM4/RAD1/MAPK13/MAPK8/PRKAA1/PPP1CA/PDE6G/NPM1/NPHP1/NEDD4/MEIS2/CXCL10/IL12B/ID2/HRH2/GUCY2D/GRM6/GATA3/FNTA/FMR1/EYA3/ERCC4/ELANE/DUSP1/CRY1/CNGA1/CLK2/CCK/APP	64
GO:0061458	reproductive system development	64/2156	447/18866	0.0338095	0.298393	0.269343	PSAPL1/GRHL2/PLEKHA1/DHX37/NUP107/GHRL/TPPP3/SETD2/LRRC6/SIRT1/RHOBTB3/DMC1/TMED2/FRS2/BASP1/BCL2L11/ADAMTS1/NOG/SOCS3/EIF2B2/ADAM15/ADAM19/AKR1C3/GCM1/NRIP1/TFEB/WNT9B/TLR3/TGFBR1/TBX3/ST14/SFRP1/KDM5A/PTPN6/PTEN/HTRA1/MAPK3/PLCD1/PKD2/PGR/NOTCH1/SMAD4/JUNB/INHBB/INHA/IL10/FOXA1/GNRH1/GLI2/GJA1/GATA3/FKBP4/DLX3/DLG1/DHCR24/CTNNB1/CDKN1B/CASP8/BMPR2/BMP7/BIK/ALOX15B/ADM/ADA	64
GO:0051321	meiotic cell cycle	39/2156	254/18866	0.033845	0.298393	0.269343	BTBD18/RNF212/ANKRD31/SPDYA/PDIK1L/STK35/M1AP/TDRD9/SLC26A8/MASTL/MND1/YTHDC2/DMRTC2/FANCM/METTL3/NCAPH2/MLH3/FBXO5/PTTG3P/RAD54B/NCAPD3/SIRT2/DMC1/SPIN1/SMC2/RBM7/BCL2L11/TRIP13/ZNF711/TERF1/RPA1/RAD51D/RAD1/PRKACB/MYBL1/ERCC4/DUSP1/CENPC/CDC20	39
GO:0002228	natural killer cell mediated immunity	13/2156	66/18866	0.0342396	0.298393	0.269343	PIK3R6/SH2D1B/SLAMF7/CD226/RASGRP1/NCR1/VAV1/PTPN6/SERPINB9/SH2D1A/KLRD1/IL12B/GZMB	13
GO:1905818	regulation of chromosome separation	13/2156	66/18866	0.0342396	0.298393	0.269343	UBE2DNL/GEN1/SPDL1/ANAPC5/FBXO5/PTTG3P/ANAPC15/TACC3/TRIP13/CDC23/ZNF207/DUSP1/CDC20	13
GO:0031069	hair follicle morphogenesis	7/2156	28/18866	0.0344369	0.298393	0.269343	FOXQ1/TMEM79/TGM3/SMO/NOTCH1/GLI2/CTNNB1	7
GO:0045686	negative regulation of glial cell differentiation	7/2156	28/18866	0.0344369	0.298393	0.269343	LIN28A/NOG/NOTCH1/NKX6-1/ID2/F2/CTNNB1	7
GO:0045745	positive regulation of G protein-coupled receptor signaling pathway	7/2156	28/18866	0.0344369	0.298393	0.269343	NECAB2/PRMT5/PDE6G/GSK3A/GPER1/GPR27/F2	7
GO:0060512	prostate gland morphogenesis	7/2156	28/18866	0.0344369	0.298393	0.269343	FRS2/NOG/SFRP1/NOTCH1/FOXA1/GLI2/BMP7	7
GO:0090383	phagosome acidification	7/2156	28/18866	0.0344369	0.298393	0.269343	RAB39A/ATP6V1H/ATP6V0D1/ATP6V0E1/RAB7A/ATP6V1G2/ATP6V0B	7
GO:2000171	negative regulation of dendrite development	7/2156	28/18866	0.0344369	0.298393	0.269343	GORASP1/NLGN3/ASAP1/KIAA0319/PTEN/ID1/GSK3A	7
GO:0016571	histone methylation	24/2156	143/18866	0.0344753	0.298393	0.269343	DYDC1/PAXBP1/DOT1L/TET1/SETD6/EHMT1/NSD1/DMRTC2/ZNF304/KMT2E/PRMT6/BCOR/CXXC1/SETD2/SIRT1/TTLL12/KDM4C/PRMT5/NR1H4/ZNF711/SATB1/SMAD4/GATA3/CTNNB1	24
GO:0007202	activation of phospholipase C activity	8/2156	34/18866	0.0344818	0.298393	0.269343	P2RY12/GPR55/LPAR2/S1PR4/TXK/GNA15/LPAR1/AGT	8
GO:0009156	ribonucleoside monophosphate biosynthetic process	8/2156	34/18866	0.0344818	0.298393	0.269343	UCK1/CMPK1/UPP1/PPAT/IMPDH1/GART/AMPD1/ADA	8
GO:0043094	cellular metabolic compound salvage	8/2156	34/18866	0.0344818	0.298393	0.269343	NAPRT/UCK1/ADI1/PDXK/UPP1/CDA/AMPD1/ADA	8
GO:0070232	regulation of T cell apoptotic process	8/2156	34/18866	0.0344818	0.298393	0.269343	ZC3H8/RIPK3/TP53/CCL5/PRKCQ/JAK3/ADAM8/ADA	8
GO:1902692	regulation of neuroblast proliferation	8/2156	34/18866	0.0344818	0.298393	0.269343	DISC1/FZD3/TP53/SMO/SMARCD3/NOTCH1/CX3CR1/CTNNB1	8
GO:2000036	regulation of stem cell population maintenance	8/2156	34/18866	0.0344818	0.298393	0.269343	LBH/SAV1/ZC3H13/HMGA2/WNT9B/SMO/REST/BMP7	8
GO:0043161	proteasome-mediated ubiquitin-dependent protein catabolic process	61/2156	424/18866	0.0344969	0.298393	0.269343	UBE2DNL/NHLRC3/FBXL22/UBR1/UBXN2A/RNF19B/SOCS4/ANAPC16/UBE2J2/AGAP3/FAM122A/KCTD10/DCAF11/DNAJB14/RNF122/DERL1/TMUB2/DDA1/SMURF2/PCNP/DET1/NUB1/UBE2J1/ANAPC5/TBX21/SENP1/TRIB2/KLHL20/FBXO4/FBXO5/ANAPC15/RNF19A/CD2AP/SIRT1/UFL1/UBXN4/SIRT2/GLMN/WWP1/OS9/TRIM13/RBX1/EDEM1/BTRC/CDC23/UBXN8/XPO1/RFPL1/PSMD10/PSMD9/PSMD4/PSMB2/PPP2R5C/NEDD4/DNAJB9/SMAD7/GSK3A/DDIT3/CTNNB1/CSNK1E/CDC20	61
GO:0002285	lymphocyte activation involved in immune response	30/2156	187/18866	0.0346424	0.299233	0.270101	IL27/ATAD5/SEMA4A/IFNK/DOCK10/ZBTB7B/TBX21/ITM2A/PGLYRP1/TNFSF13/TNFSF4/TSC1/TP53/RORA/RELB/PTGER4/PRKCZ/SMAD7/JAK3/IL12B/IL10/IL4R/IFNG/IFNA1/HMGB1/HLX/GATA3/FCGR2B/BCL6/ADA	30
GO:0060562	epithelial tube morphogenesis	49/2156	331/18866	0.0348379	0.300323	0.271085	STOX1/ARL13B/CCM2/GRHL2/GZF1/MIB1/TBX21/SETD2/GLMN/TMED2/DEAF1/SEC24B/CELSR1/NOG/DLG5/BTRC/FOXH1/BCL10/NRP1/LMO4/FZD6/FZD3/WNT9B/WNT6/TSC1/TBX3/ST14/SMO/SFRP1/CCL11/PRKACB/PPP1CA/PKD2/PGR/NOTCH1/SMAD4/TACSTD2/ITGAX/CXCL10/FOXA1/GLI2/GATA3/DLG1/CTNNB1/CFL1/BMP7/AGT/ADM/ACVRL1	49
GO:0097485	neuron projection guidance	43/2156	285/18866	0.0349041	0.300323	0.271085	NTN5/NEXN/BCL11B/SEMA4A/SEMA4G/DSCAML1/DOK5/EVL/CYFIP1/MYCBP2/FRS2/CHL1/SEMA4B/PLXNC1/RANBP9/FEZ1/NRXN3/PDLIM7/RPS6KA5/NOG/NRP1/UNC5C/FZD3/SPTAN1/SOS1/SMO/MAPK3/PRKCQ/PIK3CD/NOTCH1/SMAD4/L1CAM/GRB7/GLI2/GATA3/FYN/EPHB6/DLX5/BMPR2/BMP7/ATOH1/RHOG/APP	43
GO:0043331	response to dsRNA	11/2156	53/18866	0.0349144	0.300323	0.271085	PDE12/DHX36/RFTN2/MAVS/IFNK/FLOT1/TLR3/MAPK3/NPM1/NFKBIA/IFNA1	11
GO:0050671	positive regulation of lymphocyte proliferation	23/2156	136/18866	0.0350359	0.300948	0.271649	CCR2/CCDC88B/TNFRSF13C/ATAD5/PTPN22/TNFRSF4/TNFSF4/XCL1/CCL5/PRKCQ/NFATC2/JAK3/IL15/IL12B/IL6ST/IGF1/HMGB1/HLA-DPA1/CD70/CD38/BST1/BCL6/ADA	23
GO:0050792	regulation of viral process	34/2156	217/18866	0.0350916	0.301008	0.271703	TRIML1/PDE12/YTHDC2/NUCKS1/FAM111A/APOBEC3G/MAVS/TMEM39A/VPS4A/TARDBP/LARP1/TNIP1/TRIM13/HMGA2/RAB7A/UBP1/TARBP2/TAF11/STAT1/SRPK1/SLPI/CCL5/CCL4/REST/POLR2L/POLR2K/POLR2F/POLR2B/PLSCR1/NOTCH1/FMR1/CHD1/CFL1/CDK9	34
GO:0003208	cardiac ventricle morphogenesis	14/2156	73/18866	0.0353108	0.302468	0.273022	GRHL2/PTCD2/HEG1/NOG/FOXH1/TNNT2/TGFBR3/TGFBR1/SMARCD3/NOTCH1/SMAD7/SMAD4/GSK3A/GATA3	14
GO:1901796	regulation of signal transduction by p53 class mediator	29/2156	180/18866	0.0355157	0.303611	0.274053	SPRED1/PYHIN1/JMY/TP53INP1/BCL2L12/ATAD5/EHMT1/MEAF6/PRMT6/BANP/RRN3/ANKRD1/NOC2L/SIRT1/PRMT5/TAF15/TP53/TAF11/RPA1/RFC3/RBBP4/RAD1/PSMD10/PRKAB2/PRKAB1/PRKAA2/PRKAA1/MUC1/MDM4	29
GO:0002576	platelet degranulation	22/2156	129/18866	0.0355425	0.303611	0.274053	APOOL/PCYOX1L/CHID1/CDC37L1/TMX3/SCCPDH/VEGFB/STXBP2/SPARC/RAB27B/QSOX1/PPBP/SERPINA1/PCDH7/ITGB3/IGF1/GAS6/F5/APP/ALDOA/ACTN4/SERPINA3	22
GO:0030168	platelet activation	26/2156	158/18866	0.03561	0.303767	0.274194	PEAR1/PIK3R6/P2RY12/GP6/TSPAN32/SH2B3/FZD6/VAV1/TXK/PTPN6/MAPK3/PRKCQ/PRKCH/PRKCD/PLSCR1/PF4V1/P2RY1/ITGB3/GP5/GNA15/FYN/F2R/F2/CSRP1/COL1A1/ABAT	26
GO:0021782	glial cell development	21/2156	122/18866	0.0359819	0.305094	0.275391	LGI4/ZNF488/HDAC11/FA2H/MPP5/MXRA8/SIRT2/B4GALT6/EIF2B2/TLR2/SMO/S100A9/S100A8/PTEN/IFNG/ID2/GRN/FPR2/EIF2B1/LPAR1/APP	21
GO:0034764	positive regulation of transmembrane transport	33/2156	210/18866	0.0360974	0.305094	0.275391	CCR2/STAC2/ANO6/WNK3/WNK1/NLGN3/EHD3/STK39/FGF21/CLIP3/ARPP19/COX17/C2CD5/TRPC1/XCL1/RAP1A/PKD2/ABCB1/KCNQ1/CXCL10/IGF1/IFNG/GSTM2/GPER1/G6PD/F2R/F2/CASQ1/CA2/ATP1B1/AGT/ADRB2/ACTN4	33
GO:0045732	positive regulation of protein catabolic process	35/2156	225/18866	0.0361026	0.305094	0.275391	TMTC3/PYHIN1/RNF19B/SOCS4/FAM122A/DDA1/SMURF2/DET1/NUB1/SNX9/RNFT1/TRIB2/DISC1/RNF19A/SIRT2/WWP1/RBX1/RNF40/EDEM1/RAB7A/VIP/RFPL1/PTEN/PSMD10/NEDD4/MSN/SMAD7/IFNG/GSK3A/GJA1/FMR1/CSNK1E/CDKN1B/CDC20/ADAM8	35
GO:2001056	positive regulation of cysteine-type endopeptidase activity	25/2156	151/18866	0.0363445	0.305094	0.275391	NLRC4/SENP1/HTRA2/SIRT1/BCL2L11/PDCD6/CASP8AP2/PDCD5/BCL10/S100A9/S100A8/RFPL1/REST/MEFV/HMGB1/HIP1/GPER1/FYN/F2R/CTSD/CCK/CASP8/BID/ASPH/FASLG	25
GO:0033209	tumor necrosis factor-mediated signaling pathway	28/2156	173/18866	0.0363878	0.305094	0.275391	MIR34A/TNFRSF13C/OTULIN/SPPL2A/CCDC3/RNF31/CDIP1/CLIP3/NR1H4/MAP3K14/TNFSF13/TNFRSF4/TNFSF4/TP53/TNFRSF1A/STAT1/PTPN2/PSMD10/PSMD9/PSMD4/PSMB2/NFKBIA/LIMS1/IKBKB/GAS6/CD70/CASP8/ACTN4	28
GO:0048660	regulation of smooth muscle cell proliferation	28/2156	173/18866	0.0363878	0.305094	0.275391	MIR34A/PDGFD/PDCD4/NOX1/HDAC4/ADAMTS1/VIP/TCF7L2/STAT1/SOD2/CCL5/PTEN/NQO2/MMP9/IL15/IL12B/IL10/IGF1/IFNG/ID2/GPER1/GNAI2/GJA1/ELANE/S1PR1/CTNNB1/CDKN1B/AGT	28
GO:0032436	positive regulation of proteasomal ubiquitin-dependent protein catabolic process	16/2156	87/18866	0.0364806	0.305094	0.275391	RNF19B/SOCS4/FAM122A/DDA1/DET1/NUB1/TRIB2/RNF19A/SIRT2/RBX1/RFPL1/PSMD10/SMAD7/GSK3A/CSNK1E/CDC20	16
GO:0032637	interleukin-8 production	18/2156	101/18866	0.03672	0.305094	0.275391	MAVS/ZNF580/C5AR2/PTPN22/MAPKBP1/LILRA2/BCL10/HYAL2/TLR5/TLR3/TLR2/IL10/HMGB1/FFAR2/F2R/ELANE/DDIT3/CD14	18
GO:0030865	cortical cytoskeleton organization	12/2156	60/18866	0.0368275	0.305094	0.275391	FMNL2/PPP2R3C/VPS4A/RHOBTB2/RHOBTB3/AKAP11/RHOBTB1/LLGL2/IKBKB/DLG1/RHOG/RHOC	12
GO:0044784	metaphase/anaphase transition of cell cycle	12/2156	60/18866	0.0368275	0.305094	0.275391	UBE2DNL/GEN1/SPDL1/ANAPC5/FBXO5/ANAPC15/TACC3/TRIP13/CDC23/ZNF207/DUSP1/CDC20	12
GO:0051784	negative regulation of nuclear division	12/2156	60/18866	0.0368275	0.305094	0.275391	GEN1/SPDL1/RGCC/FBXO5/PTTG3P/ANAPC15/TRIP13/ZNF207/RAD1/DUSP1/CDC20/BMP7	12
GO:0032259	methylation	54/2156	371/18866	0.0369032	0.305094	0.275391	NSUN4/FAM98B/NSUN6/METTL7B/TRMT10B/DYDC1/TDRD9/PAXBP1/DOT1L/TET1/GRHL2/SETD6/EHMT1/NSD1/DMRTC2/THADA/TRMT11/METTL14/ZNF304/METTL3/KMT2E/CMTR2/NDUFAF7/PCMTD2/PRMT6/BCOR/TRMT13/LARP7/CXXC1/SETD2/MAT2B/FAM98A/SIRT1/TTLL12/ZC3H13/KDM4C/BAZ2A/PRMT5/PRMT3/NR1H4/RAB3D/MBD2/ZNF711/SPI1/SATB1/MTR/SMAD4/HELLS/GSPT1/GSK3A/GATA3/GAMT/CTNNB1/ASMT	54
GO:0014003	oligodendrocyte development	10/2156	47/18866	0.0370109	0.305094	0.275391	ZNF488/HDAC11/FA2H/B4GALT6/EIF2B2/TLR2/PTEN/ID2/EIF2B1/LPAR1	10
GO:0035850	epithelial cell differentiation involved in kidney development	10/2156	47/18866	0.0370109	0.305094	0.275391	ASXL1/BASP1/WNT9B/STAT1/SMO/NOTCH1/MMP9/GATA3/CTNNB1/ACTA2	10
GO:0046638	positive regulation of alpha-beta T cell differentiation	10/2156	47/18866	0.0370109	0.305094	0.275391	ZBTB7B/ZBTB16/TNFSF4/PRKCZ/IL12B/IL4R/IFNG/HLX/RUNX3/ADA	10
GO:0046677	response to antibiotic	10/2156	47/18866	0.0370109	0.305094	0.275391	ZC3H8/EHMT1/KDM6B/HYAL2/TP53/ID1/CDKN1B/CASP8/ALPL/AOC1	10
GO:0120163	negative regulation of cold-induced thermogenesis	10/2156	47/18866	0.0370109	0.305094	0.275391	NR1H2/TFE3/MAP2K6/NOTCH1/LNPEP/IL15/ID1/DDIT3/ALDH1A1/ACTN3	10
GO:0007158	neuron cell-cell adhesion	5/2156	17/18866	0.0370429	0.305094	0.275391	NLGN2/NLGN3/ASTN2/NRXN3/ASTN1	5
GO:0031065	positive regulation of histone deacetylation	5/2156	17/18866	0.0370429	0.305094	0.275391	JDP2/ZBTB7B/TP53/SREBF1/BCL6	5
GO:0044546	NLRP3 inflammasome complex assembly	5/2156	17/18866	0.0370429	0.305094	0.275391	NLRC3/GBP5/CPTP/SIRT2/MEFV	5
GO:0046851	negative regulation of bone remodeling	5/2156	17/18866	0.0370429	0.305094	0.275391	TMEM119/SFRP1/CSK/CD38/CALCA	5
GO:0055089	fatty acid homeostasis	5/2156	17/18866	0.0370429	0.305094	0.275391	DGAT2/SIRT1/NR1H4/PRKAA2/PRKAA1	5
GO:1903209	positive regulation of oxidative stress-induced cell death	5/2156	17/18866	0.0370429	0.305094	0.275391	MIR34A/NOX1/SFPQ/REST/MCL1	5
GO:0002218	activation of innate immune response	24/2156	144/18866	0.0370499	0.305094	0.275391	CLEC4C/PYHIN1/NLRC4/MAVS/LILRA2/RBM14/RPS6KA5/BTRC/BCL10/SFPQ/RELB/PSMD10/PSMD9/PSMD4/PSMB2/PRKCD/PRKACB/PAK3/MUC1/IKBKB/HMGB1/HCK/FFAR2/FYN	24
GO:0002700	regulation of production of molecular mediator of immune response	24/2156	144/18866	0.0370499	0.305094	0.275391	CCR2/DHX36/ATAD5/MAVS/TBX21/PTPN22/CD226/TRIL/BCL10/TNFSF13/TNFRSF4/TNFSF4/TLR3/XCL1/PRKCZ/SMAD7/JAK3/IL10/IL4R/IL1R1/FFAR2/GATA3/FCGR2B/BCL6	24
GO:0006405	RNA export from nucleus	24/2156	144/18866	0.0370499	0.305094	0.275391	POM121C/NUP43/POM121L2/YTHDC1/LTV1/FYTTD1/RBM26/NUP107/MAGOHB/CPSF1/SETD2/NUP153/SRSF11/THOC5/RAE1/PABPN1/XPO1/TSC1/SRSF7/SRSF4/SRSF3/NPM1/EIF6/HNRNPA2B1	24
GO:0007093	mitotic cell cycle checkpoint	27/2156	166/18866	0.0372545	0.30637	0.276543	GEN1/TNKS1BP1/ZFYVE19/NEK11/RINT1/ZWILCH/SPDL1/DONSON/RGCC/VPS4A/ANAPC15/CNOT8/TRIP13/HMGA2/ZNF207/WEE1/TP53/TFDP2/MUC1/MDM4/SFN/GML/DUSP1/DLG1/CDKN2B/CDKN1B/CDC20	27
GO:0032946	positive regulation of mononuclear cell proliferation	23/2156	137/18866	0.037717	0.309761	0.279604	CCR2/CCDC88B/TNFRSF13C/ATAD5/PTPN22/TNFRSF4/TNFSF4/XCL1/CCL5/PRKCQ/NFATC2/JAK3/IL15/IL12B/IL6ST/IGF1/HMGB1/HLA-DPA1/CD70/CD38/BST1/BCL6/ADA	23
GO:0008361	regulation of cell size	29/2156	181/18866	0.0378394	0.310354	0.280139	ANO6/MTPN/WDR36/TRIM46/WNK3/SEMA4A/SEMA4G/SLC12A9/DISC1/MACF1/CYFIP1/RAP1GAP2/TWF2/SEMA4B/KIAA0319/NRP1/RAB11A/VAV1/TSC1/PTEN/NKX6-1/MSN/L1CAM/GOLGA4/DBN1/CLNS1A/CLCN3/BMPR2/ADD1	29
GO:0050777	negative regulation of immune response	26/2156	159/18866	0.0381105	0.31084	0.280578	CCR2/NLRC3/NLRC5/METTL3/ZBTB7B/TBX21/TTLL12/PGLYRP1/NR1H2/TNFSF4/XCL1/PTPN6/PTPN2/SERPINB9/SMAD7/JAK3/IL12B/IL10/IL4R/HLX/GRN/FCGR2B/CR1/CD59/BCR/BCL6	26
GO:0055067	monovalent inorganic cation homeostasis	26/2156	159/18866	0.0381105	0.31084	0.280578	CCDC115/TMEM175/SLC4A9/SLC4A10/SLC12A9/RAB39A/ATP6V1H/NOX1/ATP6V0D1/ATP6V0E1/SLC4A4/RAB7A/SCNN1G/MAPK3/PDK4/GRN/GNAI2/CLCN3/CA2/ATP6AP1/ATP6V1G2/ATP6V0B/ATP4B/ATP1B1/FASLG/AGT	26
GO:0050728	negative regulation of inflammatory response	31/2156	196/18866	0.0381592	0.31084	0.280578	CXCL17/METRNL/NLRC3/SIRPA/OTULIN/CHID1/GHRL/PDCD4/NR1H4/SOCS3/PGLYRP1/TNFRSF1A/RORA/PTPN2/PTGER4/PRKCD/MEFV/IL12B/IL10/IGF1/GRN/GPER1/GATA3/FPR2/FCGR2B/F2/ELANE/BCR/ALOX5/ADCY7/ADA	31
GO:0007040	lysosome organization	13/2156	67/18866	0.0382007	0.31084	0.280578	MFSD8/HPS4/CCDC115/TMEM175/GNPTAB/RAB39A/TMEM106B/TFEB/RAB7A/MYO7A/GRN/ARSB/ACP2	13
GO:0031060	regulation of histone methylation	13/2156	67/18866	0.0382007	0.31084	0.280578	PAXBP1/TET1/NSD1/DMRTC2/ZNF304/KMT2E/PRMT6/BCOR/SIRT1/KDM4C/SMAD4/GATA3/CTNNB1	13
GO:0080171	lytic vacuole organization	13/2156	67/18866	0.0382007	0.31084	0.280578	MFSD8/HPS4/CCDC115/TMEM175/GNPTAB/RAB39A/TMEM106B/TFEB/RAB7A/MYO7A/GRN/ARSB/ACP2	13
GO:0071426	ribonucleoprotein complex export from nucleus	22/2156	130/18866	0.0383347	0.31152	0.281192	POM121C/NUP43/YTHDC1/LTV1/FYTTD1/NUP107/MAGOHB/CPSF1/SETD2/NUP153/SRSF11/THOC5/RAE1/PABPN1/XPO1/TSC1/SRSF7/SRSF4/SRSF3/NPM1/EIF6/HNRNPA2B1	22
GO:0016236	macroautophagy	46/2156	310/18866	0.0384671	0.312185	0.281792	MAP1LC3B2/MFSD8/C9orf72/UBXN2A/SLC38A9/LIX1L/TP53INP1/RAB1B/VMP1/SCOC/TMEM39A/STX17/VPS13C/ATP6V1H/VPS36/HTRA2/VPS4A/WIPI2/SIRT1/UFL1/LARP1/PACS2/WDFY3/ATG14/TRIM13/FEZ1/VPS26A/ATP6V0D1/ATP6V0E1/MTMR3/RAB7A/TSC1/TP53/QSOX1/MAPK8/MAPK3/PRKAB2/PRKAB1/PRKAA2/PRKAA1/NPC1/NEDD4/ATP6V1G2/ATP6V0B/ADRB2/ADPRH	46
GO:0045930	negative regulation of mitotic cell cycle	50/2156	341/18866	0.0386492	0.312274	0.281873	GEN1/SLFN11/TNKS1BP1/ZFYVE19/NEK11/ZNF655/YTHDC2/MIIP/RINT1/ZWILCH/PINX1/SPDL1/TFDP3/DONSON/RGCC/VPS4A/FBXO5/PTTG3P/ANAPC15/RBX1/CNOT8/TRIP13/HMGA2/FZD3/ZNF207/WEE1/TP53/TFDP2/RFPL1/RBL1/PTEN/PSMD10/PSMD9/PSMD4/PSMB2/PKD2/MUC1/MDM4/IL10/SFN/GML/DUSP1/DLG1/CTNNB1/CDKN2B/CDKN1C/CDKN1B/CDC20/BMP7/BCL6	50
GO:0071466	cellular response to xenobiotic stimulus	21/2156	123/18866	0.0388899	0.312274	0.281873	CMBL/CYP2R1/CYP2S1/SULT1B1/SULT1A1/SULT1A2/S100A12/RORA/POR/NQO2/HNF4A/GSTM2/GSTM1/GSTA4/ACSL1/DPEP1/CYP2J2/CYP2A6/CRYZ/ACAA1/AOC1	21
GO:0019693	ribose phosphate metabolic process	61/2156	427/18866	0.0389489	0.312274	0.281873	POM121C/NUP43/GIMAP7/MCEE/DGAT2/DNAJC30/UCK1/PANK3/ELOVL6/PPCDC/PDP2/NUP107/NUDT11/CMPK1/MPC1/AK3/SULT1B1/ACOT8/NUP153/HDAC4/VPS9D1/PAPSS1/SUCLA2/SLC4A4/RAE1/UPP1/TKT/TDO2/SULT1A1/SULT1A2/ELOVL4/RORA/PYGL/PRKAA2/PRKAA1/PPAT/PKM/PGAM2/PDK4/PDE8A/PDE7A/COX2/ATP6/EIF6/IMPDH1/IGF1/IFNG/HK3/GUCY2D/GART/G6PD/ACSL1/SLC26A2/DLG1/APP/AMPD1/ALDOA/ADCY7/ACTN3/ACLY/ACACA	61
GO:0001837	epithelial to mesenchymal transition	25/2156	152/18866	0.0389499	0.312274	0.281873	PEF1/SPRED1/WNT16/RGCC/PDCD4/CLASP2/DDX17/PDCD6/NOG/DLG5/ADAM15/HMGA2/TGFBR3/TGFBR1/TCF7L2/SFRP1/PTEN/NOTCH1/SMAD7/SMAD4/FOXA1/GATA3/CTNNB1/COL1A1/BMP7	25
GO:0050768	negative regulation of neurogenesis	44/2156	295/18866	0.0391735	0.312274	0.281873	KREMEN1/TRIM46/LIN28A/GORASP1/SEMA4A/TNN/SEMA4G/MIB1/NLGN3/ASAP1/TLX3/DENND5A/RAP1GAP2/SIRT2/SEMA4B/HMG20A/KIAA0319/NOG/CBFA2T2/NRP1/TSC1/TP53/SLC6A4/CCL11/REST/PTEN/NOTCH1/NKX6-1/MEIS1/LRP4/ID2/ID1/GSK3A/GNRH1/FKBP4/F2/LPAR1/DDX6/CTNNB1/CD38/TSPO/BMP7/ARHGDIA/APP	44
GO:0000075	cell cycle checkpoint	34/2156	219/18866	0.0393432	0.312274	0.281873	GEN1/TIPRL/TNKS1BP1/ZFYVE19/DOT1L/NEK11/RINT1/ZWILCH/SPDL1/UIMC1/DONSON/RGCC/VPS4A/FBXO4/ANAPC15/CNOT8/TRIP13/THOC5/HMGA2/ZNF207/WEE1/TP53/TFDP2/RAD1/MUC1/MDM4/SFN/GML/DUSP1/DLG1/CRY1/CDKN2B/CDKN1B/CDC20	34
GO:0032640	tumor necrosis factor production	20/2156	116/18866	0.0393667	0.312274	0.281873	NLRC3/SIRPA/MAVS/C5AR2/PTPN22/LY96/RASGRP1/TLR3/TLR2/PTPN6/NFKBIL1/IL12B/IL10/IGF1/HMGB1/GPR18/GAS6/CD14/TSPO/APP	20
GO:0051169	nuclear transport	52/2156	357/18866	0.0394773	0.312274	0.281873	POM121C/NUP43/RANBP3L/ABRA/UHMK1/ANKLE1/POM121L2/STRADA/YTHDC1/LTV1/RITA1/FYTTD1/RANBP17/RBM26/MAVS/NUP107/MAGOHB/FAM53C/CPSF1/SETD2/RANBP6/TARDBP/NUP153/SRSF11/HYAL2/THOC5/GEMIN2/RAE1/PABPN1/XPO1/TSC1/TP53/TCF7L2/SMO/SRSF7/SRSF4/SRSF3/RBM4/PRKCD/NPM1/NFKBIA/NEDD4/TNPO1/KPNA5/EIF6/IFNG/HNRNPA2B1/HMGA1/SFN/GAS6/CBLB/AGT	52
GO:0006968	cellular defense response	11/2156	54/18866	0.0394834	0.312274	0.281873	CCR2/LY96/GNLY/KLRG1/NCR1/BCL10/PRF1/SH2D1A/LSP1/KLRC3/CX3CR1	11
GO:2000179	positive regulation of neural precursor cell proliferation	11/2156	54/18866	0.0394834	0.312274	0.281873	LHX5/DISC1/TOX/FZD3/SMO/SMARCD3/NOTCH1/GNAI2/GLI2/CX3CR1/CTNNB1	11
GO:0002713	negative regulation of B cell mediated immunity	4/2156	12/18866	0.039641	0.312274	0.281873	PTPN6/FCGR2B/CR1/BCL6	4
GO:0002730	regulation of dendritic cell cytokine production	4/2156	12/18866	0.039641	0.312274	0.281873	DHX36/MAVS/TLR3/JAK3	4
GO:0002890	negative regulation of immunoglobulin mediated immune response	4/2156	12/18866	0.039641	0.312274	0.281873	PTPN6/FCGR2B/CR1/BCL6	4
GO:0006983	ER overload response	4/2156	12/18866	0.039641	0.312274	0.281873	TMCO1/BCL2L11/TP53/DDIT3	4
GO:0032621	interleukin-18 production	4/2156	12/18866	0.039641	0.312274	0.281873	NLRP9/GBP5/TLR2/IL10	4
GO:0035404	histone-serine phosphorylation	4/2156	12/18866	0.039641	0.312274	0.281873	RPS6KA5/HMGA2/PRKAA2/PRKAA1	4
GO:0042118	endothelial cell activation	4/2156	12/18866	0.039641	0.312274	0.281873	PRMT5/TGFBR1/SMAD4/CXCL10	4
GO:0046929	negative regulation of neurotransmitter secretion	4/2156	12/18866	0.039641	0.312274	0.281873	SLC30A1/RAP1B/RAP1A/FMR1	4
GO:0060742	epithelial cell differentiation involved in prostate gland development	4/2156	12/18866	0.039641	0.312274	0.281873	PSAPL1/NOTCH1/FOXA1/CTNNB1	4
GO:0070269	pyroptosis	4/2156	12/18866	0.039641	0.312274	0.281873	NLRP9/NLRC4/GSDMC/GSDMB	4
GO:0071481	cellular response to X-ray	4/2156	12/18866	0.039641	0.312274	0.281873	NUCKS1/HMGA2/SFRP1/GATA3	4
GO:1905214	regulation of RNA binding	4/2156	12/18866	0.039641	0.312274	0.281873	NUCKS1/HNRNPL/FMR1/CDK9	4
GO:2000767	positive regulation of cytoplasmic translation	4/2156	12/18866	0.039641	0.312274	0.281873	DHX36/LIN28A/METTL3/PKM	4
GO:0010833	telomere maintenance via telomere lengthening	15/2156	81/18866	0.0397283	0.312563	0.282134	DHX36/NEK7/TNKS1BP1/TNKS2/CTC1/PINX1/XRN1/FBXO4/TERF1/RPA1/MAPK3/PRKCQ/HNRNPA2B1/ERCC4/CTNNB1	15
GO:0032703	negative regulation of interleukin-2 production	6/2156	23/18866	0.0403394	0.314169	0.283583	TBX21/NR1H4/HOMER3/XCL1/GBP1/GATA3	6
GO:0034063	stress granule assembly	6/2156	23/18866	0.0403394	0.314169	0.283583	C9orf72/STYXL1/PRKAA2/PRKAA1/GRB7/DDX6	6
GO:0035743	CD4-positive, alpha-beta T cell cytokine production	6/2156	23/18866	0.0403394	0.314169	0.283583	TBX21/XCL1/PRKCZ/IL12B/IL1R1/GATA3	6
GO:0043576	regulation of respiratory gaseous exchange	6/2156	23/18866	0.0403394	0.314169	0.283583	TSHZ3/NLGN2/NLGN3/TLX3/SLC5A3/GLS	6
GO:0051220	cytoplasmic sequestering of protein	6/2156	23/18866	0.0403394	0.314169	0.283583	GOPC/PSMD10/PKD2/NFKBIA/IL10/DBN1	6
GO:0051904	pigment granule transport	6/2156	23/18866	0.0403394	0.314169	0.283583	ARL6/MLPH/BLOC1S6/RAB11A/RAB27B/MYO7A	6
GO:0060479	lung cell differentiation	6/2156	23/18866	0.0403394	0.314169	0.283583	GRHL2/SAV1/TMEM38B/SPDEF/FOXA1/CTNNB1	6
GO:2000773	negative regulation of cellular senescence	6/2156	23/18866	0.0403394	0.314169	0.283583	BCL2L12/FBXO5/SIRT1/HMGA2/RBL1/BCL6	6
GO:0070085	glycosylation	40/2156	265/18866	0.0404179	0.314384	0.283777	OST4/B3GNT8/GXYLT1/FUT11/TMTC3/SLC51B/PIGM/MCFD2/ALG10/MAGT1/B3GNT5/COG3/TET1/ALG13/GALNT14/GORASP1/OSTC/GBA2/POGLUT1/NANS/UBE2J1/MGAT4B/ARFGEF1/ST3GAL6/PIGB/B4GALT6/ST3GAL5/DPM1/B4GALT4/VEGFB/ST3GAL4/NPC1/MUC1/MAN2A1/IL15/FUT8/FUT7/EXTL2/ASGR2/ASGR1	40
GO:0009416	response to light stimulus	47/2156	319/18866	0.0408407	0.315652	0.284922	FBXL22/PRIMPOL/DHX36/SDE2/TP53INP1/BMF/GJA10/UVSSA/SLC4A10/METTL3/NLGN3/SDF4/NOC2L/SIRT1/DDHD2/DEAF1/HYAL2/MAP4K3/USP1/TULP1/TP53/ELOVL4/SAG/RBM4/MAPK13/MAPK8/PRKAA1/PPP1CA/PDE6G/NPM1/NPHP1/NEDD4/MEIS2/IL12B/ID2/HRH2/GUCY2D/GRM6/FNTA/FMR1/ERCC4/ELANE/DUSP1/CRY1/CNGA1/CCK/APP	47
GO:0001782	B cell homeostasis	7/2156	29/18866	0.0410661	0.315652	0.284922	TNFRSF13C/DOCK10/PPP2R3C/BCL2L11/BCL10/SOS1/ADA	7
GO:0019835	cytolysis	7/2156	29/18866	0.0410661	0.315652	0.284922	MMD/PRF1/GZMB/GZMA/F2/C8A/C6	7
GO:0036336	dendritic cell migration	7/2156	29/18866	0.0410661	0.315652	0.284922	CCR2/ANO6/CCL5/HMGB1/GAS6/EPS8/ALOX5	7
GO:0050855	regulation of B cell receptor signaling pathway	7/2156	29/18866	0.0410661	0.315652	0.284922	MIR34A/GCSAML/PTPN22/LPXN/PRKCH/FCGR2B/ELF1	7
GO:0061099	negative regulation of protein tyrosine kinase activity	7/2156	29/18866	0.0410661	0.315652	0.284922	SOCS4/SH3BP5L/IBTK/MVP/HYAL2/PTPN2/CBLB	7
GO:0090344	negative regulation of cell aging	7/2156	29/18866	0.0410661	0.315652	0.284922	BCL2L12/FBXO5/SIRT1/HMGA2/RBL1/PTEN/BCL6	7
GO:2000108	positive regulation of leukocyte apoptotic process	7/2156	29/18866	0.0410661	0.315652	0.284922	ZC3H8/SIRT1/TP53/CCL5/PIK3CD/IL10/ADAM8	7
GO:0045576	mast cell activation	12/2156	61/18866	0.0412568	0.315652	0.284922	MILR1/CD226/RASGRP1/SNAP23/SNX4/STXBP2/S100A12/PLSCR1/PIK3CD/IL4R/FES/CNR1	12
GO:0046888	negative regulation of hormone secretion	12/2156	61/18866	0.0412568	0.315652	0.284922	PIM3/FAM3D/MIDN/GHRL/SREBF1/SFRP1/REST/PSMD9/INHBB/INHA/GJA1/CRY1	12
GO:2000756	regulation of peptidyl-lysine acetylation	12/2156	61/18866	0.0412568	0.315652	0.284922	TADA2B/NOC2L/ZNF451/SIRT1/RPS6KA5/SPI1/MAPK3/PRKAA2/PRKAA1/MUC1/SMAD4/GATA3	12
GO:0071166	ribonucleoprotein complex localization	22/2156	131/18866	0.0412855	0.315652	0.284922	POM121C/NUP43/YTHDC1/LTV1/FYTTD1/NUP107/MAGOHB/CPSF1/SETD2/NUP153/SRSF11/THOC5/RAE1/PABPN1/XPO1/TSC1/SRSF7/SRSF4/SRSF3/NPM1/EIF6/HNRNPA2B1	22
GO:0000302	response to reactive oxygen species	36/2156	235/18866	0.0413308	0.315652	0.284922	MIR34A/ERCC6L2/SIRPA/AGAP3/PDGFD/PLEKHA1/ZNF580/SIRT1/KDM6B/ZNF277/RIPK3/NET1/HYAL2/AKR1C3/STK24/STAT1/SOD2/MAPK13/MAPK8/MAPK3/PRKCD/PRKAA1/PKD2/PDE8A/MTR/ND6/MMP9/IL10/HP/GCH1/FYN/DUSP1/DPEP1/COL1A1/BMP7/ADA	36
GO:0010921	regulation of phosphatase activity	28/2156	175/18866	0.0413476	0.315652	0.284922	TIPRL/CNST/SPRED1/PPP1R27/FAM122A/MASTL/CSRNP2/PPP1R3B/WNK1/RBM26/SLC7A14/GPATCH2/SYTL2/STYXL1/PPME1/RIPK3/ARPP19/CD2BP2/PPP4R1/TSC1/SAG/PPP2R5C/PPP2R3A/PPP2R2A/PPP1R8/IKBKB/IFNG/GNAI2	28
GO:0048659	smooth muscle cell proliferation	28/2156	175/18866	0.0413476	0.315652	0.284922	MIR34A/PDGFD/PDCD4/NOX1/HDAC4/ADAMTS1/VIP/TCF7L2/STAT1/SOD2/CCL5/PTEN/NQO2/MMP9/IL15/IL12B/IL10/IGF1/IFNG/ID2/GPER1/GNAI2/GJA1/ELANE/S1PR1/CTNNB1/CDKN1B/AGT	28
GO:0061982	meiosis I cell cycle process	21/2156	124/18866	0.0419671	0.319986	0.288834	BTBD18/RNF212/ANKRD31/M1AP/TDRD9/MND1/DMRTC2/FANCM/MLH3/FBXO5/PTTG3P/RAD54B/DMC1/BCL2L11/TRIP13/ZNF711/TERF1/RAD51D/MYBL1/ERCC4/CENPC	21
GO:0008206	bile acid metabolic process	10/2156	48/18866	0.0421391	0.320112	0.288948	ARV1/GBA2/OSBPL3/SIRT1/ACOT8/NR1H4/SCP2/NPC1/CYP27A1/ACAA1	10
GO:0055010	ventricular cardiac muscle tissue morphogenesis	10/2156	48/18866	0.0421391	0.320112	0.288948	PTCD2/HEG1/NOG/FOXH1/TNNT2/TGFBR3/TGFBR1/NOTCH1/SMAD7/SMAD4	10
GO:0060324	face development	10/2156	48/18866	0.0421391	0.320112	0.288948	CRISPLD2/GRHL2/CSRNP1/PLEKHA1/NOG/MAPK3/MYH3/DLX5/COL1A1/ASPH	10
GO:0010721	negative regulation of cell development	50/2156	343/18866	0.0422404	0.320487	0.289286	KREMEN1/TRIM46/LIN28A/GORASP1/SEMA4A/TNN/SEMA4G/MIB1/NLGN3/ASAP1/TLX3/DENND5A/RAP1GAP2/SIRT2/SEMA4B/HMG20A/KIAA0319/NOG/CBFA2T2/NRP1/TSC1/TP53/SLC6A4/CCL11/REST/PTEN/NOTCH1/NKX6-1/MEIS1/SMAD4/TACSTD2/LRP4/IGF1/ID2/ID1/GSK3A/GNRH1/GBP1/G6PD/FKBP4/F2/LPAR1/DDX6/CTNNB1/CD38/TSPO/BMP7/ARHGDIA/APP/ACTN4	50
GO:0051148	negative regulation of muscle cell differentiation	13/2156	68/18866	0.042476	0.321485	0.290187	TMEM119/PDCD4/FRS2/HDAC5/HDAC4/NOTCH1/NFATC3/NFATC2/SMAD4/CXCL10/ID2/GSK3A/G6PD	13
GO:0072577	endothelial cell apoptotic process	13/2156	68/18866	0.042476	0.321485	0.290187	ANO6/TNIP2/RGCC/PDCD4/FGF21/AKR1C3/IL10/GPER1/GATA3/GAS6/KRIT1/BMPR2/FASLG	13
GO:0002821	positive regulation of adaptive immune response	19/2156	110/18866	0.0430933	0.325299	0.29363	CCR2/TNFRSF13C/ATAD5/TBX21/SIRT1/CD226/TNFSF13/TNFSF4/XCL1/PRKCZ/PRKCQ/IL12B/IL6ST/IL1R1/HLX/MR1/GATA3/CD1A/ADA	19
GO:0032680	regulation of tumor necrosis factor production	19/2156	110/18866	0.0430933	0.325299	0.29363	NLRC3/SIRPA/MAVS/C5AR2/PTPN22/LY96/RASGRP1/TLR3/TLR2/PTPN6/NFKBIL1/IL12B/IL10/IGF1/HMGB1/GPR18/GAS6/CD14/TSPO	19
GO:0002696	positive regulation of leukocyte activation	58/2156	406/18866	0.0431379	0.325299	0.29363	CCR2/CCDC88B/PIK3R6/SIRPA/TNFRSF13C/ATAD5/TNIP2/PPP2R3C/ZBTB7B/TBX21/PTPN22/LILRB4/CD226/SIRPB1/RASGRP1/TOX/GRAP2/BCL10/VNN1/TNFSF13/SNX4/ZBTB16/YES1/VAV1/TNFRSF4/TNFSF4/SOX12/XCL1/CCL5/PTPN6/PRKCZ/PRKCQ/PAK3/NFATC2/JAK3/IL15/IL12B/IL10/IL6ST/IL4R/IGF1/IFNG/HMGB1/HLX/HLA-DPA1/GLI2/GATA3/GAS6/FYN/FLOT2/CSK/CD70/CD38/RUNX3/BST1/BCL6/ADAM8/ADA	58
GO:0001823	mesonephros development	18/2156	103/18866	0.0434951	0.327239	0.295381	GZF1/BASP1/CER1/NOG/ZBTB16/WNT9B/WNT6/SMO/SFRP1/PKD2/SMAD7/SMAD4/TACSTD2/GATA3/DLG1/CTNNB1/BMP7/AGT	18
GO:0034767	positive regulation of ion transmembrane transport	26/2156	161/18866	0.0435011	0.327239	0.295381	CCR2/STAC2/ANO6/WNK3/WNK1/NLGN3/EHD3/STK39/COX17/TRPC1/XCL1/PKD2/ABCB1/KCNQ1/CXCL10/IFNG/GSTM2/GPER1/G6PD/F2R/F2/CASQ1/ATP1B1/AGT/ADRB2/ACTN4	26
GO:0002064	epithelial cell development	34/2156	221/18866	0.0439721	0.330379	0.298215	ASXL1/TMC1/TMEM79/CCM2/GRHL2/BCL11B/HEG1/HYDIN/ARHGEF26/SPDEF/FRS2/SEC24B/TNFRSF1A/ST14/SMO/RAP1B/RAP1A/PGR/NOTCH1/NKX6-1/MYO7A/MSN/IL6ST/IKBKB/ID1/HRH2/HNF4A/FOXA1/GSK3A/SFN/FOSL2/CTNNB1/ADD1/ACTA2	34
GO:0007131	reciprocal meiotic recombination	11/2156	55/18866	0.0444513	0.332052	0.299725	RNF212/ANKRD31/MND1/FANCM/MLH3/RAD54B/DMC1/TRIP13/ZNF711/RAD51D/ERCC4	11
GO:0032720	negative regulation of tumor necrosis factor production	11/2156	55/18866	0.0444513	0.332052	0.299725	NLRC3/SIRPA/C5AR2/PTPN22/PTPN6/NFKBIL1/IL10/IGF1/GPR18/GAS6/TSPO	11
GO:0046164	alcohol catabolic process	11/2156	55/18866	0.0444513	0.332052	0.299725	GK5/SULT1B1/AKR1C3/SULT1A1/SULT1A2/PTEN/INPP1/IMPA2/IMPA1/GPD2/CYP27A1	11
GO:0097345	mitochondrial outer membrane permeabilization	11/2156	55/18866	0.0444513	0.332052	0.299725	BMF/YWHAQ/BCL2L11/TP53/TFDP2/MAPK8/GZMB/GSK3A/SFN/CASP8/BID	11
GO:0061351	neural precursor cell proliferation	25/2156	154/18866	0.0445727	0.332052	0.299725	LHX5/DISC1/SIRT2/FRS2/IGF2BP1/TOX/NUMBL/FZD6/FZD3/TP53/TARBP2/SMO/SMARCD3/SLC6A4/RORA/PTPRZ1/NOTCH1/ID2/GNAI2/GLI2/EMX1/DBN1/CX3CR1/CTNNB1/RERE	25
GO:0071692	protein localization to extracellular region	66/2156	470/18866	0.0446708	0.332052	0.299725	PIM3/FAM3D/UCN3/MIDN/TLR10/GNPTAB/DNAJC1/NLGN2/ANO1/GHRL/PHPT1/RGCC/PCLO/ANKRD1/CD2AP/TARDBP/COPG1/GLMN/BTN3A1/DNM1L/NR1H4/RAB3D/CER1/CACNA2D2/BAIAP3/DYSF/VIP/NR1H2/TNFRSF4/TNFSF4/TLR5/TLR2/TCF7L2/SREBF1/SFRP1/CCL5/S100A12/REST/RAP1A/PTGER4/PSMD9/NKX6-1/NBL1/MC4R/LLGL2/INHBB/IL12B/IL10/IL1RN/IGF1/IFNG/ICA1/HNF4A/HMGB1/GPER1/GPR27/GJA1/FCGR2B/F2R/CNR1/CD38/CD14/ALOX5/AGT/ADAM8/ABAT	66
GO:0033048	negative regulation of mitotic sister chromatid segregation	9/2156	42/18866	0.0446786	0.332052	0.299725	GEN1/SPDL1/FBXO5/PTTG3P/ANAPC15/TRIP13/ZNF207/DUSP1/CDC20	9
GO:0090278	negative regulation of peptide hormone secretion	9/2156	42/18866	0.0446786	0.332052	0.299725	PIM3/FAM3D/MIDN/GHRL/SREBF1/SFRP1/REST/PSMD9/INHBB	9
GO:1902622	regulation of neutrophil migration	9/2156	42/18866	0.0446786	0.332052	0.299725	C5AR2/DNM1L/DYSF/XCL1/IL1R1/FUT7/BST1/RHOG/ADAM8	9
GO:0048762	mesenchymal cell differentiation	35/2156	229/18866	0.0449961	0.334009	0.301492	PEF1/RANBP3L/SPRED1/SEMA4A/SEMA4G/WNT16/RGCC/PDCD4/CLASP2/DDX17/SEMA4B/PDCD6/NOG/DLG5/NRP1/ADAM15/HMGA2/TGFBR3/TGFBR1/TCF7L2/STAT1/SMO/SFRP1/PTEN/MAPK3/NOTCH1/SMAD7/SMAD4/FOXA1/GATA3/CTNNB1/COL1A1/CFL1/BMP7/ANXA6	35
GO:0051100	negative regulation of binding	27/2156	169/18866	0.0451998	0.335119	0.302493	C9orf72/TMC8/WFIKKN1/ZNF304/DISC1/NOG/BTAF1/ADAM15/HMGA2/SMO/SLPI/CCL23/MAPK8/MAPK3/PRKCD/PPP1CA/PEX14/P2RY1/NFKBIA/IL10/ID2/ID1/GZMA/ERCC4/DDIT3/CSNK1E/ADRB2	27
GO:1904064	positive regulation of cation transmembrane transport	24/2156	147/18866	0.0456322	0.337919	0.305021	CCR2/STAC2/ANO6/WNK3/WNK1/NLGN3/EHD3/COX17/TRPC1/XCL1/PKD2/KCNQ1/CXCL10/IFNG/GSTM2/GPER1/G6PD/F2R/F2/CASQ1/ATP1B1/AGT/ADRB2/ACTN4	24
GO:0046879	hormone secretion	46/2156	314/18866	0.0462713	0.341199	0.307982	PIM3/FAM3D/UCN3/MIDN/NLGN2/ANO1/GHRL/PHPT1/PCLO/TARDBP/NR1H4/CACNA2D2/BAIAP3/SNAP23/SNX4/VIP/TCF7L2/TBX3/SREBF1/SFRP1/CCL5/REST/RAP1A/PSMD9/P2RY1/NKX6-1/MC4R/SMAD4/INHBB/INHA/IL1RN/IFNG/ICA1/HNF4A/FFAR2/GPER1/GPR27/GJA1/GATA3/CRY1/CNR1/CD38/ALOX5/AGT/ADM/ABAT	46
GO:0010832	negative regulation of myotube differentiation	5/2156	18/18866	0.0466095	0.341199	0.307982	TMEM119/HDAC5/HDAC4/NOTCH1/CXCL10	5
GO:0032780	negative regulation of ATPase activity	5/2156	18/18866	0.0466095	0.341199	0.307982	PAM16/SIRT1/TSC1/TP53/TNNT2	5
GO:0070230	positive regulation of lymphocyte apoptotic process	5/2156	18/18866	0.0466095	0.341199	0.307982	ZC3H8/TP53/CCL5/IL10/ADAM8	5
GO:0072079	nephron tubule formation	5/2156	18/18866	0.0466095	0.341199	0.307982	NOG/WNT9B/WNT6/GATA3/CTNNB1	5
GO:2001185	regulation of CD8-positive, alpha-beta T cell activation	5/2156	18/18866	0.0466095	0.341199	0.307982	SH3RF1/ZBTB7B/PTPN22/XCL1/RUNX3	5
GO:0007266	Rho protein signal transduction	23/2156	140/18866	0.0466715	0.341199	0.307982	CDC42EP5/ABRA/GPR174/KCTD10/HEG1/CDC42SE2/CDC42EP3/NET1/FLOT1/CELSR1/GPR55/NRP1/GPR65/MYO9B/GPR18/F2R/EPS8/LPAR1/CFL1/BCR/BCL6/ARHGDIA/RHOG	23
GO:0009411	response to UV	23/2156	140/18866	0.0466715	0.341199	0.307982	PRIMPOL/DHX36/SDE2/TP53INP1/BMF/UVSSA/METTL3/SDF4/NOC2L/SIRT1/HYAL2/MAP4K3/USP1/TP53/MAPK13/MAPK8/PRKAA1/NPM1/NEDD4/IL12B/FMR1/ERCC4/ELANE	23
GO:0031503	protein-containing complex localization	43/2156	291/18866	0.0467124	0.341199	0.307982	POM121C/NUP43/CNIH2/SSX2IP/YTHDC1/LTV1/ATAD1/FYTTD1/NUP107/MAGOHB/DYNC2LI1/CPSF1/SETD2/KIFAP3/EXOC3/NUP153/SRSF11/WASL/RAB11A/SSNA1/THOC5/RAE1/PABPN1/XPO1/TSC1/TERF1/SRSF7/SRSF4/SRSF3/SFPQ/RAP1A/PRKCZ/NPM1/MAK/SMAD7/TNPO1/EIF6/ITGB3/HNRNPA2B1/HIP1/FKBP4/DLG1/DBN1	43
GO:0140013	meiotic nuclear division	28/2156	177/18866	0.0467928	0.341199	0.307982	BTBD18/RNF212/ANKRD31/SPDYA/M1AP/TDRD9/MASTL/MND1/DMRTC2/FANCM/NCAPH2/MLH3/FBXO5/PTTG3P/RAD54B/SIRT2/DMC1/SMC2/BCL2L11/TRIP13/ZNF711/TERF1/RAD51D/RAD1/MYBL1/ERCC4/CENPC/CDC20	28
GO:0044272	sulfur compound biosynthetic process	30/2156	192/18866	0.0468927	0.341199	0.307982	GGTLC1/CHPF/ELOVL6/PDP2/CHST12/ADI1/CHPF2/MPC1/MAT2B/OPLAH/SLC35D1/ST3GAL6/UST/CHST2/B4GALT6/PAPSS1/B4GALT4/ELOVL4/ST3GAL4/PRELP/PDK4/MTR/MPST/GSTM2/GSTM1/GSTA4/ACSL1/SLC26A2/ACLY/ACACA	30
GO:0009595	detection of biotic stimulus	8/2156	36/18866	0.0469039	0.341199	0.307982	NLRC4/PGLYRP4/LY96/PGLYRP1/TLR2/SMO/DACH1/TSPO	8
GO:0045841	negative regulation of mitotic metaphase/anaphase transition	8/2156	36/18866	0.0469039	0.341199	0.307982	GEN1/SPDL1/FBXO5/ANAPC15/TRIP13/ZNF207/DUSP1/CDC20	8
GO:0060323	head morphogenesis	8/2156	36/18866	0.0469039	0.341199	0.307982	CRISPLD2/CSRNP1/PLEKHA1/NOG/MYH3/DLX5/COL1A1/ASPH	8
GO:1905332	positive regulation of morphogenesis of an epithelium	8/2156	36/18866	0.0469039	0.341199	0.307982	STOX1/NOG/SMO/ITGAX/GJA1/GATA3/CTNNB1/AGT	8
GO:0030516	regulation of axon extension	17/2156	97/18866	0.047624	0.345184	0.311579	WDR36/TRIM46/SEMA4A/SEMA4G/DISC1/MACF1/CYFIP1/TWF2/SEMA4B/KIAA0319/NRP1/RAB11A/NKX6-1/L1CAM/GOLGA4/DBN1/BMPR2	17
GO:1901216	positive regulation of neuron death	17/2156	97/18866	0.047624	0.345184	0.311579	BCL2L11/HDAC4/TP53/REST/PAK3/NQO2/MAP3K11/MCL1/IFNG/GSK3A/GRN/FYN/FCGR2B/DDIT3/CTNNB1/CASP8/FASLG	17
GO:0002686	negative regulation of leukocyte migration	10/2156	49/18866	0.0477311	0.345184	0.311579	CCL28/C5AR2/PADI2/WASL/PTGER4/NBL1/GPR18/DUSP1/BCR/ADA	10
GO:0015695	organic cation transport	10/2156	49/18866	0.0477311	0.345184	0.311579	SLC25A45/SLC25A48/SLC25A19/SLC6A20/SLC38A2/SLC22A4/SLC6A4/SLC22A18/ITGB3/CNR1	10
GO:0018198	peptidyl-cysteine modification	10/2156	49/18866	0.0477311	0.345184	0.311579	NCOA7/ZDHHC19/OXR1/TMX3/ZDHHC9/CLIP3/RAB3D/S100A9/S100A8/ADH5	10
GO:0034614	cellular response to reactive oxygen species	27/2156	170/18866	0.0481064	0.345966	0.312285	MIR34A/ERCC6L2/SIRPA/AGAP3/PDGFD/PLEKHA1/ZNF580/SIRT1/KDM6B/ZNF277/RIPK3/NET1/AKR1C3/SOD2/MAPK13/MAPK8/MAPK3/PRKCD/PRKAA1/PKD2/PDE8A/MTR/MMP9/IL10/GCH1/DPEP1/BMP7	27
GO:0010389	regulation of G2/M transition of mitotic cell cycle	31/2156	200/18866	0.048203	0.345966	0.312285	STOX1/ZFYVE19/CEP78/CTC1/CEP76/MIIP/RINT1/PINX1/HAUS6/DONSON/VPS4A/KCNH5/FBXO5/CNTRL/ACTR1A/RBX1/RAB11A/SSNA1/OFD1/HMGA2/TUBA1A/SMARCD3/RFPL1/PSMD10/PSMD9/PSMD4/PSMB2/PRKAR2B/DCTN1/CSNK1E/APP	31
GO:0016052	carbohydrate catabolic process	31/2156	200/18866	0.048203	0.345966	0.312285	POM121C/NUP43/GK5/PPP1R3B/NUP107/ENOSF1/NUP153/HDAC4/MGAM/SLC4A4/RAE1/TP53/RPE/PYGL/PRKAA2/PRKAA1/PPP1CA/PKM/PGAM2/EIF6/IGF1/IFNG/HK3/GSK3A/GPD2/FUT8/FUT7/APP/ALDOA/ALDH1A1/ACTN3	31
GO:0098656	anion transmembrane transport	46/2156	315/18866	0.0483964	0.345966	0.312285	SLC17A8/SLC36A1/ANO6/SLC38A9/SLC43A2/SLC26A8/SLC26A7/SLC25A2/SLC25A18/SLC4A9/SLC25A32/SLC25A19/SLC7A14/SLC4A10/GOPC/SLC12A9/ANKH/SLC38A7/ANO10/ANO1/SLC6A20/SLC38A2/CLIC5/MPC1/STK39/SLC35D1/CLCC1/CLCA4/CLIC3/SLC4A4/VDAC3/SLC22A4/SLC6A13/SLC3A1/PRKAB2/PRKAA2/ABCB1/GJA1/GABRR2/GABRR1/GABRA5/SLC26A2/CLCN3/AQP9/AGT/ACACA	46
GO:0006362	transcription elongation from RNA polymerase I promoter	7/2156	30/18866	0.048471	0.345966	0.312285	TAF1D/POLR1C/POLR2L/POLR2K/POLR2F/GTF2H3/CCNH	7
GO:0043372	positive regulation of CD4-positive, alpha-beta T cell differentiation	7/2156	30/18866	0.048471	0.345966	0.312285	ZBTB7B/TNFSF4/PRKCZ/IL12B/IL4R/IFNG/HLX	7
GO:0051491	positive regulation of filopodium assembly	7/2156	30/18866	0.048471	0.345966	0.312285	BCAS3/WASL/NRP1/TGFBR1/PALM/GPM6A/FMR1	7
GO:1902751	positive regulation of cell cycle G2/M phase transition	7/2156	30/18866	0.048471	0.345966	0.312285	STOX1/ATAD5/FBXO5/RAB11A/SMARCD3/NPM1/APP	7
GO:0006913	nucleocytoplasmic transport	51/2156	354/18866	0.0484801	0.345966	0.312285	POM121C/NUP43/RANBP3L/ABRA/UHMK1/ANKLE1/POM121L2/STRADA/YTHDC1/LTV1/RITA1/FYTTD1/RANBP17/RBM26/MAVS/NUP107/MAGOHB/FAM53C/CPSF1/SETD2/RANBP6/TARDBP/NUP153/SRSF11/HYAL2/THOC5/GEMIN2/RAE1/PABPN1/XPO1/TSC1/TP53/TCF7L2/SMO/SRSF7/SRSF4/SRSF3/RBM4/PRKCD/NPM1/NFKBIA/NEDD4/TNPO1/KPNA5/EIF6/IFNG/HNRNPA2B1/SFN/GAS6/CBLB/AGT	51
GO:0002438	acute inflammatory response to antigenic stimulus	6/2156	24/18866	0.0487626	0.345966	0.312285	GATA3/FUT7/FCGR2B/ELANE/CNR1/SERPINC1	6
GO:0002719	negative regulation of cytokine production involved in immune response	6/2156	24/18866	0.0487626	0.345966	0.312285	TBX21/XCL1/SMAD7/JAK3/IL10/BCL6	6
GO:0007141	male meiosis I	6/2156	24/18866	0.0487626	0.345966	0.312285	BTBD18/TDRD9/DMRTC2/DMC1/TRIP13/MYBL1	6
GO:0044346	fibroblast apoptotic process	6/2156	24/18866	0.0487626	0.345966	0.312285	BCL2L11/API5/TP53/SFRP1/GAS6/BID	6
GO:0045821	positive regulation of glycolytic process	6/2156	24/18866	0.0487626	0.345966	0.312285	SLC4A4/PRKAA2/PRKAA1/IGF1/IFNG/APP	6
GO:0051905	establishment of pigment granule localization	6/2156	24/18866	0.0487626	0.345966	0.312285	ARL6/MLPH/BLOC1S6/RAB11A/RAB27B/MYO7A	6
GO:2000209	regulation of anoikis	6/2156	24/18866	0.0487626	0.345966	0.312285	ANKRD13C/ZNF304/BRMS1/PDK4/NOTCH1/MCL1	6
GO:0071901	negative regulation of protein serine/threonine kinase activity	24/2156	148/18866	0.0487916	0.345966	0.312285	SPRED1/HEG1/LAX1/PDCD4/CHORDC1/PTPN22/SIRT1/STK38/SH2B3/HYAL2/SFRP1/PTPN6/PTEN/PRKCD/PRKAR2B/SFN/DUSP5/DUSP3/DUSP1/CDKN2B/CDKN1C/CDKN1B/BMP7/AGT	24
GO:0051056	regulation of small GTPase mediated signal transduction	47/2156	323/18866	0.0488883	0.346255	0.312545	RALGAPA1/FGD2/ABRA/SSX2IP/ARHGAP12/GPR174/KCTD10/ARAP3/ARHGAP9/HEG1/CDC42SE2/DENND4C/FAM13B/GMIP/FBXO8/ARHGEF26/CD2AP/PSD3/ARHGEF9/RHOBTB2/RAP1GAP2/MAPRE2/ARFGEF1/NET1/DENND4A/FLOT1/RASGRP1/RHOBTB1/GPR55/NRP1/GPR65/VAV1/SOS1/SIPA1/RASA1/NOTCH1/MYO9B/IGF1/GPR18/F2R/EPS8/LPAR1/BCR/BCL6/ARHGDIA/RHOG/RHOC	47
GO:0071216	cellular response to biotic stimulus	37/2156	246/18866	0.0493143	0.348872	0.314907	SIRPA/TNIP2/TMCO1/PDCD4/ANKRD1/PTPN22/LY96/SIRT2/LILRA2/BCL2L11/HDAC5/NR1H4/BCL10/PABPN1/TNFSF4/TP53/TLR2/CXCL5/CCL5/MAPK8/MAPK3/PPBP/PF4V1/NFKBIL1/NFKBIA/CXCL10/IL12B/IL10/HMGB1/HCK/FCGR2B/DEFA5/DDIT3/CX3CR1/CD14/TSPO/BCR	37
GO:0021915	neural tube development	26/2156	163/18866	0.049433	0.349312	0.315305	ARL13B/GRHL2/MIB1/SETD2/GLMN/TMED2/DEAF1/SEC24B/CELSR1/NOG/BCL10/LMO4/FZD6/FZD3/TSC1/ST14/SMO/SFRP1/PRKACB/PKD2/NOTCH1/FOXA1/GLI2/CFL1/BMP7/ADM	26
GO:0051258	protein polymerization	44/2156	300/18866	0.049529	0.34959	0.315556	CDC42EP5/MTPN/JMY/ARL6/GBA2/CORO1B/BAIAP2L1/SSH3/TPPP3/EVL/SNX9/FBXO5/CLIP3/CYFIP1/CLASP2/TWF2/CDC42EP3/ARFGEF1/BAIAP2/CCL26/DNM1L/RANBP9/FCHSD2/PSTPIP1/WASL/GAS7/ZNF207/SPTAN1/CCL24/CCL11/RASA1/PRKCD/PAK3/HCK/FKBP4/FES/EPS8/DLG1/DCTN1/DBN1/CDKN1B/CASQ1/CAPG/ADD1	44
GO:0002712	regulation of B cell mediated immunity	11/2156	56/18866	0.0498309	0.349722	0.315675	ATAD5/TBX21/CD226/TNFSF13/TNFSF4/XCL1/PTPN6/IL10/FCGR2B/CR1/BCL6	11
GO:0002889	regulation of immunoglobulin mediated immune response	11/2156	56/18866	0.0498309	0.349722	0.315675	ATAD5/TBX21/CD226/TNFSF13/TNFSF4/XCL1/PTPN6/IL10/FCGR2B/CR1/BCL6	11
GO:0030071	regulation of mitotic metaphase/anaphase transition	11/2156	56/18866	0.0498309	0.349722	0.315675	UBE2DNL/GEN1/SPDL1/ANAPC5/FBXO5/ANAPC15/TRIP13/CDC23/ZNF207/DUSP1/CDC20	11
GO:0031529	ruffle organization	11/2156	56/18866	0.0498309	0.349722	0.315675	P2RY12/PLEKHA1/CORO1B/DEF8/EVL/ARHGEF26/FAM98A/CYFIP1/TACSTD2/EPS8/RHOG	11
GO:0035825	homologous recombination	11/2156	56/18866	0.0498309	0.349722	0.315675	RNF212/ANKRD31/MND1/FANCM/MLH3/RAD54B/DMC1/TRIP13/ZNF711/RAD51D/ERCC4	11
hsa04380	Osteoclast differentiation	34/969	128/8102	4.22199e-06	0.00135948	0.00124438	353514/140885/79168/27035/11027/11024/11006/10990/10326/9103/9021/9020/7132/7046/6772/6688/5971/5608/5603/5599/5595/5293/4792/4773/4689/3726/3690/3554/3551/3458/2534/2355/2213/2209	34
hsa04931	Insulin resistance	28/969	108/8102	4.72291e-05	0.00760388	0.00696008	200186/79660/28965/10999/9021/7376/7132/6720/6199/6198/6196/6195/5836/5728/5599/5590/5588/5580/5565/5564/5563/5562/5506/5499/5293/4792/3551/183	28
hsa04068	FoxO signaling pathway	31/969	131/8102	0.000123653	0.0117012	0.0107104	114907/51701/23411/10018/9456/9454/8698/8471/7046/6654/6648/5728/5603/5599/5595/5565/5564/5563/5562/5293/4616/4089/3586/3551/3479/1901/1454/1030/1027/604/356	31
hsa04658	Th1 and Th2 cell differentiation	24/969	92/8102	0.000145356	0.0117012	0.0107104	30009/6775/6772/5603/5599/5595/5588/4851/4792/4775/4773/4094/3718/3595/3593/3566/3560/3551/3458/3117/3113/2625/919/864	24
hsa04910	Insulin signaling pathway	30/969	137/8102	0.00065469	0.042162	0.0385923	122809/79660/51806/10211/9021/8471/7248/6720/6654/6199/6198/5836/5599/5595/5590/5577/5567/5565/5564/5563/5562/5506/5499/5293/5140/3551/3101/2319/868/31	30
hsa04062	Chemokine signaling pathway	37/969	192/8102	0.00206053	0.104403	0.0955635	729230/146850/56477/10344/7409/6772/6654/6375/6374/6369/6368/6356/6352/6351/5908/5906/5595/5590/5580/5567/5473/5293/5197/4792/3718/3627/3551/3055/2931/2870/2790/2788/2787/2783/2771/1524/113	37
hsa04660	T cell receptor signaling pathway	23/969	104/8102	0.00233753	0.104403	0.0955635	10125/9402/9020/8915/7409/6654/5777/5603/5599/5595/5588/5293/5063/4792/4775/4773/3586/3551/3458/2534/1739/919/868	23
hsa04210	Apoptosis	28/969	136/8102	0.00259387	0.104403	0.0955635	27429/10018/9020/8739/7846/7157/7132/6709/5783/5599/5595/5551/5293/4792/4616/4170/4001/3551/3002/1649/1519/1509/841/840/637/597/356/331	28
hsa04659	Th17 cell differentiation	23/969	107/8102	0.00343186	0.122784	0.112388	30009/7046/6772/6095/5603/5599/5595/5588/4792/4775/4773/4089/3718/3572/3566/3560/3554/3551/3458/3117/3113/2625/919	23
hsa04061	Viral protein interaction with cytokine and cytokine receptor	21/969	100/8102	0.00667622	0.195414	0.178868	729230/57007/56477/29949/10344/8793/7132/6375/6374/6369/6368/6356/6352/6351/5473/5197/3627/3586/3572/3560/1524	21
hsa04662	B cell receptor signaling pathway	18/969	82/8102	0.00722539	0.195414	0.178868	353514/79168/11027/11024/11006/10990/8915/7409/6654/5777/5595/5293/4792/4775/4773/3551/2213/973	18
hsa05235	PD-L1 expression and PD-1 checkpoint pathway in cancer	19/969	89/8102	0.00801786	0.195414	0.178868	27436/10125/7097/6772/6199/6198/5777/5728/5608/5603/5595/5588/5293/4792/4775/4773/3551/3458/919	19
hsa04710	Circadian rhythm	9/969	31/8102	0.00843693	0.195414	0.178868	9978/8945/6095/5565/5564/5563/5562/1454/1407	9
hsa05321	Inflammatory bowel disease	15/969	65/8102	0.00849624	0.195414	0.178868	30009/7100/7097/6775/6772/6095/4094/3595/3593/3586/3566/3458/3117/3113/2625	15
hsa05202	Transcriptional misregulation in cancer	34/969	192/8102	0.0116513	0.250115	0.228938	84444/64919/51384/30012/8938/8148/8091/7704/7157/7030/6688/4616/4318/4211/4149/4094/3560/3479/3398/3002/2892/2530/2209/2130/1991/1670/1649/1027/1025/929/905/604/597/466	34
hsa04213	Longevity regulating pathway - multiple species	14/969	62/8102	0.013095	0.252911	0.231497	23411/8471/6648/6199/6198/5567/5565/5564/5563/5562/5293/3479/3310/113	14
hsa05152	Tuberculosis	32/969	180/8102	0.0133524	0.252911	0.231497	51806/51606/10332/9114/9103/8915/7879/7132/7097/6772/5994/5603/5599/5595/4046/3687/3593/3586/3458/3439/3117/3113/2213/2209/1509/1378/929/841/820/637/537/533	32
hsa04120	Ubiquitin mediated proteolysis	26/969	140/8102	0.0142616	0.255124	0.233523	118424/92912/64750/55958/55236/55120/55070/51465/51433/26272/26091/23221/11059/10477/9978/9886/9021/8945/8925/8697/7329/7317/4734/991/868/331	26
hsa04060	Cytokine-cytokine receptor interaction	48/969	295/8102	0.01539	0.260821	0.238737	729230/284340/282616/246778/115650/84957/57007/56832/56477/55540/29949/10344/8793/8741/7293/7292/7132/7046/6375/6374/6369/6368/6356/6352/6351/5473/5197/3627/3625/3623/3600/3595/3593/3586/3572/3566/3560/3557/3554/3458/3439/1524/1271/970/659/655/356/94	48
hsa04930	Type II diabetes mellitus	11/969	46/8102	0.0174133	0.276604	0.253184	122809/9021/8471/5599/5595/5590/5580/5315/5293/3551/3101	11
hsa04390	Hippo signaling pathway	28/969	157/8102	0.0189788	0.276604	0.253184	92597/64398/60485/51384/10971/9231/8945/8323/7976/7484/7475/7046/7003/6934/5590/5520/5499/4092/4089/3993/3398/3397/2736/1739/1499/1454/659/655	28
hsa04371	Apelin signaling pathway	25/969	137/8102	0.0197275	0.276604	0.253184	146850/51806/10014/9759/7046/7019/6199/6198/5595/5567/5565/5564/5563/5562/5346/5140/4638/4089/2790/2788/2787/2783/2771/113/59	25
hsa04625	C-type lectin receptor signaling pathway	20/969	104/8102	0.020602	0.276604	0.253184	51806/10332/9020/8915/6772/5971/5603/5599/5595/5580/5293/4792/4775/4773/4046/3593/3586/3551/868/841	20
hsa04611	Platelet activation	23/969	124/8102	0.0206164	0.276604	0.253184	146850/64805/51206/10125/8773/5908/5906/5603/5595/5590/5567/5499/5293/5028/4638/3690/2814/2771/2534/2149/2147/1277/113	23
hsa04668	TNF signaling pathway	21/969	112/8102	0.0234233	0.290088	0.265527	11035/10059/9252/9021/9020/7132/6374/6352/5608/5603/5599/5595/5293/4792/4318/3726/3627/3600/3551/841/840	21
hsa05145	Toxoplasmosis	21/969	112/8102	0.0234233	0.290088	0.265527	146850/23643/7132/7097/6772/5608/5603/5599/5595/4792/3593/3586/3551/3458/3310/3117/3113/2771/841/331/240	21
hsa04150	mTOR signaling pathway	27/969	155/8102	0.0276915	0.324396	0.29693	153129/92335/79726/57600/51606/51384/23175/9663/8323/7976/7484/7475/7248/7132/6654/6199/6198/6196/6195/5728/5595/5563/5562/5293/3551/3479/534	27
hsa04350	TGF-beta signaling pathway	18/969	94/8102	0.0282083	0.324396	0.29693	64750/9978/9241/7046/6199/6198/5933/5595/4681/4092/4089/3625/3458/3398/3397/1030/659/655	18
hsa04215	Apoptosis - multiple species	8/969	32/8102	0.0310974	0.326126	0.298513	27429/10018/7132/5599/841/840/637/331	8
hsa04550	Signaling pathways regulating pluripotency of stem cells	25/969	143/8102	0.0319308	0.326126	0.298513	84108/64211/56916/51384/8323/7976/7484/7475/6926/5978/5603/5595/5462/5293/4211/4089/3718/3625/3572/3479/3398/3397/1749/1499/659	25
hsa05142	Chagas disease	19/969	102/8102	0.031977	0.326126	0.298513	7132/7097/7046/6352/5603/5599/5595/5520/5293/4792/3593/3586/3551/3458/2771/2769/919/841/356	19
hsa04623	Cytosolic DNA-sensing pathway	13/969	63/8102	0.0332169	0.326126	0.298513	57506/11035/10621/9533/6352/6351/5441/5440/5435/4792/3627/3551/3439	13
hsa05134	Legionellosis	12/969	57/8102	0.0346186	0.326126	0.298513	81876/58484/7100/7097/4792/3593/3310/1378/1195/929/841/840	12
hsa05168	Herpes simplex virus 1 infection	73/969	498/8102	0.035127	0.326126	0.298513	728927/440515/390927/342892/284323/199704/170959/163131/163081/163051/163049/162967/162966/148103/147694/146540/126231/126068/92595/92285/91661/91120/90594/90333/84924/84914/79862/65251/57786/57506/57343/56242/55900/55769/29915/27153/22835/10795/9831/9021/8892/7772/7767/7738/7728/7644/7574/7562/7248/7157/7132/7098/7097/6772/6732/6432/6429/6428/6352/5499/5293/4792/3690/3593/3551/3458/3439/3117/311…	73
hsa05120	Epithelial cell signaling in Helicobacter pylori infection	14/969	70/8102	0.0354485	0.326126	0.298513	51606/9114/9020/8992/6352/5803/5603/5599/4792/3551/1445/537/534/533	14
hsa05140	Leishmaniasis	15/969	77/8102	0.0372823	0.332481	0.30433	9103/7097/6772/5777/5603/5595/4792/4689/3593/3586/3458/3117/3113/2209/1378	15
hsa04620	Toll-like receptor signaling pathway	19/969	104/8102	0.0382043	0.332481	0.30433	23643/7100/7098/7097/6772/6352/6351/5608/5603/5599/5595/5293/4792/3627/3593/3551/3439/929/841	19
hsa04071	Sphingolipid signaling pathway	21/969	119/8102	0.0425352	0.345112	0.315892	81537/55012/8698/7157/7132/5728/5603/5599/5595/5590/5527/5523/5520/5338/5293/4985/2771/2534/1901/1509/637	21
hsa04722	Neurotrophin signaling pathway	21/969	119/8102	0.0425352	0.345112	0.315892	51806/10818/10019/9252/7157/6654/6196/6195/5908/5906/5664/5603/5599/5595/5580/5293/4792/4145/3551/396/356	21
hsa05166	Human T-cell leukemia virus 1 infection	35/969	219/8102	0.043722	0.345112	0.315892	200186/115650/51433/9020/8829/8697/7514/7419/7157/7132/7046/6688/5971/5728/5599/5595/5567/5293/4792/4775/4773/4089/3718/3600/3560/3554/3551/3117/3113/1739/1030/991/706/331/113	35
hsa04978	Mineral absorption	12/969	59/8102	0.0439429	0.345112	0.315892	645745/55630/54822/7779/4502/4501/4496/4495/4494/4493/481/475	12
hsa05161	Hepatitis B	27/969	162/8102	0.0453124	0.347395	0.317981	57506/10971/7419/7157/7098/7097/7046/6775/6772/6654/5608/5603/5599/5595/5293/4792/4775/4773/4318/4089/3718/3551/3439/841/637/537/356	27
DOID:0050338	primary bacterial infectious disease	55/1054	238/8007	1.45377e-05	0.0122116	0.0111864	IL27/DERL1/ARAP3/MAVS/NPDC1/GHRL/PTPN22/LY96/FLOT1/BCL2L11/NCR1/SOCS3/TP53/TNFRSF1A/TLR5/TLR2/SLC22A4/CCL11/CCL5/CCL4/PRF1/PLAUR/ABCB1/P2RY1/MMP9/MEFV/MCL1/MAF/SH2D1A/ITGAX/CXCL10/IL12B/IL10/IL1RN/IGF1/IFNG/IFNA1/SP110/HP/HMGB1/GZMA/GSTM1/FCGR1A/CTSE/CR1/CD38/CD14/CD247/CBLB/CAMP/CALCA/BCL2A1/FASLG/ALOX5/ADA	55
DOID:104	bacterial infectious disease	59/1054	271/8007	4.72507e-05	0.0198453	0.0181791	IL27/DERL1/ARAP3/MAVS/NPDC1/GHRL/PTPN22/LY96/FLOT1/BCL2L11/NCR1/SOCS3/TP53/TNFRSF1A/TLR5/TLR2/STAT1/SLC22A4/CCL11/CCL5/CCL4/MAPK3/PRF1/PLAUR/ABCB1/P2RY1/MUC1/MMP9/MEFV/MCL1/MAF/SH2D1A/ITGAX/CXCL10/IL12B/IL10/IL1RN/IGF1/IFNG/IFNA1/SP110/HP/HMGB1/GZMA/GSTM1/FPR2/FCGR1A/CTSE/CR1/CD38/CD14/CD247/CBLB/CAMP/CALCA/BCL2A1/FASLG/ALOX5/ADA	59
DOID:2841	asthma	34/1054	134/8007	9.16843e-05	0.0256716	0.0235162	DPP10/CCL28/PDE11A/TBX21/TLR2/SOD2/SLPI/SELPLG/XCL1/CCL24/CCL11/CCL5/RNASE2/MYLK/MMP9/MAF/ITGB3/INPP4A/CXCL10/INHA/IL12B/IL10/IL4R/IL1RN/IFNG/IFNA1/FYN/CD14/CAMP/CALCA/BMPR2/ADRB2/ADAM8/ADA	34
DOID:1176	bronchial disease	37/1054	153/8007	0.000135211	0.0283943	0.0260103	DPP10/CCL28/PDE11A/TBX21/TLR2/SOD2/SLPI/SELPLG/XCL1/CCL24/CCL11/CCL5/SCNN1G/S100A9/RNASE2/SERPINA1/MYLK/MMP9/MAF/ITGB3/INPP4A/CXCL10/INHA/IL12B/IL10/IL4R/IL1RN/IFNG/IFNA1/FYN/CD14/CAMP/CALCA/BMPR2/ADRB2/ADAM8/ADA	37
DOID:11612	polycystic ovary syndrome	38/1054	166/8007	0.000365969	0.0614828	0.0563207	FBN3/GHRL/LPIN1/MCF2L2/SOCS3/MGAM/AKR1C3/IRS4/NRIP1/TGFBR3/TCF7L2/SOS1/SLC5A3/RASA1/PTEN/PRKAR2B/PRKAA2/PLIN1/PLAUR/PDE8A/MMP9/MC4R/ITGB3/INHBB/INHA/IL10/IL6ST/IL1RN/IGF1/GSTM1/F5/CCK/STS/AQP9/APOC1/AGT/ADRB2/ADM	38
DOID:399	tuberculosis	36/1054	156/8007	0.000439653	0.0615514	0.0563836	IL27/PTPN22/LY96/NCR1/SOCS3/TP53/TLR2/SLC22A4/CCL5/CCL4/PRF1/P2RY1/MMP9/MCL1/MAF/SH2D1A/ITGAX/CXCL10/IL12B/IL10/IFNG/IFNA1/SP110/HP/GZMA/GSTM1/FCGR1A/CR1/CD14/CD247/CAMP/CALCA/BCL2A1/FASLG/ALOX5/ADA	36
DOID:0060050	autoimmune disease of blood	6/1054	10/8007	0.00067148	0.0745147	0.0682585	SIRPA/PTPN6/IL10/IL1RN/CR1/CD59	6
DOID:1508	candidiasis	8/1054	17/8007	0.000709664	0.0745147	0.0682585	PTPN22/TLR3/TLR2/STAT1/SLPI/CXCL10/IL10/IFNG	8
DOID:1485	cystic fibrosis	32/1054	138/8007	0.000820051	0.0765381	0.070112	DNAJC5/GOPC/CLCA4/TOM1/TNFRSF1A/TLR5/TLR2/TCF7L2/STAT1/SLPI/CCL4/SCNN1G/PRKAA2/PI3/SERPINA1/ABCB1/MUC1/ND4/MMP9/IL10/IL1RN/IGF1/IFNG/ELANE/CSK/COL1A1/CEACAM3/ENTPD3/ENTPD1/CAMP/ARSB/ADRB2	32
DOID:3393	coronary artery disease	66/1054	348/8007	0.00113469	0.0872506	0.0799251	CCR2/APOA5/CNDP1/TUBB1/P2RY12/GHRL/GP6/FGF21/SH2B3/CD163/TNFSF4/TP53/TNNT2/TLR2/TFAM/TCF7L2/SOD2/SLC6A4/SELPLG/CCL11/S100A9/MAPK3/PRF1/PLAUR/PI3/SERPINB2/P2RY2/NPC1/NFKBIL1/MTR/MMP9/MGP/MEFV/ITGB3/INSIG1/CXCL10/IL15/IL12B/IL10/IL6ST/IL1RN/IGF1/IFNG/HP/GZMB/GSTM1/FCAR/F5/F2R/F2/ELANE/CYP2J2/CTSD/CDKN2B/CDKN1C/CD14/CALCA/SERPINC1/APOC1/AMPD1/ALOX5/AGT/ADRB2/ADM/ADD1/ADAM8	66
DOID:3369	peripheral primitive neuroectodermal tumor	9/1054	22/8007	0.00114257	0.0872506	0.0799251	KCMF1/PDGFC/SOD2/PLD2/IGF1/ID2/EWSR1/CCK/CASP8	9
DOID:2723	dermatitis	39/1054	189/8007	0.00250231	0.138375	0.126757	COL6A5/BCL11B/CCL28/IL19/CCL26/VIP/TLR2/SLC6A4/SELPLG/CCL24/CCL23/CCL11/CCL5/S100A11/RNASE2/PTGDR/PLAUR/PDYN/MYO9B/MMP9/ITGB3/CXCL10/IL15/IL12RB2/IL12B/IL10/IL6ST/IL4R/IL1RN/IFNG/GSTM1/FPR2/CX3CR1/CTSE/CAMP/CALCA/BCL2A1/APOC1/ALDH1A1	39
DOID:866	vein disease	12/1054	38/8007	0.00256948	0.138375	0.126757	TP53/CCL5/SERPINA1/MYH8/MMP9/MGP/INHBB/IGF1/GSTM1/F5/F2/FASLG	12
DOID:0060180	colitis	18/1054	69/8007	0.00285548	0.138375	0.126757	PROSER1/CCL26/SOCS3/SLC22A4/SLC6A4/CCL24/SCNN1G/PTPN2/MYO9B/MTR/MEFV/CXCL10/IL12B/IL1RN/IFNG/CDKN1B/CA2/ARHGDIA	18
DOID:8577	ulcerative colitis	18/1054	69/8007	0.00285548	0.138375	0.126757	PROSER1/CCL26/SOCS3/SLC22A4/SLC6A4/CCL24/SCNN1G/PTPN2/MYO9B/MTR/MEFV/CXCL10/IL12B/IL1RN/IFNG/CDKN1B/CA2/ARHGDIA	18
DOID:850	lung disease	87/1054	499/8007	0.00293287	0.138375	0.126757	CCR2/COL6A5/IL27/FBXO32/HPS4/DPP10/CCL28/PDE11A/TBX21/ADAMDEC1/SIRT1/SIRT2/HMGA2/TSC1/TP53/TNNT2/TLR5/TLR2/TGFBR3/TGFA/STAT1/SPARC/SOD2/SLPI/SLC6A4/SGCA/SELPLG/XCL1/CXCL5/CCL24/CCL11/CCL5/S100A9/RNASE2/RAP1A/PTEN/PRKCD/PLAUR/PIK3CD/PI3/SERPINA1/NFKBIA/MYLK/MUC1/MMP9/MAF/KCNQ1/ITGB3/IREB2/INPP4A/CXCL10/INHA/IL12B/IL10/IL6ST/IL4R/IL1RN/IKBKB/IGF1/IFNG/IFNA1/HSD11B2/HMGB1/HCK/GZMA/GSTM1/FYN/FOSL2/F2…	87
DOID:2043	hepatitis B	40/1054	197/8007	0.00301026	0.138375	0.126757	APOBEC3G/MAVS/KCTD9/SOCS3/MAP3K14/XPO1/TP53/TNFRSF1A/TLR3/TLR2/TIA1/TGFA/STAT1/SREBF1/CCL5/PTEN/MAPK8/MAPK3/PRF1/PLAUR/NPM1/NEDD4/MMP9/CXCL10/IL10/IL1R1/IFNG/IFNA1/HNF4A/HMGB1/HLA-DQA1/HLA-DPA1/GZMB/CTNNB1/CD59/CD14/BMP7/FASLG/ALOX5/AGT	40
DOID:74	hematopoietic system disease	83/1054	474/8007	0.0032181	0.138375	0.126757	ASXL1/SIRPA/TNFRSF13C/ACBD5/MASTL/USB1/FANCM/FANCI/FANCL/NT5C3A/TBX21/PTPN22/SH2B3/FCGR2C/SOCS3/TNFSF13/HMGA2/XPO1/VAV1/USP1/TNFRSF4/TNFSF4/TP53/TNNT2/TNFRSF1A/TLR2/TCN2/SPTAN1/ST3GAL4/XCL1/CCL11/CCL5/RPS24/RNASE2/PTPN6/PRF1/NPM1/NOTCH1/NFATC2/MUC1/MSN/MMP9/MEFV/SH2D1A/ITGB3/CXCL10/IL15/IL12B/IL10/IL4R/IL1RN/IGF1/IFNG/IFNA1/HMGB1/HLA-DQA1/GSTM1/GATA3/G6PD/FCGR2B/F5/F2R/F2/ERCC4/ELANE/DUSP1/CX3CR1…	83
DOID:2349	arteriosclerosis	65/1054	356/8007	0.00324792	0.138375	0.126757	CCR2/APOA5/PDGFD/P2RY12/PDGFC/GHRL/NOX1/SIRT1/HDAC5/CD163/SOCS3/PGLYRP1/ADAM15/TNFSF4/TP53/TNNT2/TNFRSF1A/TLR2/SOD2/SLC6A4/CCL23/CCL5/S100A12/S100A9/S100A8/RORA/PRKCZ/PLAUR/P2RY2/MMP9/MGP/KLRB1/KLK1/ITGB3/IL10/IL6ST/IL1RN/IGF1/IFNG/GRN/GAS6/FPR1/F5/F2/ELANE/ECE1/CYP27A1/CX3CR1/CNR1/CDKN2B/CDKN1C/CD59/CD14/CAPG/CAMP/CA2/TSPO/FASLG/APOC1/ALOX5/AGT/ADRB2/ADM/ADAM8/ACTA2	65
DOID:120	female reproductive organ cancer	80/1054	455/8007	0.00339254	0.138375	0.126757	RBM17/LIN28A/HPSE2/EIF5A2/PINX1/CHL1/CD226/IGF2BP3/IGF2BP1/SRA1/SOCS3/ST3GAL5/TSC22D1/HYAL2/TP53/TNFRSF1A/TGFA/SOD2/SLPI/SLC2A3/SRSF3/SDHC/SDHB/CCL11/S100A8/S100A6/RORA/RBM3/PTGER4/PTEN/MAPK3/PRKCZ/PRKAB1/PLSCR1/PLAUR/ABCB1/PGR/SERPINB2/NOTCH1/NFKBIA/MUC1/COX1/MMP9/MDM4/MCL1/SMAD7/SMAD4/TACSTD2/LNPEP/L1CAM/KLK1/ITGB3/CXCL10/INHA/IL15/IL10/IL6ST/IGF1/IFNG/ID1/HSD11B2/HLA-DQA1/GRN/SFN/F2R/DUSP1/CTN…	80
DOID:1564	fungal infectious disease	19/1054	76/8007	0.00371763	0.138375	0.126757	PTPN22/TNFRSF1A/TLR3/TLR2/STAT1/SOD2/SLPI/SELPLG/S100A8/PTEN/NOTCH1/MMP9/CXCL10/IL10/IL1R1/IFNG/IFNA1/CDKN2B/CALCA	19
DOID:5295	intestinal disease	33/1054	157/8007	0.00383739	0.138375	0.126757	STRADA/PROSER1/PDS5B/CCL26/SOCS3/VIP/TP53/SLC22A4/SLC6A4/CCL24/CCL5/SCNN1G/S100A12/S100A8/PTPN2/MYO9B/MYH11/MTR/MEFV/L1CAM/CXCL10/IL15/IL12B/IL10/IL1RN/IFNG/CTNNB1/CDKN1B/CALCA/CA2/BCL6/ARHGDIA/AQP9	33
DOID:2237	hepatitis	76/1054	431/8007	0.00393674	0.138375	0.126757	CCR2/IFNL2/PNPLA3/APOBEC3G/MAVS/KCTD9/GP6/SEPSECS/VPS4A/PTPN22/CLEC4M/SOCS3/MAP3K14/XPO1/TP53/TNFRSF1A/TLR3/TLR2/TIA1/TGFA/STAT1/SRPK1/SREBF1/SOD2/SFPQ/CCL5/CCL4/PTEN/MAPK8/MAPK3/PRKAB1/PRF1/PLAUR/SERPINA1/OPRD1/NPM1/NEDD4/MMP9/MCL1/MAF/KLRD1/KLRB1/CXCL10/IL12B/IL10/IL1RN/IL1R1/IGF1/IFNG/IFNA1/HNF4A/HMGB1/HLA-DQA1/HLA-DPA1/GZMB/GSTM1/FCN2/FCGR2B/FCAR/F2R/F2/DDX6/DBT/CYP2A6/CX3CR1/CTNNB1/CNR1/CDKN…	76
DOID:3326	purpura	18/1054	71/8007	0.00398747	0.138375	0.126757	PTPN22/FCGR2C/TNFSF13/TNFRSF4/TNFSF4/TLR2/PRF1/NOTCH1/MMP9/MEFV/ITGB3/IL1RN/IGF1/IFNG/FCGR2B/FASLG/AGT/ADM	18
DOID:16	integumentary system disease	70/1054	394/8007	0.00461119	0.138375	0.126757	COL6A5/BCL11B/CCL28/RBM28/MBTPS2/IL19/PTPN22/LPIN1/CCL26/TNFSF13/VIP/TSC1/TRPC1/TP53/TLR3/TLR2/ST14/SOD2/SLC6A4/SELPLG/CCL24/CCL23/CCL11/CCL5/S100A11/RNASE2/PTGDR/MAPK3/PPBP/PLIN1/PLEC/PLAUR/PDYN/MYO9B/MMP9/KLK1/ITGB3/CXCL10/IL15/IL12RB2/IL12B/IL10/IL6ST/IL4R/IL1RN/IGF1/IFNG/HLA-DQA1/GSTM1/GJA1/FPR2/FCGR1B/FCGR1A/F2R/CX3CR1/CTSE/CTNNB1/COL1A1/CDKN2B/CASP8/CAMP/CALCA/BCL2A1/ATOX1/FASLG/APP/APOC1/A…	70
DOID:1883	hepatitis C	45/1054	233/8007	0.00467141	0.138375	0.126757	CCR2/IFNL2/PNPLA3/MAVS/GP6/VPS4A/PTPN22/CLEC4M/SOCS3/TP53/TLR3/TLR2/STAT1/SRPK1/SREBF1/SOD2/CCL5/CCL4/MAPK3/PRKAB1/SERPINA1/MMP9/MCL1/MAF/KLRD1/KLRB1/CXCL10/IL12B/IL10/IL1RN/IGF1/IFNG/IFNA1/HLA-DQA1/FCN2/FCAR/F2R/DDX6/CX3CR1/CNR1/CDKN1B/CD14/CASP8/FASLG/APOC1	45
DOID:11123	Henoch-Schoenlein purpura	8/1054	22/8007	0.00509556	0.138375	0.126757	PTPN22/TNFRSF4/TNFSF4/MMP9/MEFV/IGF1/AGT/ADM	8
DOID:1557	hypersensitivity reaction type III disease	8/1054	22/8007	0.00509556	0.138375	0.126757	PTPN22/TNFRSF4/TNFSF4/MMP9/MEFV/IGF1/AGT/ADM	8
DOID:9809	hypersensitivity vasculitis	8/1054	22/8007	0.00509556	0.138375	0.126757	PTPN22/TNFRSF4/TNFSF4/MMP9/MEFV/IGF1/AGT/ADM	8
DOID:5844	myocardial infarction	52/1054	279/8007	0.00527342	0.138375	0.126757	CCR2/APOA5/TUBB1/P2RY12/GHRL/GP6/SH2B3/CD163/TNFSF4/TP53/TNNT2/TLR2/TFAM/SLC6A4/CCL11/S100A9/MAPK3/PRF1/PLAUR/PI3/SERPINB2/P2RY2/NFKBIL1/MMP9/MEFV/ITGB3/IL12B/IL10/IL6ST/IL1RN/IGF1/IFNG/HP/GZMB/GSTM1/FCAR/F5/F2R/F2/ELANE/CYP2J2/CTSD/CDKN1C/CD14/CALCA/SERPINC1/ALOX5/AGT/ADRB2/ADM/ADD1/ADAM8	52
DOID:1936	atherosclerosis	62/1054	344/8007	0.00538788	0.138375	0.126757	CCR2/APOA5/PDGFD/P2RY12/PDGFC/GHRL/NOX1/SIRT1/HDAC5/CD163/SOCS3/PGLYRP1/ADAM15/TNFSF4/TP53/TNNT2/TNFRSF1A/TLR2/SOD2/SLC6A4/CCL23/CCL5/S100A12/S100A9/S100A8/RORA/PRKCZ/PLAUR/P2RY2/MMP9/MGP/ITGB3/IL10/IL6ST/IL1RN/IGF1/GRN/GAS6/FPR1/F5/F2/ELANE/ECE1/CYP27A1/CX3CR1/CNR1/CDKN2B/CDKN1C/CD59/CD14/CAPG/CAMP/CA2/TSPO/FASLG/APOC1/ALOX5/AGT/ADRB2/ADM/ADAM8/ACTA2	62
DOID:0050589	inflammatory bowel disease	21/1054	90/8007	0.00564401	0.138375	0.126757	PROSER1/CCL26/SOCS3/SLC22A4/SLC6A4/CCL24/CCL5/SCNN1G/S100A12/PTPN2/MYO9B/MTR/MEFV/CXCL10/IL12B/IL10/IL1RN/IFNG/CDKN1B/CA2/ARHGDIA	21
DOID:2348	arteriosclerotic cardiovascular disease	62/1054	345/8007	0.00575373	0.138375	0.126757	CCR2/APOA5/PDGFD/P2RY12/PDGFC/GHRL/NOX1/SIRT1/HDAC5/CD163/SOCS3/PGLYRP1/ADAM15/TNFSF4/TP53/TNNT2/TNFRSF1A/TLR2/SOD2/SLC6A4/CCL23/CCL5/S100A12/S100A9/S100A8/RORA/PRKCZ/PLAUR/P2RY2/MMP9/MGP/ITGB3/IL10/IL6ST/IL1RN/IGF1/GRN/GAS6/FPR1/F5/F2/ELANE/ECE1/CYP27A1/CX3CR1/CNR1/CDKN2B/CDKN1C/CD59/CD14/CAPG/CAMP/CA2/TSPO/FASLG/APOC1/ALOX5/AGT/ADRB2/ADM/ADAM8/ACTA2	62
DOID:3275	thymoma	9/1054	27/8007	0.00584314	0.138375	0.126757	ZBTB7B/PTPN22/VNN2/PTEN/NOTCH1/MMP9/IL12B/RUNX3/XIAP	9
DOID:9415	allergic asthma	14/1054	52/8007	0.00597664	0.138375	0.126757	PDE11A/TBX21/TLR2/SLPI/SELPLG/XCL1/RNASE2/MMP9/IL12B/IL10/IL4R/FYN/CD14/CALCA	14
DOID:9563	bronchiectasis	6/1054	14/8007	0.00600788	0.138375	0.126757	TLR2/SCNN1G/SERPINA1/MMP9/IFNG/ADRB2	6
DOID:1247	blood coagulation disease	36/1054	180/8007	0.00609511	0.138375	0.126757	ASXL1/ACBD5/MASTL/PTPN22/FCGR2C/TNFSF13/TNFRSF4/TNFSF4/TLR2/ST3GAL4/CCL5/PRF1/NOTCH1/MMP9/MEFV/ITGB3/CXCL10/IL1RN/IGF1/IFNG/IFNA1/HMGB1/FCGR2B/F5/F2R/F2/ELANE/CTNNB1/CR1/CDKN1C/KRIT1/BCR/SERPINC1/FASLG/AGT/ADM	36
DOID:2320	obstructive lung disease	56/1054	308/8007	0.0066141	0.146206	0.133931	COL6A5/IL27/FBXO32/DPP10/CCL28/PDE11A/TBX21/SIRT1/SIRT2/TNNT2/TLR2/TGFBR3/STAT1/SOD2/SLPI/SLC6A4/SELPLG/XCL1/CCL24/CCL11/CCL5/RNASE2/RAP1A/PTEN/PLAUR/PIK3CD/PI3/SERPINA1/MYLK/MMP9/MAF/ITGB3/IREB2/INPP4A/CXCL10/INHA/IL12B/IL10/IL4R/IL1RN/IFNG/IFNA1/HCK/GZMA/GSTM1/FYN/CX3CR1/COL1A1/CD14/CAMP/CALCA/BMPR2/ADRB2/ADM/ADAM8/ADA	56
DOID:13141	uveitis	9/1054	28/8007	0.00762557	0.156183	0.14307	TRIB2/PTPN22/TLR2/SOD2/SERPINA1/IL6ST/IFNG/HLA-DQA1/ADM	9
DOID:9074	systemic lupus erythematosus	19/1054	81/8007	0.00776521	0.156183	0.14307	KIR2DS2/P2RY12/SOD2/CCL5/SERPINB2/MYO9B/MTR/MMP9/MAN2A1/ITGB3/IL10/IL4R/IL1RN/IFNG/IFNA1/CD247/CALCA/FASLG/ADA	19
DOID:2213	hemorrhagic disease	31/1054	152/8007	0.00784896	0.156183	0.14307	ASXL1/ACBD5/MASTL/PTPN22/FCGR2C/TNFSF13/TNFRSF4/TNFSF4/TLR2/ST3GAL4/CCL5/PRF1/NOTCH1/MMP9/MEFV/ITGB3/CXCL10/IL1RN/IGF1/IFNG/IFNA1/FCGR2B/F5/F2R/CTNNB1/CDKN1C/KRIT1/BCR/FASLG/AGT/ADM	31
DOID:3310	atopic dermatitis	31/1054	152/8007	0.00784896	0.156183	0.14307	COL6A5/BCL11B/CCL28/CCL26/VIP/TLR2/SLC6A4/CCL24/CCL23/CCL11/CCL5/S100A11/RNASE2/PTGDR/PLAUR/PDYN/CXCL10/IL15/IL12RB2/IL12B/IL10/IL4R/IFNG/GSTM1/CX3CR1/CTSE/CAMP/CALCA/BCL2A1/APOC1/ALDH1A1	31
DOID:865	vasculitis	26/1054	122/8007	0.00799511	0.156183	0.14307	PTPN22/CD226/TXK/TNFRSF4/TNFRSF1A/STAT4/SOD2/XCL1/CXCL5/SAG/S100A9/SERPINA1/NFKBIA/MMP9/MEFV/KLRD1/ITGB3/IL15/IL12B/IL10/IFNG/GZMB/GSTM1/F5/F2/CX3CR1	26
DOID:2394	ovarian cancer	56/1054	312/8007	0.00863902	0.164927	0.151079	RBM17/LIN28A/EIF5A2/PINX1/CHL1/IGF2BP1/SRA1/ST3GAL5/TSC22D1/HYAL2/TP53/TNFRSF1A/TGFA/SLC2A3/SRSF3/CCL11/S100A6/RBM3/PTGER4/PTEN/MAPK3/PRKCZ/PRKAB1/PLSCR1/PLAUR/ABCB1/NOTCH1/NFKBIA/MMP9/MDM4/MCL1/TACSTD2/L1CAM/KLK1/ITGB3/IL15/IL10/IGF1/ID1/HLA-DQA1/GRN/SFN/F2R/DUSP1/CTNNB1/CFL1/CDKN1B/RUNX3/CAPG/CAMP/BMPR2/RHOC/FASLG/XIAP/ALDH1A1/ACTN4	56
DOID:1532	pleural disease	7/1054	20/8007	0.0109676	0.200277	0.183462	SMC2/TP53/TLR2/MMP9/CD1A/FASLG/ADA	7
DOID:799	varicose veins	7/1054	20/8007	0.0109676	0.200277	0.183462	TP53/SERPINA1/MMP9/MGP/INHBB/GSTM1/FASLG	7
DOID:403	mouth disease	36/1054	188/8007	0.012163	0.217381	0.199129	CCR2/FAM20A/VPS4A/CKAP4/PDLIM7/TP53/TLR2/SPARC/SLPI/SLC6A4/SELPLG/CCL5/S100A8/ABCB1/MSN/MMP9/MEFV/IL15/IL12RB2/IL12B/IL10/IL1RN/IFNG/GSTM1/FPR1/FCGR2B/ELANE/COL1A1/CDKN2B/CD14/CD1A/CASP7/CAMP/ALPL/AGT/ADM	36
DOID:612	primary immunodeficiency disease	37/1054	196/8007	0.0138852	0.234903	0.21518	CCR2/TNFRSF13C/APOBEC3G/NOX1/LILRB4/KLRG1/CD163/XPO1/VAV1/TP53/TLR2/TCF7L2/STAT1/SLC6A4/CCL5/RFXAP/PRF1/PLAUR/PIK3CD/SERPINA1/ABCB1/NCF4/SH2D1A/JAK3/IL15/IL10/IFNG/SP110/GLS/FKBP4/CX3CR1/CDK9/CD70/CASP8/FASLG/XIAP/ADA	37
DOID:10534	stomach cancer	49/1054	274/8007	0.0143614	0.234903	0.21518	HPSE2/KCMF1/PRMT5/ST3GAL6/NET1/PDCD5/BTRC/TP53/TGFA/SOD2/HLTF/SLPI/SFRP1/CXCL5/CCL5/CCL4/S100A11/S100A8/S100A6/RPS27/REG1A/PTPRZ1/PTEN/MAPK3/PLAUR/MUC1/MMP9/MCL1/SMAD7/SMAD4/ITGB3/INSIG1/IL12B/IL10/IL1RN/ID1/F2R/CYP2A6/CTNNB1/CDKN1B/CD247/RUNX3/CASP7/BID/BCL6/ATOH1/ASPH/RHOC/FASLG	49
DOID:5157	benign pleural mesothelioma	11/1054	41/8007	0.0144526	0.234903	0.21518	TUSC2/ACTR1A/TP53/SOD2/MAPK3/PLAUR/PKM/MMP9/MCL1/GSTM1/CDKN2B	11
DOID:10113	trypanosomiasis	7/1054	21/8007	0.0146223	0.234903	0.21518	PTPN22/TLR2/CXCL10/IL15/IL10/IFNG/HP	7
DOID:987	alopecia	13/1054	52/8007	0.0150431	0.234903	0.21518	RBM28/MBTPS2/PTPN22/TNFSF13/IL6ST/IL1RN/IGF1/IFNG/HLA-DQA1/FCGR1B/FCGR1A/CTNNB1/FASLG	13
DOID:5158	pleural cancer	10/1054	36/8007	0.0151009	0.234903	0.21518	TUSC2/ACTR1A/TP53/SOD2/MAPK3/PLAUR/PKM/MMP9/MCL1/CDKN2B	10
DOID:7474	malignant pleural mesothelioma	10/1054	36/8007	0.0151009	0.234903	0.21518	TUSC2/ACTR1A/TP53/SOD2/MAPK3/PLAUR/PKM/MMP9/MCL1/CDKN2B	10
DOID:12894	Sjogren's syndrome	16/1054	69/8007	0.0154899	0.236574	0.216711	TNFSF13/TLR3/STAT4/STAT1/SPTAN1/RBBP4/NFKBIL1/NFKBIA/MUC1/IL10/IFNG/IFNA1/HMGB1/CD70/CASP8/FASLG	16
DOID:1602	lymphadenitis	14/1054	58/8007	0.0161601	0.238149	0.218154	TNFRSF13C/SOCS3/TNFSF13/PRRC2A/S100A12/S100A9/S100A8/PRF1/MMP9/MEFV/IL10/HMGB1/GZMB/ADM	14
DOID:9942	lymph node disease	14/1054	58/8007	0.0161601	0.238149	0.218154	TNFRSF13C/SOCS3/TNFSF13/PRRC2A/S100A12/S100A9/S100A8/PRF1/MMP9/MEFV/IL10/HMGB1/GZMB/ADM	14
DOID:8857	lupus erythematosus	19/1054	87/8007	0.016685	0.241645	0.221357	KIR2DS2/P2RY12/SOD2/CCL5/SERPINB2/MYO9B/MTR/MMP9/MAN2A1/ITGB3/IL10/IL4R/IL1RN/IFNG/IFNA1/CD247/CALCA/FASLG/ADA	19
DOID:11077	brucellosis	11/1054	42/8007	0.0173197	0.244818	0.224263	GHRL/PTPN22/TNFRSF1A/TLR2/ABCB1/MEFV/IL10/IL1RN/IFNG/CD14/ADA	11
DOID:1273	respiratory syncytial virus infectious disease	6/1054	17/8007	0.017487	0.244818	0.224263	TNFRSF10D/CCL5/MMP9/IFNG/GZMB/GZMA	6
DOID:8398	osteoarthritis	35/1054	187/8007	0.0185516	0.249104	0.228189	SMURF2/SIRT1/ADAM15/UNC5C/TIA1/TGFBR3/SOD2/TRAPPC2/CCL11/CCL5/S100A11/PTGER4/HTRA1/MAPK3/PRKCZ/PRKCD/NOTCH1/MMP9/MAF/IL12B/IL10/IL4R/IL1RN/IL1R1/IKBKB/HMGB1/FPR2/LPAR1/COL1A1/CNR1/CD247/CALCA/BMP7/FASLG/ADAM8	35
DOID:4535	hypotrichosis	14/1054	59/8007	0.0187027	0.249104	0.228189	RBM28/MBTPS2/PTPN22/TNFSF13/ST14/IL6ST/IL1RN/IGF1/IFNG/HLA-DQA1/FCGR1B/FCGR1A/CTNNB1/FASLG	14
DOID:1781	thyroid cancer	39/1054	213/8007	0.0189444	0.249104	0.228189	TP53INP1/NAA15/THADA/ARPP19/GRAP2/DHRS3/CCDC6/TP53/TGFA/SOD2/SDHC/SDHB/S100A6/RPS6KB1/RBL1/RAP1B/RAP1A/PTPN6/PTEN/MAPK8/PLAUR/SERPINA1/P2RY2/P2RY1/NACA/MUC1/MT1G/MMP9/SMAD7/SMAD4/IL10/IGF1/ID1/GSTM1/CTNNB1/CDKN1C/CDKN1B/BCL6/XIAP	39
DOID:10159	osteonecrosis	8/1054	27/8007	0.0194414	0.249104	0.228189	TP53/SREBF1/ABCB1/F5/F2/CTNNB1/ANXA11/ANXA6	8
DOID:421	hair disease	15/1054	65/8007	0.0195403	0.249104	0.228189	RBM28/MBTPS2/PTPN22/TNFSF13/ST14/IL6ST/IL1RN/IGF1/IFNG/HLA-DQA1/FCGR1B/FCGR1A/CTNNB1/ATOX1/FASLG	15
DOID:2151	malignant ovarian surface epithelial-stromal neoplasm	50/1054	286/8007	0.0201656	0.249104	0.228189	RBM17/LIN28A/EIF5A2/PINX1/CHL1/IGF2BP1/SRA1/ST3GAL5/TSC22D1/HYAL2/TP53/TNFRSF1A/TGFA/SLC2A3/SRSF3/CCL11/S100A6/RBM3/PTGER4/PTEN/MAPK3/PRKCZ/PRKAB1/PLSCR1/ABCB1/NOTCH1/NFKBIA/MMP9/MDM4/MCL1/TACSTD2/KLK1/ITGB3/IL10/HLA-DQA1/GRN/SFN/F2R/DUSP1/CTNNB1/CFL1/CDKN1B/RUNX3/CAPG/BMPR2/RHOC/FASLG/XIAP/ALDH1A1/ACTN4	50
DOID:2152	ovary epithelial cancer	50/1054	286/8007	0.0201656	0.249104	0.228189	RBM17/LIN28A/EIF5A2/PINX1/CHL1/IGF2BP1/SRA1/ST3GAL5/TSC22D1/HYAL2/TP53/TNFRSF1A/TGFA/SLC2A3/SRSF3/CCL11/S100A6/RBM3/PTGER4/PTEN/MAPK3/PRKCZ/PRKAB1/PLSCR1/ABCB1/NOTCH1/NFKBIA/MMP9/MDM4/MCL1/TACSTD2/KLK1/ITGB3/IL10/HLA-DQA1/GRN/SFN/F2R/DUSP1/CTNNB1/CFL1/CDKN1B/RUNX3/CAPG/BMPR2/RHOC/FASLG/XIAP/ALDH1A1/ACTN4	50
DOID:4001	ovarian carcinoma	50/1054	286/8007	0.0201656	0.249104	0.228189	RBM17/LIN28A/EIF5A2/PINX1/CHL1/IGF2BP1/SRA1/ST3GAL5/TSC22D1/HYAL2/TP53/TNFRSF1A/TGFA/SLC2A3/SRSF3/CCL11/S100A6/RBM3/PTGER4/PTEN/MAPK3/PRKCZ/PRKAB1/PLSCR1/ABCB1/NOTCH1/NFKBIA/MMP9/MDM4/MCL1/TACSTD2/KLK1/ITGB3/IL10/HLA-DQA1/GRN/SFN/F2R/DUSP1/CTNNB1/CFL1/CDKN1B/RUNX3/CAPG/BMPR2/RHOC/FASLG/XIAP/ALDH1A1/ACTN4	50
DOID:8469	influenza	23/1054	113/8007	0.0205926	0.250693	0.229645	APOBEC3G/MAVS/VPS4A/CLEC4M/NCR1/SOCS3/RAB11A/UBE2I/TP53/TLR3/STAT1/ST3GAL4/CCL11/CCL5/MAPK8/CXCL10/IL10/IKBKB/IFNG/IFNA1/HMGB1/CDK9/ATP1B1	23
DOID:75	lymphatic system disease	21/1054	101/8007	0.020947	0.251364	0.23026	TNFRSF13C/CFC1/CD163/SOCS3/TNFSF13/PRRC2A/TP53/S100A12/S100A9/S100A8/PRF1/NPC1/MMP9/MEFV/ITGAX/IL10/IL1RN/HMGB1/GZMB/CASP8/ADM	21
DOID:783	end stage renal failure	10/1054	38/8007	0.0220223	0.260545	0.23867	CCL5/PKD2/KLK1/IL10/IL1RN/GSTM1/AGT/ADRA1D/ADD1/ADA	10
DOID:552	pneumonia	22/1054	108/8007	0.0229913	0.267117	0.24469	TP53/TLR5/SLPI/SERPINA1/MYLK/MUC1/MMP9/IL12B/IL10/IL6ST/IL4R/IL1RN/IKBKB/IFNG/HSD11B2/HMGB1/ELANE/CR1/COL1A1/CMA1/CD14/CALCA	22
DOID:3277	thymus cancer	9/1054	33/8007	0.0232774	0.267117	0.24469	ZBTB7B/PTPN22/VNN2/PTEN/NOTCH1/MMP9/IL12B/RUNX3/XIAP	9
DOID:9588	encephalitis	13/1054	55/8007	0.0236965	0.267117	0.24469	TBX21/CD163/ZNF175/TLR3/STAT1/NPM1/SH2D1A/IL6ST/IL1RN/IFNG/IFNA1/GRN/APP	13
DOID:11201	parathyroid gland disease	8/1054	28/8007	0.0241677	0.267117	0.24469	NLRP5/PTPN22/CTRC/KCNQ1/GATA3/COL1A1/CDKN1B/ADM	8
DOID:8552	chronic myeloid leukemia	8/1054	28/8007	0.0241677	0.267117	0.24469	BCL2L11/PDCD5/SOCS3/RPS6KB1/MUC1/MCL1/IFNA1/BCR	8
DOID:37	skin disease	59/1054	350/8007	0.0249473	0.272153	0.249303	COL6A5/BCL11B/CCL28/IL19/LPIN1/CCL26/VIP/TSC1/TRPC1/TP53/TLR3/TLR2/SOD2/SLC6A4/SELPLG/CCL24/CCL23/CCL11/CCL5/S100A11/RNASE2/PTGDR/MAPK3/PPBP/PLIN1/PLEC/PLAUR/PDYN/MYO9B/MMP9/KLK1/ITGB3/CXCL10/IL15/IL12RB2/IL12B/IL10/IL6ST/IL4R/IL1RN/IGF1/IFNG/GSTM1/GJA1/FPR2/F2R/CX3CR1/CTSE/COL1A1/CDKN2B/CASP8/CAMP/CALCA/BCL2A1/APP/APOC1/ALOX5/ALDH1A1/ADRB2	59
DOID:381	arthropathy	20/1054	97/8007	0.0259364	0.278954	0.255533	ANKH/NOG/TNFRSF1A/TLR5/SPARC/SOD2/SLPI/CCL4/NFKBIA/MMP9/MEFV/KIR2DS5/IL12B/IL10/IL1RN/IFNG/HGD/CD14/BMP7/ALPL	20
DOID:2473	opportunistic mycosis	10/1054	39/8007	0.0262349	0.278954	0.255533	PTPN22/TNFRSF1A/TLR3/TLR2/STAT1/SLPI/CXCL10/IL10/IL1R1/IFNG	10
DOID:0080014	chromosomal disease	26/1054	135/8007	0.0279916	0.291917	0.267408	APCDD1/KISS1R/WDR11/GHRL/CYFIP1/IGF2BP3/GNLY/TCN2/REST/RBM4/PROP1/PKNOX1/SERPINA1/SERPINB2/NACA/MTR/KCNJ15/JAK3/INHA/GRB7/GNRH1/GABRA5/F5/CAMP/CA2/APP	26
DOID:2945	severe acute respiratory syndrome	5/1054	14/8007	0.0281491	0.291917	0.267408	CLEC4M/CCL5/CXCL10/IL10/IFNG	5
DOID:12449	aplastic anemia	16/1054	74/8007	0.0290654	0.295065	0.270291	TBX21/XPO1/TP53/SPTAN1/RPS24/NFATC2/MSN/ITGB3/IL12B/IL10/IFNG/HLA-DQA1/GSTM1/GATA3/CD59/FASLG	16
DOID:13241	Behcet's disease	18/1054	86/8007	0.0291552	0.295065	0.270291	PTPN22/TXK/TNFRSF1A/STAT4/SOD2/SAG/NFKBIA/MMP9/MEFV/KLRD1/IL15/IL12B/IL10/IFNG/GZMB/GSTM1/F5/F2	18
DOID:12132	Wegener's granulomatosis	6/1054	19/8007	0.0304649	0.297564	0.27258	CD226/TNFRSF4/TNFRSF1A/XCL1/SERPINA1/IL10	6
DOID:2957	pulmonary tuberculosis	6/1054	19/8007	0.0304649	0.297564	0.27258	CCL5/CCL4/IL12B/IL10/IFNG/CD247	6
DOID:2986	IgA glomerulonephritis	6/1054	19/8007	0.0304649	0.297564	0.27258	XCL1/MMP9/MEFV/IL10/IFNG/IFNA1	6
DOID:2645	benign mesothelioma	13/1054	57/8007	0.0312237	0.30147	0.276159	TUSC2/ACTR1A/TP53/SOD2/MAPK3/PLAUR/PKM/MUC1/MMP9/MCL1/GSTM1/CDKN2B/XIAP	13
DOID:1091	tooth disease	30/1054	162/8007	0.0316287	0.30191	0.276562	CCR2/FAM20A/CKAP4/PDLIM7/TLR2/SPARC/SLC6A4/CCL5/S100A8/ABCB1/MSN/MMP9/IL15/IL12RB2/IL12B/IL10/IL1RN/IFNG/GSTM1/FPR1/FCGR2B/ELANE/COL1A1/CDKN2B/CD14/CASP7/CAMP/ALPL/AGT/ADM	30
DOID:9008	psoriatic arthritis	4/1054	10/8007	0.0325372	0.307093	0.281309	S100A12/S100A9/S100A8/IL4R	4
DOID:2916	hypersensitivity reaction type IV disease	18/1054	88/8007	0.0359226	0.335277	0.307128	CCR2/ADAMDEC1/TLR2/STAT1/CXCL5/S100A9/S100A8/NFKBIA/CXCL10/IL4R/IL1RN/IFNG/HLA-DQA1/CR1/COL1A1/CMA1/CD14/ANXA11	18
DOID:12140	Chagas disease	6/1054	20/8007	0.0388209	0.358346	0.32826	PTPN22/TLR2/IL15/IL10/IFNG/HP	6
DOID:4451	renal carcinoma	62/1054	380/8007	0.0399766	0.364453	0.333854	KLLN/ACKR3/HIF1AN/PBRM1/GHRL/SETD2/HTRA2/IGF2BP3/RBM14/BCL2L11/NOL3/NRP1/SLC4A4/AKR1C3/TP53/TLR3/TGFBR3/TFE3/STAT1/ST14/SOD2/ST3GAL4/SFRP1/SFPQ/SDHB/PTEN/PSMD9/MAPK3/PRKCZ/PRKCH/PRKCD/PLAUR/ABCB1/NOTCH1/MUC1/MT1G/MMP9/MAGEA4/SMAD4/LNPEP/L1CAM/JAK3/INHA/IL4R/IGFBP4/IGF1/HSD11B2/GSTM1/GNRH1/GAS6/FES/DUSP1/CDKN1B/CD70/CASP8/BMPR2/BMP7/FASLG/APOC1/ALOX5/AGT/ADM	62
DOID:4029	gastritis	14/1054	65/8007	0.0407202	0.364453	0.333854	TP53INP1/GHRL/TP53/TLR2/TGFA/SLPI/MUC1/MMP9/IL10/IL4R/IL1RN/FASLG/ALOX5/ADA	14
DOID:635	acquired immunodeficiency syndrome	15/1054	71/8007	0.040784	0.364453	0.333854	CCR2/TNFRSF13C/TP53/SLPI/CCL5/CCL4/MAPK8/PLAUR/CXCL10/IL12B/IL10/IFNG/G6PD/CDK9/FASLG	15
DOID:0050136	systemic mycosis	10/1054	42/8007	0.0422705	0.372549	0.34127	PTPN22/TNFRSF1A/TLR3/TLR2/STAT1/SLPI/CXCL10/IL10/IL1R1/IFNG	10
DOID:263	kidney cancer	70/1054	437/8007	0.0433068	0.372549	0.34127	KLLN/ACKR3/HIF1AN/PBRM1/GHRL/SETD2/HTRA2/IGF2BP3/RBM14/BASP1/BCL2L11/DMTF1/NOL3/NRP1/SLC4A4/AKR1C3/ZNF224/TP53/TLR3/TGFBR3/TFE3/STAT1/ST14/SOD2/HLTF/ST3GAL4/SFRP1/SFPQ/SDHB/RBM4/PTEN/PSMD9/MAPK3/PRKCZ/PRKCH/PRKCD/PLAUR/ABCB1/NOTCH1/MUC1/MT1G/MMP9/MAGEA4/SMAD4/LNPEP/L1CAM/JAK3/INHA/IL4R/IGFBP4/IGF1/HSD11B2/HNF4A/GSTM1/GNRH1/GAS6/FES/DUSP1/CTNNB1/CDKN2B/CDKN1B/CD70/CASP8/BMPR2/BMP7/FASLG/APOC1/ALOX…	70
DOID:11335	sarcoidosis	17/1054	84/8007	0.0445039	0.372549	0.34127	CCR2/ADAMDEC1/TLR2/STAT1/CXCL5/S100A9/S100A8/NFKBIA/CXCL10/IL4R/IFNG/HLA-DQA1/CR1/COL1A1/CMA1/CD14/ANXA11	17
DOID:13378	Kawasaki disease	12/1054	54/8007	0.0450206	0.372549	0.34127	TNFRSF13C/TNFSF13/PRRC2A/S100A12/S100A9/S100A8/PRF1/MMP9/IL10/HMGB1/GZMB/ADM	12
DOID:10747	lymphoid leukemia	15/1054	72/8007	0.0455018	0.372549	0.34127	MVP/TNFSF13/ZMYM2/TERF1/PTPN6/PTEN/NOTCH1/MUC1/MMP9/SMAD7/JAK3/IL2RB/FOSL2/CX3CR1/BCR	15
DOID:3083	chronic obstructive pulmonary disease	38/1054	220/8007	0.0458072	0.372549	0.34127	COL6A5/IL27/FBXO32/SIRT1/SIRT2/TNNT2/TLR2/TGFBR3/STAT1/SOD2/SLPI/SLC6A4/CCL11/CCL5/RAP1A/PTEN/PLAUR/PIK3CD/PI3/SERPINA1/MMP9/IREB2/CXCL10/IL12B/IL10/IL4R/IL1RN/IFNG/HCK/GZMA/GSTM1/CX3CR1/COL1A1/CD14/CAMP/ADRB2/ADM/ADA	38
DOID:2089	constipation	4/1054	11/8007	0.0459272	0.372549	0.34127	VIP/SLC6A4/S100A8/AQP9	4
DOID:4988	alcoholic pancreatitis	4/1054	11/8007	0.0459272	0.372549	0.34127	SOD2/IL10/IFNG/CD14	4
DOID:9779	bowel dysfunction	4/1054	11/8007	0.0459272	0.372549	0.34127	VIP/SLC6A4/S100A8/AQP9	4
DOID:986	alopecia areata	7/1054	26/8007	0.0461252	0.372549	0.34127	PTPN22/TNFSF13/IL1RN/IFNG/FCGR1B/FCGR1A/FASLG	7
DOID:654	overnutrition	53/1054	322/8007	0.047479	0.376384	0.344783	SLC27A4/NRXN3/SOCS3/PRRC2A/NR1H2/TNFRSF1A/TLR2/TCF7L2/SREBF1/SPARC/SOD2/SLC6A4/CXCL5/S100A9/S100A8/RORA/TAS2R38/MAPK8/PRKAA1/PLIN1/ABCB1/PGR/PCSK1/NPC1/MTR/MMP9/MC4R/MAF/ITGAX/INHBB/INHA/IL15/IL10/IL6ST/IL1RN/IGF1/HSD11B2/HP/GRN/GPER1/PRLHR/DUSP1/CYP2J2/CNR1/SERPINA6/CALCA/AQP9/APP/APOC1/AMPD1/AGT/ADRB2/ADM	53
DOID:1921	Klinefelter's syndrome	6/1054	21/8007	0.0485003	0.376384	0.344783	KISS1R/WDR11/PROP1/SERPINA1/GNRH1/F5	6
DOID:700	mitochondrial metabolism disease	6/1054	21/8007	0.0485003	0.376384	0.344783	NDUFS7/MSRB3/POLG2/NDUFS4/ND2/ATP6	6
DOID:8692	myeloid leukemia	26/1054	142/8007	0.0486616	0.376384	0.344783	BCL11B/NSD1/KMT2E/BCL2L11/PDCD5/SOCS3/NRP1/RPS6KB1/PLSCR1/PLAUR/MYH11/MUC1/MMP9/MEIS1/MCL1/IGF1/IFNA1/CDKN2B/CDKN1B/CBLB/RUNX3/CASP8/CAMP/BCR/FASLG/XIAP	26
DOID:4961	bone marrow disease	10/1054	43/8007	0.0488403	0.376384	0.344783	SH2B3/SOCS3/HMGA2/MMP9/MEFV/IGF1/IFNA1/F5/CTNNB1/BCR	10
